# Supplementary material for: Spatially Self‐Organized Three‐Dimensional Neural Concentroid as a Novel Reductionist Humanized Model to Study Neurovascular Development
Source: Adv Sci (Weinh). 2023 Nov 30;11(5):2304421. doi: 10.1002/advs.202304421 (PMC10837345; doi:10.1002/advs.202304421)
Supplement: Supplementary file 2 — Supporting Table 1 [file ADVS-11-2304421-s008.xlsx]

## Sheet: Sheet1
	gene	avg_log2FC	p_val_adj
ETV2plus NCs	CRABP1	2.38074	0
	COL3A1	2.23316	0
	SPARC	1.39048	0
	ID3	1.11165	0
	RPS26	1.10773	0
	METRN	0.929175	0
	NOVA1	0.79495	3.68e-192
	NR2F1	0.687287	1.82e-121
	MDK	0.656525	1.96e-118
	B2M	0.63468	9.5e-84
	CD63	0.60803	2.35e-119
	HES5	0.591252	8.85e-75
	DLK1	0.582339	2.6e-78
	PPIB	0.534601	5.75e-73
	TTYH1	0.524119	7.98e-64
	MARCKS	0.501766	4.96e-67
	HES6	0.497579	3.94e-44
	PPP1R1A	0.48821	8.63e-66
	ACTB	0.459366	9.91e-164
	HSP90B1	0.458273	6.33e-32
NCs	PCP4	-0.479867	2.63e-168
	ENO1	-0.48499	1.58e-196
	TMEM161B-AS1	-0.486352	1.74e-182
	SHTN1	-0.523557	1.9e-155
	TTR	-0.543063	0
	TSPO	-0.545107	1.6e-171
	C1orf61	-0.548783	0
	MT3	-0.562963	4.02e-234
	CNTNAP2	-0.595493	1.31e-204
	LINC01551	-0.613023	2.38e-269
	DDIT4	-0.628085	2.26e-203
	BNIP3	-0.630108	0
	CSRP2	-0.671096	0
	CXCL14	-0.679422	1.04e-191
	FABP7	-0.723518	0
	FAM162A	-0.738872	0
	NNAT	-0.745219	0
	LMO3	-0.770926	3.56e-296
	LINC00632	-0.81249	0
	NEUROD6	-1.44106	0
