# Supplementary material for: Spatially Self‐Organized Three‐Dimensional Neural Concentroid as a Novel Reductionist Humanized Model to Study Neurovascular Development
Source: Adv Sci (Weinh). 2023 Nov 30;11(5):2304421. doi: 10.1002/advs.202304421 (PMC10837345; doi:10.1002/advs.202304421)
Supplement: Supplementary file 3 — Supporting Table 2 [file ADVS-11-2304421-s007.xlsx]

## Sheet: Cluster 0
	p_val	avg_log2FC	pct.1	pct.2	p_val_adj
MT-ND6	1.62e-123	0.576206	0.179	0.113	3.27e-119
NEUROD6	1.34e-142	0.575313	0.199	0.124	2.7e-138
FABP7	1.31e-227	0.40743	0.547	0.416	2.63e-223
AL627171.2	2.68e-208	0.397647	0.559	0.433	5.39e-204
BNIP3	2.41e-86	0.386613	0.33	0.263	4.86e-82
LINC00632	2.08e-95	0.384043	0.355	0.282	4.19e-91
LMO3	2.35e-36	0.380197	0.113	0.084	4.73e-32
MT3	3.19e-45	0.350357	0.183	0.143	6.43e-41
DDIT4	2.89e-31	0.349539	0.121	0.093	5.83e-27
C1orf61	9.37e-201	0.344401	0.663	0.537	1.89e-196
CSRP2	5.74e-52	0.335249	0.279	0.231	1.16e-47
NNAT	2.96e-127	0.320222	0.552	0.459	5.95e-123
FAM162A	1.31e-32	0.315046	0.201	0.168	2.63e-28
CNTNAP2	2.26e-19	0.294867	0.128	0.106	4.55e-15
PLCG2	1.67e-197	0.292462	0.778	0.674	3.35e-193
RPS8	0	0.284583	0.991	0.959	0
STMN2	3.87e-165	0.268885	0.763	0.645	7.79e-161
GAPDH	1.79e-211	0.250683	0.896	0.838	3.61e-207
TMEM147	7.25e-54	-0.251636	0.1	0.15	1.46e-49
ATP6V0E1	5.08e-43	-0.257538	0.064	0.1	1.02e-38
CD99	5.5e-33	-0.259344	0.098	0.135	1.11e-28
DAD1	7.38e-42	-0.2667	0.122	0.168	1.49e-37
PGRMC1	3.48e-51	-0.267704	0.081	0.124	7.01e-47
ATP6V0B	2.83e-60	-0.281902	0.105	0.158	5.7e-56
MARCKS	3.08e-50	-0.303315	0.161	0.217	6.19e-46
ARL6IP1	6e-54	-0.303536	0.154	0.212	1.21e-49
SPCS2	3.4e-60	-0.313571	0.092	0.142	6.85e-56
SEC62	3.55e-87	-0.319043	0.109	0.177	7.15e-83
CNPY2	3.48e-66	-0.32243	0.068	0.115	7.01e-62
CST3	7.49e-60	-0.327849	0.102	0.154	1.51e-55
SON	8.73e-92	-0.328335	0.103	0.172	1.76e-87
OSTC	4.27e-58	-0.328894	0.085	0.132	8.59e-54
TTYH1	6.91e-50	-0.343807	0.112	0.159	1.39e-45
ARL6IP5	3.01e-81	-0.34852	0.08	0.137	6.05e-77
IFITM3	1.36e-49	-0.354189	0.088	0.13	2.73e-45
SERINC1	4.67e-85	-0.35764	0.061	0.115	9.4e-81
KRTCAP2	4.24e-82	-0.357643	0.123	0.19	8.55e-78
RCN2	1.12e-82	-0.365337	0.121	0.188	2.25e-78
CD81	3.31e-78	-0.370562	0.113	0.176	6.66e-74
PTN	3.81e-20	-0.39247	0.293	0.326	7.68e-16
GPM6B	1.27e-60	-0.395271	0.135	0.191	2.56e-56
NPC2	1.89e-66	-0.39655	0.075	0.123	3.81e-62
TMBIM6	1e-102	-0.416803	0.077	0.142	2.02e-98
PPIB	4.49e-89	-0.425706	0.109	0.175	9.03e-85
CPE	1.11e-106	-0.433683	0.079	0.146	2.23e-102
METRN	1.18e-74	-0.443969	0.125	0.185	2.37e-70
NR2F1	1.61e-85	-0.473478	0.069	0.123	3.25e-81
PTPRZ1	8.92e-90	-0.499365	0.087	0.148	1.8e-85
MDK	7.16e-103	-0.499535	0.105	0.175	1.44e-98
NOVA1	1.96e-92	-0.503724	0.064	0.12	3.94e-88
CLU	2.58e-92	-0.51887	0.101	0.166	5.19e-88
PRDX4	4.92e-138	-0.526804	0.11	0.196	9.91e-134
RPS26	3.37e-182	-0.54088	0.374	0.489	6.79e-178
B2M	6.63e-110	-0.545417	0.093	0.163	1.33e-105
TTR	5.41e-09	-0.560189	0.952	0.922	0.000108965
ITM2B	1.78e-165	-0.56789	0.142	0.245	3.59e-161
CD63	8.52e-173	-0.654444	0.154	0.259	1.72e-168
HSP90B1	1.01e-180	-0.687042	0.063	0.147	2.04e-176
ID3	1.19e-124	-0.708176	0.06	0.125	2.39e-120
MALAT1	3.32e-06	-0.861642	0.714	0.632	0.0667814
CRABP1	0	-1.44765	0.04	0.159	0

## Sheet: Cluster 1
	p_val	avg_log2FC	pct.1	pct.2	p_val_adj
MT-CO3	4.59e-292	0.340599	0.952	0.968	9.25e-288
MT-ND4	7.05e-177	0.340117	0.858	0.894	1.42e-172
MT-ATP6	2.81e-239	0.33163	0.943	0.963	5.66e-235
MT-CO2	1.81e-260	0.330223	0.944	0.967	3.65e-256
MT-CYB	9.34e-121	0.329415	0.782	0.84	1.88e-116
MT-ND1	1.52e-75	0.327391	0.688	0.762	3.06e-71
MT-CO1	9.57e-286	0.319151	0.967	0.973	1.93e-281
CCNI	0.0968381	0.318525	0.297	0.365	1
FTH1	2.99e-288	0.315343	0.963	0.973	6.03e-284
MT-ND3	1e-83	0.304396	0.799	0.864	2.02e-79
MT-ND5	0.00018116	0.294498	0.442	0.529	1
YBX1	4.55e-73	0.279833	0.737	0.816	9.16e-69
MT-ND2	2.27e-12	0.272634	0.552	0.649	4.57e-08
FTL	1.23e-131	0.254508	0.892	0.929	2.48e-127
MTRNR2L12	7.47e-11	0.250154	0.544	0.633	1.5e-06
HES4	2.3e-132	-0.251836	0.092	0.195	4.64e-128
RCN2	1.77e-139	-0.252422	0.087	0.19	3.56e-135
RBP1	2.49e-89	-0.254875	0.045	0.104	5e-85
NEUROD6	1.07e-109	-0.256014	0.076	0.16	2.15e-105
IFITM3	4.12e-99	-0.256368	0.061	0.133	8.29e-95
EIF2S2	9.48e-156	-0.260258	0.105	0.223	1.91e-151
STMN1	9.58e-167	-0.261845	0.582	0.797	1.93e-162
TUBB4B	4e-104	-0.269747	0.051	0.119	8.05e-100
ID3	8.12e-83	-0.27027	0.058	0.12	1.64e-78
PCP4	1.33e-104	-0.270626	0.092	0.179	2.68e-100
SERF2	5.22e-167	-0.271369	0.464	0.7	1.05e-162
CHCHD10	1.44e-113	-0.273434	0.056	0.131	2.89e-109
FAM162A	8.68e-140	-0.274024	0.092	0.196	1.75e-135
OLFM1	1.32e-108	-0.27472	0.045	0.114	2.66e-104
ZC3H15	2.55e-111	-0.276961	0.043	0.111	5.14e-107
SHTN1	6.17e-110	-0.277605	0.039	0.104	1.24e-105
GPM6B	8.28e-125	-0.279139	0.096	0.195	1.67e-120
KRTCAP2	2.97e-154	-0.279966	0.085	0.194	5.97e-150
RPS26	6.36e-191	-0.282498	0.29	0.499	1.28e-186
LMO3	4.32e-93	-0.283879	0.043	0.103	8.69e-89
GSTP1	1.21e-195	-0.284495	0.253	0.459	2.43e-191
CSRP2	2.71e-172	-0.286869	0.132	0.27	5.46e-168
SOX4	2.05e-183	-0.303607	0.435	0.657	4.12e-179
TMEM147	8.02e-149	-0.305852	0.061	0.155	1.61e-144
DYNLL1	2.54e-221	-0.310771	0.296	0.527	5.11e-217
HMGCS1	7.73e-122	-0.316662	0.045	0.118	1.56e-117
IGFBP2	2.41e-184	-0.318022	0.209	0.386	4.86e-180
ID2	3.49e-127	-0.319946	0.06	0.143	7.03e-123
PTTG1	1.63e-127	-0.325922	0.079	0.171	3.28e-123
NOVA1	1.09e-102	-0.326635	0.051	0.118	2.19e-98
UBE2C	3.43e-104	-0.332619	0.058	0.13	6.91e-100
CXCL14	6.09e-81	-0.338648	0.059	0.121	1.23e-76
B2M	1.7e-129	-0.342965	0.072	0.162	3.43e-125
MDK	1.73e-143	-0.346337	0.078	0.176	3.49e-139
TTR	5.75e-15	-0.350268	0.894	0.938	1.16e-10
HMGB1	4e-249	-0.353232	0.299	0.534	8.05e-245
RTN1	7.25e-185	-0.358787	0.157	0.31	1.46e-180
CALM1	4.85e-259	-0.359619	0.315	0.561	9.77e-255
PCSK1N	1.32e-213	-0.364466	0.165	0.336	2.65e-209
MSMO1	2.69e-141	-0.365626	0.059	0.147	5.42e-137
DBI	8.76e-228	-0.37421	0.126	0.286	1.76e-223
HIST1H4C	9.89e-199	-0.378349	0.345	0.574	1.99e-194
TMBIM6	1.08e-155	-0.378655	0.052	0.142	2.18e-151
FABP5	1.33e-239	-0.382806	0.166	0.35	2.67e-235
HIST1H1D	1.75e-140	-0.389035	0.051	0.135	3.53e-136
SEPTIN7	1.05e-234	-0.39076	0.121	0.281	2.12e-230
DDX24	2.76e-144	-0.39345	0.037	0.115	5.55e-140
ATP6V0B	8.41e-177	-0.394345	0.061	0.164	1.69e-172
H2AFZ	1.18e-271	-0.401555	0.249	0.48	2.38e-267
ARL6IP5	5.45e-168	-0.404362	0.048	0.14	1.1e-163
SERINC1	3.09e-145	-0.405778	0.038	0.116	6.23e-141
CLU	1.23e-138	-0.408156	0.073	0.167	2.48e-134
HSP90AA1	3.88e-270	-0.411027	0.204	0.417	7.81e-266
SYT1	3.61e-137	-0.411364	0.04	0.117	7.27e-133
HMGB2	3.17e-158	-0.416404	0.075	0.177	6.39e-154
NR2F1	9.68e-139	-0.417625	0.045	0.124	1.95e-134
TMEM59	8.2e-180	-0.419506	0.064	0.172	1.65e-175
TMEM14C	3.83e-177	-0.419825	0.059	0.163	7.71e-173
HIST1H1C	2.42e-181	-0.427768	0.073	0.185	4.87e-177
SEC62	4.08e-196	-0.433312	0.067	0.182	8.21e-192
CD63	7.06e-206	-0.44703	0.116	0.259	1.42e-201
HIST1H1E	4.72e-184	-0.452678	0.06	0.166	9.51e-180
CPE	3.75e-180	-0.466598	0.05	0.148	7.56e-176
PTN	1.99e-160	-0.476529	0.196	0.346	4.01e-156
SON	4.93e-218	-0.476689	0.059	0.177	9.93e-214
PRDX4	1.03e-209	-0.490872	0.074	0.198	2.07e-205
HSP90B1	2.79e-172	-0.491596	0.049	0.144	5.62e-168
CRABP1	6.09e-96	-0.494828	0.071	0.142	1.23e-91
ITM2B	5.18e-244	-0.495739	0.098	0.247	1.04e-239
PTPRZ1	9.19e-159	-0.513233	0.057	0.15	1.85e-154
ARL6IP1	3.37e-223	-0.535488	0.088	0.223	6.78e-219
MALAT1	0	-1.55773	0.453	0.701	0

## Sheet: Cluster 2
	p_val	avg_log2FC	pct.1	pct.2	p_val_adj
NTS	1.09181e-137	1.38403	0.115	0.047	2.19815e-133
RTN1	0	1.29352	0.638	0.232	0
SYT4	0	1.29328	0.233	0.048	0
SYT1	0	1.23889	0.318	0.073	0
MALAT1	0	1.22731	0.907	0.619	0
SERINC1	0	1.11193	0.296	0.074	0
SOX4	0	1.06325	0.904	0.575	0
GPM6A	0	1.01052	0.625	0.284	0
CALY	0	0.982614	0.201	0.045	0
PCDH10	0	0.951383	0.146	0.028	0
PCSK1N	0	0.945065	0.597	0.264	0
NEUROD6	0	0.898435	0.312	0.121	0
GRIA2	0	0.881327	0.137	0.02	0
CXADR	0	0.873154	0.213	0.054	0
SCG3	0	0.856279	0.216	0.057	0
SEC62	0	0.805196	0.356	0.133	0
LMO3	0	0.795441	0.216	0.075	0
CPE	0	0.7888	0.298	0.106	0
ARL6IP5	0	0.775352	0.284	0.101	0
PDE1A	0	0.757232	0.119	0.02	0
DDX24	0	0.743365	0.24	0.081	0
SPINT2	0	0.736402	0.159	0.042	0
FNBP1L	0	0.736043	0.258	0.089	0
ATP6V0B	0	0.726865	0.317	0.121	0
KIDINS220	0	0.724651	0.189	0.055	0
ZBTB18	0	0.715885	0.134	0.032	0
RNMT	0	0.714808	0.183	0.055	0
MEF2C	0	0.694674	0.103	0.017	0
NSG2	0	0.691763	0.244	0.082	0
SHTN1	0	0.670495	0.217	0.074	0
VCAN	0	0.667795	0.21	0.072	0
PEG10	1.56097e-283	0.648674	0.328	0.155	3.14271e-279
LY6H	0	0.629418	0.23	0.087	0
RTN3	0	0.62504	0.347	0.153	0
UCHL1	0	0.624807	0.688	0.411	0
BEX1	0	0.62069	0.55	0.289	0
SEC11C	0	0.616257	0.316	0.134	0
TMEM35A	0	0.61525	0.157	0.048	0
BEX2	0	0.610847	0.384	0.176	0
CSRP2	8.39232e-264	0.608732	0.412	0.22	1.68963e-259
NRCAM	2.53288e-300	0.608067	0.11	0.027	5.09945e-296
DPYSL2	0	0.603475	0.317	0.136	0
HMGCR	5.50519e-266	0.601257	0.139	0.044	1.10836e-261
OLFM1	2.61921e-297	0.596385	0.221	0.084	5.27325e-293
SON	0	0.59398	0.308	0.134	0
TLE4	1.44173e-182	0.591972	0.122	0.045	2.90264e-178
STMN1	0	0.587474	0.932	0.732	0
MSMO1	6.23921e-259	0.585627	0.257	0.113	1.25614e-254
CNTNAP2	3.15859e-287	0.584593	0.237	0.095	6.35918e-283
ACSL4	9.58807e-304	0.576305	0.103	0.024	1.93037e-299
STMN4	0	0.571553	0.319	0.142	0
PGRMC1	7.72894e-257	0.565342	0.231	0.097	1.55607e-252
STMN2	0	0.559496	0.885	0.647	0
KIFAP3	1.63629e-280	0.548606	0.168	0.057	3.29434e-276
ARID4A	2.88941e-265	0.547891	0.104	0.027	5.81725e-261
BCL11B	6.69522e-270	0.546873	0.14	0.043	1.34795e-265
PRKACB	1.39262e-294	0.546635	0.159	0.051	2.80376e-290
ATP1B1	1.98422e-226	0.532482	0.135	0.046	3.99483e-222
NRXN1	1.62534e-251	0.530312	0.108	0.03	3.2723e-247
YWHAH	1.328e-269	0.526796	0.279	0.124	2.67366e-265
ANKRD12	1.11701e-264	0.526787	0.167	0.058	2.24888e-260
TM2D3	1.83438e-237	0.522118	0.144	0.049	3.69315e-233
SEZ6L2	3.47133e-250	0.521867	0.14	0.045	6.98882e-246
DAAM1	1.19119e-243	0.518972	0.172	0.064	2.39823e-239
HSP90AA1	1.24151e-299	0.515233	0.598	0.346	2.49954e-295
TMEM59L	1.0438e-248	0.511022	0.116	0.034	2.10148e-244
TMEM59	2.96505e-265	0.509109	0.291	0.132	5.96953e-261
DDX18	4.45194e-204	0.504292	0.16	0.063	8.9631e-200
NSG1	2.16084e-262	0.502299	0.242	0.101	4.35042e-258
ARL6IP1	3.07733e-289	0.497331	0.363	0.175	6.1956e-285
SQLE	8.66904e-181	0.495906	0.151	0.061	1.74534e-176
MAP2	1.01095e-265	0.495111	0.293	0.133	2.03534e-261
RTN4	2.30268e-250	0.49283	0.303	0.143	4.63598e-246
CCDC112	1.52358e-203	0.485071	0.156	0.06	3.06743e-199
TUSC3	5.12412e-218	0.485018	0.172	0.067	1.03164e-213
SLC39A10	9.69053e-177	0.484828	0.11	0.039	1.95099e-172
XPR1	6.05547e-216	0.481089	0.111	0.034	1.21915e-211
ATAD1	2.32711e-203	0.478836	0.104	0.032	4.68517e-199
TSC22D1	2.21565e-212	0.470714	0.308	0.155	4.46076e-208
TUBB2A	5.45222e-265	0.469939	0.558	0.323	1.0977e-260
CYP51A1	8.06239e-197	0.466873	0.175	0.073	1.6232e-192
YWHAZ	1.24735e-249	0.462326	0.393	0.204	2.5113e-245
BASP1	7.02563e-265	0.462179	0.569	0.332	1.41447e-260
TTC9B	2.91328e-239	0.461736	0.277	0.128	5.86531e-235
SCAMP1	1.12511e-203	0.458415	0.104	0.032	2.26519e-199
CLASP2	7.71582e-209	0.458318	0.146	0.054	1.55343e-204
SELENOS	6.91381e-160	0.456812	0.123	0.048	1.39196e-155
SSBP2	1.01509e-193	0.454107	0.18	0.076	2.04369e-189
TSPAN7	3.748e-184	0.453284	0.148	0.059	7.54585e-180
AKAP9	1.01785e-179	0.451515	0.143	0.057	2.04924e-175
U2SURP	5.3588e-204	0.449972	0.162	0.064	1.07889e-199
HSP90AB1	1.61334e-256	0.444313	0.618	0.374	3.24813e-252
DCX	1.15787e-261	0.442128	0.445	0.235	2.33115e-257
CSRNP3	5.57e-187	0.441987	0.108	0.036	1.12141e-182
LUC7L3	1.13895e-163	0.438887	0.122	0.047	2.29304e-159
KIF2A	4.49261e-182	0.436012	0.149	0.059	9.04497e-178
ACSL3	8.92582e-175	0.435378	0.106	0.036	1.79703e-170
DHX36	6.93251e-171	0.434838	0.137	0.054	1.39572e-166
RPAIN	1.24167e-223	0.428694	0.36	0.187	2.49985e-219
ANK3	1.88304e-179	0.427337	0.103	0.034	3.79113e-175
GGH	3.35313e-173	0.424732	0.111	0.039	6.75085e-169
ATRX	7.11712e-193	0.424061	0.148	0.057	1.43289e-188
ZRANB2	6.79819e-167	0.423346	0.146	0.06	1.36868e-162
NCAM1	1.59904e-180	0.422226	0.131	0.049	3.21935e-176
TMEM30A	4.01575e-173	0.420583	0.105	0.036	8.08491e-169
TMEFF1	2.06057e-184	0.420223	0.186	0.081	4.14854e-180
TERF2IP	3.87658e-206	0.418906	0.262	0.125	7.80472e-202
NAP1L4	4.37909e-179	0.418477	0.158	0.065	8.81642e-175
ASAH1	8.49637e-180	0.417938	0.162	0.068	1.71057e-175
ITM2B	6.50732e-225	0.417689	0.375	0.197	1.31012e-220
YWHAB	8.16181e-199	0.409978	0.262	0.127	1.64322e-194
CDC42	2.47374e-220	0.409775	0.361	0.188	4.98037e-216
RAB2A	2.17842e-201	0.407203	0.251	0.119	4.38581e-197
GET1	3.5555e-177	0.4066	0.231	0.112	7.1583e-173
SNCA	4.04128e-180	0.405143	0.122	0.044	8.1363e-176
NDFIP1	1.99516e-186	0.403822	0.218	0.101	4.01686e-182
KLC1	2.12916e-186	0.399625	0.169	0.07	4.28664e-182
ATP6V0C	3.67502e-195	0.39771	0.348	0.187	7.39892e-191
DYNC1I2	3.53255e-192	0.397096	0.255	0.124	7.11208e-188
SF3B1	5.95034e-149	0.396504	0.13	0.053	1.19798e-144
XRCC5	8.90393e-196	0.396124	0.267	0.131	1.79263e-191
SARAF	1.36279e-206	0.394781	0.347	0.181	2.7437e-202
CALM1	5.02998e-203	0.393787	0.712	0.487	1.01269e-198
DPYSL3	1.79442e-182	0.391392	0.196	0.087	3.6127e-178
MEIS2	2.49336e-147	0.38917	0.198	0.097	5.01988e-143
CHD9	2.21291e-128	0.388197	0.111	0.046	4.45526e-124
GAP43	8.3311e-216	0.387494	0.414	0.226	1.6773e-211
PJA2	1.44651e-164	0.383536	0.167	0.073	2.91226e-160
TSPAN13	1.38317e-155	0.382453	0.142	0.059	2.78473e-151
TMEM50A	2.4359e-153	0.382249	0.179	0.084	4.9042e-149
KTN1	1.15944e-140	0.38169	0.156	0.071	2.33431e-136
NAP1L3	5.9445e-154	0.381053	0.12	0.046	1.19681e-149
PSIP1	3.17471e-158	0.376501	0.237	0.121	6.39165e-154
NDN	1.67538e-165	0.375624	0.239	0.12	3.37305e-161
PREPL	3.44594e-141	0.374764	0.117	0.047	6.93772e-137
ABRACL	5.78654e-172	0.372464	0.178	0.078	1.165e-167
HMGCS1	2.39521e-138	0.372299	0.187	0.092	4.82227e-134
MAP1B	3.15947e-197	0.371184	0.457	0.263	6.36095e-193
JPT1	6.17582e-202	0.370418	0.598	0.374	1.24338e-197
ENC1	1.02813e-147	0.3704	0.122	0.049	2.06993e-143
PAK3	8.74456e-144	0.36685	0.136	0.058	1.76054e-139
HP1BP3	1.97277e-152	0.365995	0.196	0.094	3.97178e-148
TAX1BP1	6.78441e-143	0.36272	0.172	0.081	1.36591e-138
SEPTIN7	8.61285e-196	0.362344	0.408	0.229	1.73402e-191
APP	1.78301e-141	0.362077	0.138	0.059	3.58973e-137
INA	9.65756e-153	0.361573	0.15	0.065	1.94436e-148
SPCS3	1.10784e-138	0.361496	0.106	0.041	2.23042e-134
MDH1	5.47022e-174	0.360115	0.263	0.134	1.10132e-169
EPC1	2.18158e-132	0.360086	0.107	0.043	4.39218e-128
ZC3H15	1.18949e-143	0.358733	0.182	0.087	2.39479e-139
CALM2	1.16045e-191	0.357463	0.764	0.546	2.33634e-187
PHF14	4.43171e-131	0.356757	0.102	0.04	8.92236e-127
RAB33A	1.34473e-138	0.354864	0.114	0.045	2.70734e-134
PRKAR2B	6.12614e-141	0.352482	0.129	0.054	1.23337e-136
WASF1	8.30289e-157	0.352258	0.126	0.05	1.67162e-152
CEP170	1.05643e-133	0.348733	0.116	0.048	2.12691e-129
CNPY2	9.14008e-142	0.347997	0.188	0.092	1.84017e-137
EMC7	1.00604e-118	0.345544	0.117	0.051	2.02546e-114
PAFAH1B1	3.97412e-152	0.344052	0.163	0.073	8.00109e-148
SNAP25	2.71486e-148	0.343683	0.119	0.047	5.46582e-144
PCMT1	4.06787e-143	0.343362	0.184	0.088	8.18985e-139
TMEM14A	2.58557e-158	0.342819	0.21	0.102	5.20553e-154
ACTR6	3.424e-126	0.341606	0.121	0.052	6.89354e-122
NSD3	2.61359e-134	0.340386	0.131	0.056	5.26195e-130
C3orf14	3.12529e-144	0.339829	0.157	0.071	6.29215e-140
CDKN2D	2.46447e-173	0.33902	0.249	0.123	4.96172e-169
OSBPL8	2.15893e-130	0.338949	0.121	0.051	4.34658e-126
PKIA	2.77117e-159	0.338155	0.287	0.154	5.57919e-155
PAFAH1B3	5.73144e-180	0.337535	0.406	0.231	1.15391e-175
APLP1	5.87202e-137	0.334798	0.131	0.056	1.18221e-132
TMEM147	2.83398e-143	0.331569	0.236	0.123	5.70564e-139
ZC2HC1A	1.85697e-140	0.33138	0.128	0.054	3.73863e-136
AASDHPPT	1.94406e-140	0.331108	0.167	0.078	3.91397e-136
APC	9.19197e-118	0.326485	0.112	0.048	1.85062e-113
PODXL2	1.99285e-122	0.321668	0.115	0.048	4.0122e-118
MAGEH1	1.43907e-110	0.321602	0.106	0.046	2.89728e-106
DNAJB6	1.52454e-151	0.321024	0.23	0.117	3.06935e-147
BZW1	1.8429e-132	0.320818	0.193	0.097	3.7103e-128
PFDN2	3.54852e-168	0.320133	0.434	0.256	7.14423e-164
RSF1	1.23437e-121	0.319556	0.121	0.053	2.48516e-117
SKP1	9.19687e-174	0.319121	0.641	0.419	1.85161e-169
NDUFC2	1.32898e-172	0.318503	0.536	0.333	2.67563e-168
TCEAL2	3.28529e-141	0.317964	0.162	0.074	6.61428e-137
YWHAG	2.15531e-128	0.317782	0.141	0.064	4.33928e-124
SPTAN1	3.02166e-130	0.31529	0.115	0.048	6.0835e-126
MTDH	2.04257e-109	0.314082	0.108	0.047	4.11231e-105
NDUFAB1	5.18096e-160	0.313001	0.391	0.228	1.04308e-155
MORF4L1	4.81283e-165	0.312357	0.482	0.293	9.68968e-161
DYNLL1	5.65542e-148	0.312199	0.664	0.458	1.13861e-143
RSRC2	5.25362e-116	0.311427	0.146	0.07	1.05771e-111
COX6A1	2.87771e-150	0.311108	0.702	0.494	5.79369e-146
NFIB	9.8126e-117	0.310314	0.101	0.042	1.97557e-112
DNAJA1	7.61725e-163	0.308634	0.304	0.164	1.53358e-158
ID2	1.77465e-93	0.308359	0.203	0.116	3.5729e-89
DYNC1LI1	2.9774e-120	0.30766	0.109	0.046	5.9944e-116
PTPRA	9.00512e-107	0.306511	0.116	0.053	1.813e-102
NCL	8.56031e-124	0.306216	0.19	0.097	1.72345e-119
KRTCAP2	6.45027e-146	0.304423	0.287	0.158	1.29863e-141
CHMP5	5.34009e-155	0.302222	0.261	0.136	1.07512e-150
CAPRIN1	9.49021e-125	0.301821	0.159	0.076	1.91066e-120
TMCO1	2.4993e-90	0.301362	0.133	0.068	5.03185e-86
BCL11A	1.72802e-122	0.300831	0.109	0.045	3.47902e-118
EMC4	4.52605e-107	0.300305	0.158	0.08	9.11229e-103
CD24	8.23597e-157	0.299372	0.384	0.222	1.65815e-152
RTF1	1.48797e-112	0.298169	0.131	0.061	2.99573e-108
NDUFB11	2.67361e-149	0.298148	0.559	0.362	5.38277e-145
AFDN	1.96454e-128	0.297844	0.1	0.039	3.9552e-124
NPDC1	3.02735e-125	0.29653	0.151	0.071	6.09496e-121
CDH2	2.61509e-95	0.295847	0.123	0.06	5.26496e-91
TCEAL7	3.12772e-122	0.295638	0.157	0.075	6.29704e-118
EIF2S2	1.86452e-139	0.295582	0.32	0.184	3.75385e-135
CFDP1	6.12461e-129	0.294417	0.277	0.157	1.23307e-124
SNRPB2	1.36557e-119	0.294062	0.201	0.106	2.74929e-115
KIF5C	3.2035e-123	0.29192	0.177	0.088	6.44961e-119
TOP1	9.57266e-101	0.291346	0.128	0.062	1.92726e-96
TAGLN3	8.43741e-135	0.289345	0.217	0.112	1.6987e-130
EID1	3.11911e-156	0.289296	0.417	0.247	6.27971e-152
MAPT	1.16422e-119	0.288795	0.1	0.04	2.34393e-115
GABARAPL2	2.27102e-141	0.288121	0.416	0.253	4.57224e-137
CFL1	1.08308e-136	0.286983	0.669	0.464	2.18057e-132
SRRM1	4.01737e-106	0.286912	0.147	0.073	8.08817e-102
VPS35	7.7904e-103	0.286738	0.112	0.051	1.56844e-98
TBCB	7.59588e-138	0.28655	0.274	0.151	1.52928e-133
HACD3	2.17099e-83	0.28608	0.12	0.061	4.37085e-79
CCT2	6.52684e-118	0.285204	0.225	0.123	1.31405e-113
ATP6V1D	1.00488e-106	0.284979	0.145	0.072	2.02313e-102
BEX5	5.58255e-117	0.283391	0.118	0.051	1.12393e-112
OCIAD1	4.65051e-127	0.282326	0.227	0.121	9.36286e-123
SLC25A4	5.57619e-110	0.279513	0.152	0.075	1.12265e-105
TCEAL4	3.27496e-128	0.278886	0.233	0.125	6.59347e-124
HPF1	6.68116e-115	0.27858	0.158	0.078	1.34512e-110
PSMA7	2.22905e-152	0.278323	0.492	0.305	4.48774e-148
TTC3	3.08092e-138	0.277667	0.356	0.209	6.20281e-134
FDFT1	2.27204e-114	0.276728	0.233	0.13	4.5743e-110
GSTA4	3.07921e-129	0.276291	0.229	0.121	6.19937e-125
THRA	3.32676e-121	0.275973	0.154	0.073	6.69776e-117
MORF4L2	9.18039e-140	0.275178	0.357	0.209	1.84829e-135
SUPT16H	1.86991e-90	0.274867	0.109	0.052	3.7647e-86
TUBA1A	1.58411e-180	0.274141	0.959	0.86	3.18929e-176
BZW2	1.90563e-109	0.273906	0.138	0.066	3.8366e-105
DDX17	1.06066e-81	0.271092	0.105	0.051	2.13543e-77
FRG1	1.27238e-93	0.270058	0.114	0.054	2.56168e-89
CBX3	6.78648e-128	0.26964	0.357	0.215	1.36632e-123
PSAP	2.27249e-92	0.269202	0.135	0.068	4.5752e-88
VPS29	5.65315e-115	0.266893	0.181	0.093	1.13815e-110
RPL26L1	1.16627e-118	0.266781	0.224	0.121	2.34805e-114
LINC00461	5.84841e-107	0.266232	0.159	0.08	1.17746e-102
TRAPPC4	2.28339e-102	0.265841	0.146	0.073	4.59716e-98
TMBIM6	2.41535e-100	0.265611	0.204	0.114	4.86282e-96
SNRPN	1.48916e-136	0.265415	0.4	0.242	2.99812e-132
COX7A2	4.54828e-122	0.26433	0.725	0.526	9.15705e-118
KIF21A	2.03613e-84	0.262437	0.119	0.06	4.09935e-80
TMEM208	8.85936e-81	0.261881	0.103	0.05	1.78366e-76
DLX5	5.0342e-87	0.261306	0.128	0.065	1.01354e-82
PDCD6	9.52675e-105	0.261213	0.172	0.09	1.91802e-100
ATP5MC1	3.79486e-127	0.260588	0.258	0.142	7.6402e-123
SVBP	5.57629e-142	0.258179	0.326	0.185	1.12267e-137
C4orf48	4.14289e-121	0.257515	0.599	0.41	8.34088e-117
BEX4	6.17939e-121	0.257068	0.257	0.144	1.2441e-116
TIPRL	9.22642e-92	0.256714	0.117	0.056	1.85756e-87
ETFB	1.11292e-117	0.256147	0.298	0.175	2.24065e-113
DRAP1	2.99196e-126	0.25584	0.262	0.146	6.0237e-122
RNASEK	1.01769e-123	0.254708	0.463	0.296	2.04891e-119
DCTN3	9.6379e-121	0.254284	0.301	0.175	1.9404e-116
CRMP1	1.67427e-114	0.252776	0.175	0.088	3.3708e-110
BEX3	1.97651e-126	0.252696	0.619	0.421	3.97931e-122
RAB14	1.07511e-94	0.251386	0.135	0.068	2.16451e-90
SUB1	2.11766e-127	0.251373	0.496	0.319	4.26349e-123
H1FX	3.27454e-141	0.251356	0.439	0.267	6.59263e-137
MTX2	4.71773e-88	0.250931	0.117	0.057	9.4982e-84
SRPK2	7.40859e-95	0.2507	0.105	0.048	1.49157e-90
VDAC3	2.38373e-112	0.250194	0.182	0.094	4.79916e-108
RPL13A	1.74566e-112	-0.251551	0.963	0.927	3.51453e-108
EEF1D	0.0431504	-0.253514	0.317	0.274	1
RPL3	3.37966e-80	-0.254815	0.934	0.878	6.80426e-76
CDK2AP1	0.775394	-0.255911	0.104	0.099	1
RPL18A	2.30341e-117	-0.258491	0.966	0.934	4.63745e-113
PANTR1	0.106565	-0.258855	0.193	0.173	1
CKS2	0.227462	-0.260166	0.128	0.118	1
RPS12	5.14633e-133	-0.261045	0.974	0.951	1.03611e-128
SNHG5	0.00983469	-0.261062	0.196	0.171	1
CAMTA1	0.0440839	-0.261655	0.142	0.127	1
RPL29	6.32346e-105	-0.269026	0.946	0.905	1.2731e-100
RPS9	1.59151e-43	-0.275527	0.807	0.73	3.2042e-39
GAPDH	7.32618e-81	-0.280538	0.899	0.847	1.47498e-76
YBX1	3.09469e-51	-0.280938	0.86	0.793	6.23053e-47
HMGN2	0.713024	-0.281918	0.44	0.381	1
RPS19	5.82318e-242	-0.292501	0.992	0.978	1.17238e-237
TPT1	2.67082e-176	-0.293516	0.978	0.951	5.37715e-172
NPC2	0.163962	-0.294229	0.11	0.111	1
CD99	0.389646	-0.295754	0.127	0.125	1
EEF1A1	0	-0.29666	0.998	0.995	0
RPS27L	0.0658583	-0.306439	0.397	0.356	1
HSPB1	0.691667	-0.307288	0.211	0.198	1
RPS2	3.88491e-236	-0.308464	0.983	0.968	7.82148e-232
SNHG29	6.34357e-12	-0.309487	0.583	0.523	1.27715e-07
EEF2	0.516098	-0.312124	0.326	0.285	1
MT-ND4L	0.338077	-0.319519	0.319	0.278	1
CCNI	0.201102	-0.323368	0.392	0.347	1
RPS6	5.52676e-149	-0.325234	0.931	0.894	1.1127e-144
RPL12	1.88283e-75	-0.326447	0.836	0.778	3.7907e-71
TUBA1B	4.8712e-43	-0.328348	0.744	0.679	9.80718e-39
CXCL14	0.0498764	-0.335092	0.12	0.107	1
CLU	0.350612	-0.349783	0.161	0.147	1
MDK	0.232945	-0.356303	0.161	0.157	1
MT-ND5	7.00905e-13	-0.364393	0.558	0.507	1.41113e-08
MT-CO1	1.69442e-236	-0.384738	0.984	0.97	3.41137e-232
FTH1	2.2514e-267	-0.395211	0.985	0.969	4.53275e-263
PLCG2	4.55807e-53	-0.396415	0.74	0.695	9.17676e-49
MTRNR2L12	7.8806e-40	-0.410813	0.65	0.611	1.5866e-35
FTL	1.03406e-219	-0.413632	0.942	0.919	2.08187e-215
B2M	0.00196539	-0.423853	0.14	0.145	1
UBE2C	8.4542e-05	-0.450104	0.108	0.118	1
AL627171.2	1.13717e-22	-0.452255	0.488	0.463	2.28946e-18
IFITM3	1.91454e-07	-0.457046	0.106	0.121	0.00385454
PTTG1	0.0037636	-0.459098	0.152	0.154	1
TTYH1	1.46741e-05	-0.463293	0.139	0.148	0.295434
HMGB2	0.000502278	-0.4651	0.153	0.158	1
PTN	0.524515	-0.473224	0.359	0.312	1
MT-ND4	1.19415e-202	-0.47713	0.912	0.884	2.40419e-198
GNG5	1.82906e-11	-0.483949	0.221	0.235	3.68244e-07
MT-CYB	1.86744e-165	-0.48695	0.854	0.825	3.75971e-161
MT-ND2	4.29855e-63	-0.494823	0.661	0.626	8.65427e-59
MT-CO3	0	-0.505151	0.978	0.964	0
MT-CO2	0	-0.5179	0.975	0.961	0
MT-ATP6	0	-0.530244	0.975	0.957	0
MT-ND1	4.89099e-133	-0.537613	0.776	0.744	9.84703e-129
METRN	2.09483e-17	-0.57453	0.146	0.173	4.21753e-13
VIM	3.63773e-287	-0.621157	0.781	0.789	7.32384e-283
ID3	5.69325e-22	-0.642645	0.08	0.112	1.14622e-17
MT-ND3	4.85897e-268	-0.686365	0.869	0.849	9.78256e-264
TTR	1.68894e-85	-0.704527	0.956	0.926	3.40034e-81
CRABP1	1.47496e-29	-0.865745	0.095	0.133	2.96954e-25

## Sheet: Cluster 3
	p_val	avg_log2FC	pct.1	pct.2	p_val_adj
CRABP1	0	2.09164	0.417	0.099	0
NEFL	0	1.49052	0.173	0.029	0
NOVA1	4.43e-182	0.994085	0.208	0.095	8.93e-178
RPS26	0	0.852211	0.629	0.442	0
ID3	9.76e-76	0.665945	0.175	0.101	1.96e-71
NR2F1	3.07e-60	0.648367	0.168	0.103	6.18e-56
HES6	3.55e-37	0.618353	0.134	0.088	7.15e-33
PPP1R1A	2.81e-48	0.472401	0.131	0.078	5.65e-44
MT-ND3	3.26e-138	0.462583	0.868	0.85	6.55e-134
EIF1AX	1.06e-24	0.457492	0.158	0.117	2.14e-20
ATP6V0B	6.15e-24	0.446121	0.183	0.141	1.24e-19
METRN	1.79e-27	0.409061	0.215	0.165	3.61e-23
RBP1	1.63e-17	0.388126	0.121	0.09	3.28e-13
TMSB4X	1.48e-285	0.357895	0.991	0.978	2.98e-281
TMEFF1	9.06e-16	0.348234	0.12	0.091	1.82e-11
MARCKS	7.2e-15	0.323159	0.236	0.2	1.45e-10
ACTB	2.14e-36	0.322543	0.555	0.509	4.31e-32
RCN2	6.43e-13	0.312044	0.199	0.167	1.29e-08
CPE	4.44e-11	0.297904	0.153	0.126	8.94e-07
TUBB3	4.27e-21	0.291785	0.494	0.465	8.59e-17
NBDY	2.15e-13	0.286647	0.179	0.147	4.33e-09
MT-ND2	1.33e-26	0.281523	0.645	0.629	2.68e-22
MEIS2	3.28e-07	0.276452	0.127	0.107	0.00660133
BTG1	0.000343439	0.270811	0.153	0.14	1
MARCKSL1	5.75e-18	0.26945	0.445	0.414	1.16e-13
TTYH1	1.1e-05	0.267299	0.163	0.146	0.221993
PCSK1N	7.38e-08	0.261133	0.319	0.302	0.00148611
SMDT1	2.27e-08	0.258315	0.2	0.176	0.000457591
GAP43	7.45e-06	0.25679	0.262	0.247	0.149979
ODC1	1.99e-05	0.253669	0.234	0.218	0.400413
TAGLN3	7.8e-07	0.251453	0.142	0.122	0.0157101
SOX11	4.59e-07	0.25001	0.105	0.087	0.00923517
PKM	1.89e-14	-0.250713	0.084	0.117	3.81e-10
PTTG1	6.7e-19	-0.253742	0.113	0.158	1.35e-14
H1FX	1.62e-26	-0.256516	0.224	0.294	3.27e-22
MIF	8.03e-69	-0.257864	0.736	0.824	1.62e-64
GNG4	2.14e-21	-0.260938	0.065	0.104	4.3e-17
GPM6A	8.12e-35	-0.291825	0.249	0.332	1.64e-30
HIST1H1D	7.72e-24	-0.301861	0.078	0.123	1.55e-19
MSMO1	2.39e-26	-0.303068	0.086	0.135	4.81e-22
TMEM161B-AS1	3.4e-33	-0.304604	0.107	0.168	6.85e-29
RPS8	2.63e-191	-0.307029	0.94	0.97	5.3e-187
PEA15	1.09e-29	-0.309943	0.081	0.133	2.2e-25
LDHA	2.72e-27	-0.3281	0.063	0.107	5.47e-23
TPI1	9.1e-38	-0.341021	0.18	0.257	1.83e-33
PTN	6.9e-22	-0.357924	0.262	0.323	1.39e-17
CHCHD10	3.78e-30	-0.363399	0.072	0.121	7.6e-26
PPIA	8.94e-79	-0.369146	0.463	0.586	1.8e-74
ENO1	3.5e-41	-0.373791	0.172	0.252	7.05e-37
PCP4	3.95e-33	-0.384488	0.108	0.168	7.96e-29
HMGB2	5.02e-27	-0.39763	0.11	0.162	1.01e-22
IGFBP2	1.22e-52	-0.42942	0.261	0.361	2.46e-48
PTPRZ1	7.82e-39	-0.446342	0.078	0.138	1.57e-34
BNIP3	1.95e-60	-0.460198	0.187	0.29	3.92e-56
C1orf61	1.37e-118	-0.480971	0.427	0.584	2.75e-114
CNTNAP2	5.05e-45	-0.515904	0.058	0.117	1.02e-40
LINC01551	6.81e-70	-0.521405	0.088	0.18	1.37e-65
LINC00632	1.99e-79	-0.545362	0.193	0.311	4.01e-75
DDIT4	1.15e-49	-0.546677	0.046	0.105	2.32e-45
FAM162A	1.79e-73	-0.57448	0.091	0.185	3.6e-69
NNAT	5.39e-145	-0.603674	0.32	0.499	1.08e-140
MT3	2.27e-73	-0.609063	0.073	0.161	4.57e-69
MALAT1	4.16e-133	-0.672327	0.513	0.667	8.37e-129
FABP7	5.62e-151	-0.686771	0.289	0.466	1.13e-146
CSRP2	1.97e-110	-0.744808	0.125	0.255	3.96e-106
TTR	1.8e-115	-0.775629	0.875	0.935	3.62e-111
CXCL14	1.32e-64	-0.828339	0.045	0.115	2.66e-60
MT-ND6	1.26e-109	-1.01792	0.039	0.139	2.54e-105
NEUROD6	2.69e-143	-1.11189	0.035	0.154	5.41e-139

## Sheet: Cluster 4
	p_val	avg_log2FC	pct.1	pct.2	p_val_adj
TTR	0	2.70236	0.994	0.924	0
IGFBP7	0	2.00284	0.258	0.051	0
CXCL14	0	1.94321	0.345	0.09	0
CA2	0	1.74463	0.265	0.033	0
PCP4	0	1.67978	0.463	0.138	0
C11orf88	0	1.56613	0.176	0.016	0
HTR2C	0	1.29046	0.133	0.013	0
TRPM3	0	1.27438	0.175	0.023	0
C9orf24	0	1.25942	0.139	0.015	0
DLK1	9.6e-186	1.20074	0.179	0.068	1.93e-181
FXYD1	0	1.19398	0.199	0.043	0
CALML4	0	1.09687	0.118	0.011	0
IFITM3	0	1.08497	0.301	0.105	0
IFITM2	0	1.03311	0.156	0.03	0
FOLR1	0	1.03038	0.1	0.008	0
SERPINF1	0	0.996642	0.109	0.012	0
RBP1	1.62e-305	0.942293	0.24	0.081	3.26e-301
KIF9	5.5e-308	0.940184	0.136	0.03	1.11e-303
CHCHD10	7.66e-252	0.915577	0.264	0.105	1.54e-247
SERF2	1.06e-297	0.748676	0.805	0.642	2.14e-293
CYSTM1	7.46e-192	0.744764	0.156	0.053	1.5e-187
MYL12A	1.92e-134	0.641964	0.127	0.046	3.86e-130
TSTD1	1.15e-179	0.634747	0.11	0.031	2.31e-175
CD63	7.48e-71	0.589624	0.327	0.224	1.51e-66
TMEM14C	4.31e-104	0.586467	0.246	0.135	8.69e-100
NPC2	1.14e-106	0.58526	0.205	0.103	2.3e-102
CRYAB	1.15e-73	0.571657	0.103	0.045	2.31e-69
POLR2L	4.16e-103	0.547969	0.303	0.177	8.37e-99
CLU	5.9e-73	0.539909	0.237	0.142	1.19e-68
GSTP1	1.5e-114	0.524513	0.558	0.408	3.01e-110
CETN2	6.74e-86	0.518318	0.155	0.076	1.36e-81
TMEM205	2.86e-84	0.464564	0.102	0.042	5.76e-80
MRPS6	7.6e-68	0.452023	0.21	0.122	1.53e-63
TPM1	5.67e-62	0.422979	0.139	0.073	1.14e-57
CDO1	5.98e-66	0.418271	0.172	0.095	1.2e-61
CST3	2.02e-57	0.406499	0.218	0.135	4.06e-53
MORN2	8.4e-68	0.403792	0.136	0.068	1.69e-63
ITM2B	3.22e-34	0.396742	0.285	0.213	6.49e-30
NDUFB5	1.86e-55	0.393657	0.211	0.129	3.75e-51
MMP24OS	3.99e-65	0.391162	0.116	0.056	8.04e-61
IFI27L1	3.64e-61	0.387327	0.12	0.06	7.34e-57
MPC1	2.39e-57	0.385775	0.158	0.089	4.82e-53
ID1	9.24e-44	0.38462	0.114	0.063	1.86e-39
HSPB1	3.56e-61	0.379603	0.293	0.192	7.17e-57
HSBP1	6.76e-57	0.375106	0.472	0.361	1.36e-52
AP1S2	5.61e-49	0.363281	0.171	0.102	1.13e-44
PSENEN	3.34e-41	0.358248	0.124	0.072	6.72e-37
RPS27L	1.36e-54	0.324294	0.472	0.352	2.74e-50
MLF1	1.02e-47	0.321686	0.115	0.061	2.06e-43
UQCRB	1.19e-60	0.317093	0.694	0.596	2.41e-56
TMEM14B	2.26e-38	0.307266	0.189	0.123	4.56e-34
SELENOM	1.16e-45	0.304336	0.115	0.063	2.33e-41
UQCR11	1.23e-41	0.299163	0.504	0.403	2.48e-37
SPATS2L	7.28e-47	0.297389	0.109	0.058	1.47e-42
FABP5	1.23e-30	0.281228	0.39	0.309	2.48e-26
SELENOW	4.3e-38	0.279743	0.475	0.377	8.65e-34
ATP6V0E1	4.43e-38	0.276454	0.143	0.087	8.92e-34
COX14	1e-34	0.272198	0.128	0.078	2.02e-30
MICOS10	7.07e-34	0.270055	0.237	0.165	1.42e-29
GSTM3	3.43e-28	0.268626	0.13	0.083	6.9e-24
UQCRQ	4.47e-30	0.265297	0.39	0.306	9e-26
COX8A	1.35e-32	0.259273	0.517	0.425	2.72e-28
IFT22	2.52e-32	0.257654	0.102	0.06	5.07e-28
NDUFC1	1.8e-35	0.257599	0.331	0.245	3.63e-31
ATP5MC3	3.17e-31	0.255973	0.426	0.339	6.38e-27
HNRNPA2B1	0.00188608	-0.250007	0.168	0.181	1
SRSF3	0.00033315	-0.250075	0.1	0.115	1
ID2	9.82e-05	-0.253656	0.111	0.128	1
CENPV	9.96e-06	-0.254124	0.154	0.175	0.200522
C1orf61	3.59e-16	-0.25561	0.556	0.571	7.22e-12
SNRPD1	0.000273448	-0.258599	0.159	0.175	1
BTG1	0.000240325	-0.263816	0.127	0.143	1
SON	0.0010513	-0.265475	0.142	0.155	1
MAP1B	5.93e-07	-0.270554	0.265	0.288	0.0119463
TUBA1A	2.68e-65	-0.271405	0.866	0.872	5.39e-61
TTYH1	8.77e-05	-0.276301	0.131	0.149	1
TAGLN3	4.46e-07	-0.278151	0.103	0.126	0.00897984
SERINC1	2.97e-05	-0.279232	0.086	0.102	0.597856
MT-ND3	3.54e-38	-0.28669	0.842	0.852	7.12e-34
FABP7	8.91e-12	-0.28944	0.429	0.451	1.79e-07
STMN4	7.56e-07	-0.292244	0.141	0.165	0.015217
HIST1H1E	1.94e-06	-0.29776	0.126	0.147	0.0389674
UBE2S	6.57e-07	-0.299927	0.213	0.235	0.013229
HMGB1	2.45e-17	-0.300052	0.463	0.491	4.93e-13
JPT1	1.85e-15	-0.30017	0.367	0.403	3.73e-11
GPM6A	3.59e-08	-0.30373	0.307	0.326	0.0007224
NR2F1	3.71e-07	-0.307722	0.089	0.111	0.00747161
CD24	1.41e-12	-0.317173	0.207	0.244	2.85e-08
SEPTIN7	1e-07	-0.317525	0.229	0.252	0.00201737
TUBB2A	1.28e-16	-0.318125	0.312	0.354	2.57e-12
PEG10	1.56e-06	-0.318729	0.155	0.177	0.0313229
TUBB3	9.73e-21	-0.326138	0.431	0.47	1.96e-16
UBE2C	8.08e-05	-0.329244	0.102	0.118	1
TUBB2B	1.07e-33	-0.329315	0.54	0.585	2.15e-29
MARCKSL1	1.07e-21	-0.330049	0.372	0.42	2.16e-17
GAP43	1.55e-12	-0.333361	0.213	0.251	3.12e-08
VIM	1.01e-56	-0.33411	0.761	0.79	2.04e-52
DYNC1I2	2.25e-07	-0.334909	0.118	0.141	0.00453955
HES4	4.96e-10	-0.337329	0.147	0.177	9.98e-06
HMGCS1	1.49e-11	-0.342912	0.077	0.106	3e-07
RTN3	7.67e-10	-0.346453	0.148	0.178	1.55e-05
MEIS2	5.49e-12	-0.349686	0.081	0.112	1.1e-07
HMGB2	2.47e-06	-0.351489	0.138	0.159	0.0497594
HIST2H2AC	6.73e-07	-0.359059	0.101	0.122	0.0135547
RPS26	2.41e-18	-0.361429	0.431	0.461	4.85e-14
HIST1H1D	7.9e-11	-0.363428	0.092	0.121	1.59e-06
STMN2	1.24e-49	-0.369914	0.642	0.678	2.5e-45
PTTG1	6.03e-08	-0.374834	0.131	0.156	0.00121474
MARCKS	2.1e-13	-0.379009	0.167	0.206	4.23e-09
STMN1	4.4e-77	-0.38128	0.722	0.759	8.85e-73
SYT1	1.07e-13	-0.389204	0.073	0.104	2.16e-09
DPYSL2	5.88e-17	-0.399594	0.119	0.161	1.18e-12
RTN1	9.66e-14	-0.412763	0.25	0.283	1.95e-09
PTN	3.46e-13	-0.462827	0.286	0.32	6.96e-09
HIST1H4C	1.4e-37	-0.471824	0.485	0.534	2.81e-33
GPM6B	1.73e-23	-0.478635	0.127	0.18	3.48e-19
PTPRZ1	1.66e-15	-0.48638	0.098	0.135	3.34e-11
NOVA1	3.41e-22	-0.500381	0.066	0.109	6.87e-18
SOX4	9.45e-74	-0.556094	0.552	0.619	1.9e-69
CRABP1	2.08e-39	-0.868721	0.071	0.133	4.19e-35

## Sheet: Cluster 5
	p_val	avg_log2FC	pct.1	pct.2	p_val_adj
PTPRZ1	0	2.03339	0.502	0.104	0
PTN	0	1.84494	0.691	0.289	0
SLC1A3	0	1.6756	0.252	0.026	0
CLU	0	1.50464	0.434	0.127	0
GPM6B	0	1.42029	0.488	0.152	0
SFRP1	0	1.2291	0.275	0.066	0
TTYH1	0	1.11554	0.393	0.128	0
MSMO1	0	1.08092	0.334	0.114	0
PRDX4	0	1.04713	0.438	0.154	0
PON2	0	1.04481	0.189	0.038	0
SCRG1	0	1.0279	0.182	0.037	0
EDNRB	2.58973e-215	1.01873	0.101	0.023	5.2139e-211
HSPA5	0	0.957654	0.214	0.057	0
P4HA1	0	0.943466	0.177	0.044	0
IGFBP2	0	0.923277	0.619	0.331	0
ID3	1.63985e-182	0.920628	0.233	0.098	3.3015e-178
MALAT1	0	0.903322	0.843	0.639	0
B2M	0	0.900756	0.341	0.13	0
HSP90B1	0	0.894226	0.306	0.112	0
TMBIM6	0	0.892289	0.311	0.111	0
ITM2B	0	0.885332	0.462	0.199	0
CYP51A1	3.00473e-268	0.863127	0.222	0.075	6.04941e-264
NTRK2	0	0.862161	0.124	0.025	0
HES5	2.47726e-260	0.846617	0.212	0.07	4.98747e-256
FABP7	1.41333e-255	0.825495	0.689	0.431	2.84546e-251
CD63	0	0.817977	0.476	0.213	0
MT3	2.43497e-229	0.795398	0.32	0.14	4.90232e-225
HMGCS1	7.32647e-255	0.786847	0.251	0.092	1.47504e-250
SQLE	2.85895e-224	0.743651	0.188	0.063	5.75592e-220
HES4	4.68978e-254	0.740347	0.363	0.16	9.44193e-250
TMCO1	1.89368e-217	0.727237	0.193	0.067	3.81254e-213
CD99	6.71291e-234	0.720572	0.281	0.113	1.35151e-229
HES1	5.57642e-198	0.702081	0.159	0.052	1.1227e-193
FGFBP3	1.80629e-268	0.701345	0.105	0.021	3.63661e-264
CD81	3.5851e-240	0.697952	0.336	0.146	7.21788e-236
MGST1	1.36775e-211	0.697112	0.109	0.027	2.7537e-207
C1orf61	1.309e-250	0.669616	0.793	0.552	2.63541e-246
CST3	4.72848e-175	0.669012	0.283	0.13	9.51984e-171
NPC2	7.42401e-213	0.669001	0.251	0.1	1.49467e-208
MDK	4.49051e-234	0.668143	0.332	0.144	9.04073e-230
QKI	4.3854e-226	0.662689	0.219	0.078	8.82913e-222
CANX	7.87284e-199	0.652851	0.186	0.066	1.58504e-194
SON	3.23349e-217	0.648802	0.32	0.142	6.50998e-213
PDIA6	4.7466e-206	0.644608	0.201	0.073	9.55632e-202
FAM171B	9.66723e-168	0.620049	0.111	0.032	1.9463e-163
ATRAID	9.68568e-208	0.618514	0.225	0.086	1.95002e-203
RCN1	3.87365e-196	0.617136	0.138	0.042	7.79882e-192
TSPAN6	4.44044e-190	0.616903	0.12	0.033	8.93993e-186
PTTG1IP	8.19442e-171	0.616266	0.128	0.04	1.64978e-166
PSAP	1.05661e-170	0.61224	0.18	0.068	2.12727e-166
FAM162A	2.62733e-139	0.60533	0.316	0.166	5.2896e-135
HLA-A	1.82503e-142	0.605285	0.115	0.038	3.67433e-138
EMP3	1.73208e-203	0.59844	0.136	0.039	3.4872e-199
SEPTIN7	2.88616e-187	0.58498	0.441	0.236	5.8107e-183
NR2F1	7.56754e-157	0.577682	0.23	0.1	1.52357e-152
SCD	2.28211e-145	0.568689	0.123	0.041	4.59458e-141
SPCS2	4.73759e-175	0.567134	0.268	0.119	9.5382e-171
HACD3	3.39955e-151	0.567098	0.161	0.061	6.84432e-147
CNIH4	1.83375e-152	0.564695	0.178	0.07	3.69189e-148
BNIP3	1.16288e-133	0.563902	0.448	0.267	2.34122e-129
RCN2	4.17494e-182	0.56314	0.331	0.158	8.40541e-178
ARL6IP5	2.37387e-173	0.562994	0.256	0.112	4.77931e-169
ID4	3.03552e-149	0.562684	0.273	0.13	6.11142e-145
DBI	2.11864e-140	0.551676	0.423	0.242	4.26546e-136
CDH2	1.57536e-155	0.551427	0.162	0.06	3.17166e-151
ITGB1	4.48125e-159	0.542048	0.116	0.036	9.0221e-155
SOX2	5.41275e-166	0.540889	0.193	0.075	1.08975e-161
SYT11	3.82556e-142	0.534181	0.114	0.037	7.70199e-138
CNN3	9.06192e-158	0.532832	0.233	0.102	1.82444e-153
TMEM147	1.90543e-163	0.531951	0.275	0.126	3.83619e-159
ATP6V0E1	2.21433e-146	0.526189	0.197	0.083	4.4581e-142
CDO1	6.0019e-141	0.522301	0.21	0.092	1.20836e-136
HMGCR	1.55074e-126	0.520466	0.131	0.049	3.12211e-122
FAM181B	7.12433e-143	0.514761	0.108	0.034	1.43434e-138
SEC62	2.06668e-147	0.513743	0.299	0.149	4.16085e-143
HOPX	3.71003e-111	0.513537	0.156	0.067	7.4694e-107
MANF	9.69491e-135	0.513396	0.155	0.061	1.95188e-130
CPE	7.32325e-111	0.511651	0.237	0.121	1.47439e-106
TMED10	3.04723e-144	0.510454	0.159	0.061	6.13498e-140
KRTCAP2	9.51219e-150	0.509463	0.32	0.162	1.91509e-145
SEPTIN11	8.90688e-151	0.508438	0.196	0.081	1.79322e-146
PPIB	1.08855e-157	0.508019	0.304	0.147	2.19158e-153
SLC39A10	9.14582e-117	0.497929	0.115	0.042	1.84133e-112
UNC50	9.82736e-129	0.493109	0.12	0.042	1.97854e-124
VIM	3.17465e-190	0.479917	0.927	0.777	6.39151e-186
SELENOS	4.47355e-122	0.479153	0.133	0.051	9.00661e-118
PDIA3	3.45483e-114	0.457547	0.119	0.045	6.9556e-110
ID1	3.14889e-91	0.453669	0.138	0.061	6.33967e-87
RPS27L	8.9524e-141	0.447529	0.558	0.346	1.80239e-136
SAT1	3.52319e-98	0.439821	0.21	0.106	7.09324e-94
RNF130	1.9245e-114	0.437087	0.141	0.057	3.8746e-110
VKORC1	2.48598e-100	0.434079	0.199	0.098	5.00503e-96
TSPAN3	7.37823e-108	0.431511	0.155	0.067	1.48546e-103
PANTR1	4.95588e-115	0.415051	0.308	0.166	9.97768e-111
RAB8B	1.11903e-106	0.412679	0.116	0.044	2.25294e-102
CALR	4.92734e-85	0.41053	0.103	0.041	9.92022e-81
LINC01551	5.61943e-109	0.409494	0.298	0.162	1.13136e-104
OSTC	1.35552e-110	0.408023	0.227	0.112	2.72907e-106
TMEM59	4.17957e-107	0.403517	0.269	0.142	8.41472e-103
MTDH	8.63197e-91	0.402219	0.119	0.049	1.73788e-86
REEP5	1.16369e-85	0.401747	0.106	0.043	2.34285e-81
YIF1A	8.14637e-112	0.401418	0.12	0.045	1.64011e-107
MAGED2	5.46869e-97	0.398808	0.18	0.086	1.10101e-92
ENO1	1.65857e-92	0.396896	0.383	0.234	3.3392e-88
SEPTIN2	1.34925e-110	0.396217	0.174	0.078	2.71645e-106
KTN1	4.67905e-85	0.394242	0.158	0.076	9.42034e-81
HMGN3	1.37928e-113	0.393294	0.323	0.177	2.77691e-109
BTG3	1.80725e-87	0.391445	0.156	0.073	3.63854e-83
ERLEC1	7.8292e-71	0.384896	0.105	0.047	1.57625e-66
ID2	4.95838e-84	0.380445	0.222	0.119	9.98271e-80
POU3F3	7.74729e-90	0.378842	0.103	0.04	1.55976e-85
SRI	2.64201e-113	0.377589	0.289	0.153	5.31916e-109
SLC3A2	1.05189e-78	0.376038	0.121	0.054	2.11776e-74
RTN3	2.46733e-101	0.375798	0.301	0.167	4.96747e-97
MT2A	1.01665e-84	0.373752	0.14	0.064	2.04681e-80
DDIT3	1.6567e-68	0.370818	0.107	0.048	3.33543e-64
TMEM9	1.40195e-71	0.367937	0.115	0.052	2.82255e-67
SH3BGRL	1.40554e-107	0.367125	0.246	0.125	2.82978e-103
METRN	6.88344e-89	0.366481	0.285	0.161	1.38584e-84
DDIT4	1.60467e-69	0.363585	0.177	0.094	3.23068e-65
ANXA5	1.53037e-95	0.360707	0.112	0.044	3.0811e-91
FDPS	4.46092e-89	0.358849	0.183	0.09	8.98117e-85
DHRS7	8.7447e-88	0.358342	0.102	0.04	1.76057e-83
PEA15	4.51227e-86	0.355984	0.226	0.121	9.08455e-82
DAD1	9.35984e-97	0.354055	0.271	0.147	1.88442e-92
FABP5	2.60533e-76	0.350532	0.457	0.304	5.24531e-72
SSR3	2.86693e-85	0.349165	0.17	0.083	5.772e-81
PTPRA	1.8649e-73	0.348786	0.122	0.056	3.75461e-69
SPAG9	2.14982e-75	0.345327	0.107	0.046	4.32823e-71
ATP6AP2	3.61301e-61	0.34203	0.108	0.051	7.27408e-57
HSPE1	6.64219e-93	0.333924	0.48	0.307	1.33727e-88
PAICS	1.99093e-83	0.332569	0.124	0.054	4.00833e-79
RPN2	9.78983e-77	0.33254	0.104	0.044	1.97099e-72
DDX3X	7.04261e-67	0.332333	0.1	0.044	1.41789e-62
TM2D1	2.38862e-64	0.331324	0.11	0.051	4.80901e-60
APLP2	5.82463e-64	0.330455	0.102	0.046	1.17267e-59
SPAG16	1.78406e-81	0.330193	0.149	0.07	3.59185e-77
EMC7	1.45097e-59	0.32789	0.113	0.055	2.92124e-55
TCEA1	2.13507e-83	0.327751	0.229	0.124	4.29854e-79
MYDGF	1.74039e-66	0.326455	0.109	0.05	3.50392e-62
NDN	1.63528e-80	0.326454	0.232	0.127	3.29232e-76
TMEM98	5.93834e-67	0.325944	0.136	0.067	1.19557e-62
GSTP1	9.19268e-94	0.325497	0.605	0.405	1.85076e-89
DDX18	1.23099e-73	0.32247	0.142	0.069	2.47835e-69
PRXL2A	2.78635e-72	0.319088	0.18	0.095	5.60976e-68
PIGF	1.92451e-69	0.318144	0.107	0.047	3.87461e-65
IDI1	1.46228e-80	0.315793	0.237	0.131	2.94401e-76
PRKDC	1.37221e-62	0.315602	0.108	0.051	2.76267e-58
CDKN1A	1.16345e-56	0.311265	0.109	0.053	2.34237e-52
RO60	6.6566e-65	0.310187	0.101	0.045	1.34017e-60
SDCBP	3.93186e-76	0.308798	0.19	0.1	7.91602e-72
SRRM1	2.30055e-73	0.3066	0.154	0.077	4.6317e-69
TMEM208	1.28354e-55	0.303995	0.107	0.052	2.58416e-51
FAM133B	9.32936e-58	0.303096	0.106	0.051	1.87828e-53
CNPY2	9.76783e-64	0.302889	0.178	0.097	1.96656e-59
TPI1	1.77809e-81	0.3022	0.386	0.239	3.57983e-77
GCSH	3.02687e-87	0.301712	0.252	0.138	6.09399e-83
PSMB1	4.40584e-87	0.300729	0.313	0.182	8.87029e-83
PGK1	3.76223e-63	0.300417	0.23	0.135	7.5745e-59
MARCKS	1.98225e-83	0.30005	0.327	0.193	3.99087e-79
UBXN4	2.04418e-60	0.294445	0.106	0.05	4.11556e-56
CLIC1	4.44065e-68	0.292861	0.14	0.069	8.94036e-64
MEST	2.84461e-65	0.291269	0.117	0.055	5.72706e-61
CKB	5.68234e-84	0.289886	0.595	0.402	1.14403e-79
LAPTM4B	5.11647e-66	0.284031	0.136	0.067	1.0301e-61
SEC11A	2.14297e-62	0.282787	0.198	0.112	4.31444e-58
RABAC1	1.13359e-78	0.28181	0.307	0.182	2.28227e-74
RDX	1.6493e-64	0.281331	0.146	0.074	3.32054e-60
EBPL	8.94485e-59	0.281174	0.158	0.085	1.80087e-54
H2AFV	4.66186e-78	0.27709	0.271	0.155	9.38572e-74
CD59	9.96622e-50	0.275233	0.115	0.06	2.0065e-45
RIDA	1.70025e-60	0.274053	0.105	0.049	3.42311e-56
TMEM158	1.02985e-53	0.272743	0.114	0.057	2.0734e-49
POLR2G	9.44198e-66	0.272569	0.166	0.087	1.90095e-61
RNMT	4.25591e-45	0.268803	0.122	0.067	8.56843e-41
ECI1	2.29518e-59	0.26757	0.108	0.051	4.62089e-55
GLO1	1.04149e-67	0.267106	0.174	0.092	2.09682e-63
DUT	1.4759e-62	0.266653	0.247	0.147	2.97143e-58
SCP2	1.01757e-60	0.266312	0.135	0.069	2.04866e-56
DPM3	3.77016e-65	0.266255	0.163	0.086	7.59047e-61
HSP90AA1	5.62343e-70	0.266127	0.532	0.364	1.13216e-65
C4orf3	3.83253e-71	0.263477	0.244	0.14	7.71604e-67
EMC4	3.63036e-58	0.262416	0.156	0.084	7.30901e-54
MGST3	6.31306e-78	0.262128	0.497	0.324	1.27101e-73
PSME1	1.85588e-48	0.261608	0.107	0.054	3.73644e-44
MIR100HG	3.2478e-68	0.26041	0.156	0.079	6.53879e-64
GNG5	9.51999e-88	0.260282	0.373	0.223	1.91666e-83
NDUFC2	3.56982e-74	0.258569	0.515	0.345	7.18712e-70
TMEM18	1.33344e-50	0.257244	0.105	0.052	2.68462e-46
TUSC3	4.00528e-48	0.257133	0.137	0.076	8.06383e-44
SERINC1	7.22327e-54	0.256814	0.169	0.096	1.45426e-49
ARL6IP1	6.09449e-66	0.255045	0.306	0.189	1.227e-61
IFI27L2	2.03434e-81	0.254998	0.254	0.14	4.09574e-77
MRPL40	2.6358e-60	0.254781	0.124	0.061	5.30665e-56
LAPTM4A	1.93589e-53	0.253927	0.133	0.07	3.89753e-49
CLNS1A	5.57122e-62	0.253341	0.166	0.089	1.12165e-57
SELENOT	8.4739e-56	0.252291	0.127	0.065	1.70605e-51
PRDX1	3.73135e-75	0.25159	0.352	0.217	7.51233e-71
FDFT1	4.38123e-65	0.251084	0.233	0.135	8.82073e-61
CDK4	5.37562e-57	0.250355	0.119	0.059	1.08227e-52
PABPC1	0.172114	-0.250517	0.283	0.249	1
CNIH2	0.977512	-0.251181	0.118	0.113	1
C9orf16	0.042495	-0.260095	0.251	0.217	1
PKIA	0.436624	-0.267522	0.184	0.168	1
RPL32	9.33172e-104	-0.268006	0.98	0.967	1.87876e-99
TPT1	7.86969e-90	-0.269542	0.974	0.952	1.5844e-85
TMSB10	1.48909e-109	-0.273631	0.981	0.964	2.99798e-105
GNG3	0.441338	-0.275763	0.125	0.116	1
TUBB	1.5744e-19	-0.277229	0.7	0.644	3.16973e-15
MT-ATP8	0.61634	-0.283733	0.101	0.1	1
CD24	0.979718	-0.284387	0.262	0.24	1
NEUROD6	0.490934	-0.293948	0.147	0.143	1
GAP43	0.683525	-0.299228	0.274	0.246	1
STMN1	4.03482e-31	-0.301761	0.816	0.751	8.12331e-27
EVL	0.315137	-0.308061	0.15	0.148	1
SNHG29	3.57004e-09	-0.30867	0.576	0.526	7.18756e-05
CDKN2D	0.429681	-0.309092	0.141	0.138	1
MLLT11	0.071574	-0.321321	0.336	0.312	1
NREP	0.185145	-0.327123	0.361	0.327	1
TUBB3	2.43413e-05	-0.327711	0.514	0.464	0.490063
TTC9B	0.283666	-0.330426	0.148	0.145	1
FTL	4.28973e-90	-0.333022	0.942	0.92	8.63651e-86
LINC00632	0.0086225	-0.336762	0.312	0.3	1
NSG2	0.00027562	-0.350022	0.089	0.103	1
NSG1	0.0446185	-0.353504	0.114	0.119	1
GDAP1L1	0.0247102	-0.368977	0.149	0.152	1
CCNI	1.3945e-05	-0.401192	0.365	0.351	0.280755
PCP4	0.0394969	-0.405154	0.161	0.163	1
CRABP1	0.757042	-0.406423	0.133	0.128	1
DCX	0.00171373	-0.414669	0.264	0.259	1
MT-ND4L	3.49614e-05	-0.442089	0.286	0.282	0.703878
YBX1	2.03818e-104	-0.458033	0.814	0.8	4.10346e-100
FTH1	3.14724e-267	-0.493065	0.978	0.971	6.33633e-263
MT-ND5	1.45874e-27	-0.493189	0.518	0.512	2.93688e-23
MT-CO1	1.11388e-261	-0.496393	0.974	0.972	2.24258e-257
RTN1	3.18836e-11	-0.526792	0.267	0.282	6.41913e-07
MT-CO2	3.86551e-235	-0.528181	0.971	0.962	7.78243e-231
MTRNR2L12	5.18943e-56	-0.532937	0.612	0.616	1.04479e-51
MT-ND2	1.94206e-60	-0.548055	0.627	0.631	3.90994e-56
MT-CYB	2.93716e-151	-0.553834	0.826	0.829	5.91338e-147
MT-ND1	2.56046e-101	-0.555676	0.747	0.748	5.15498e-97
MT-ATP6	6.41953e-245	-0.558462	0.967	0.959	1.29244e-240
STMN2	3.06926e-96	-0.571209	0.659	0.677	6.17933e-92
MT-CO3	9.48131e-297	-0.575841	0.967	0.965	1.90887e-292
MT-ND4	3.81604e-202	-0.588883	0.886	0.887	7.68282e-198
PLCG2	1.24616e-98	-0.59425	0.678	0.702	2.5089e-94
AL627171.2	4.97463e-45	-0.610238	0.433	0.468	1.00154e-40
MT-ND3	8.87483e-145	-0.620939	0.855	0.851	1.78677e-140
TTR	6.12897e-64	-0.66683	0.948	0.928	1.23395e-59

## Sheet: Cluster 6
	p_val	avg_log2FC	pct.1	pct.2	p_val_adj
TOP2A	0	2.0132	0.33	0.043	0
CENPF	0	1.98323	0.309	0.042	0
HMGB2	0	1.76627	0.508	0.132	0
NUSAP1	0	1.73701	0.279	0.033	0
HIST1H1B	0	1.61961	0.252	0.03	0
PTTG1	0	1.60194	0.459	0.131	0
UBE2C	0	1.52274	0.375	0.097	0
HIST1H4C	0	1.46087	0.833	0.508	0
TPX2	0	1.28468	0.18	0.022	0
PBK	0	1.21082	0.174	0.022	0
HIST1H3B	0	1.20873	0.177	0.024	0
HIST1H3G	0	1.20804	0.191	0.027	0
CDK1	0	1.19548	0.195	0.032	0
HIST1H1D	0	1.17996	0.328	0.103	0
CCNB1	0	1.16106	0.169	0.026	0
HIST1H1C	0	1.14926	0.407	0.145	0
HIST1H3D	0	1.14232	0.211	0.044	0
PCLAF	0	1.11863	0.27	0.072	0
ARL6IP1	7.12294e-217	1.11346	0.37	0.184	1.43406e-212
UBE2T	0	1.11275	0.267	0.071	0
MKI67	0	1.11235	0.117	0.008	0
CCNB2	0	1.08999	0.162	0.024	0
CKS2	0	1.06345	0.315	0.104	0
HIST2H2AC	0	1.05756	0.328	0.105	0
UBE2S	0	1.057	0.489	0.215	0
DLGAP5	0	1.04573	0.121	0.011	0
CDKN3	0	1.04539	0.188	0.042	0
ASPM	0	1.03783	0.105	0.008	0
HIST1H1E	0	1.03461	0.357	0.13	0
H2AFZ	0	0.977011	0.731	0.414	0
HIST1H2AH	0	0.962764	0.133	0.018	0
HIST1H2AG	0	0.948136	0.147	0.027	0
PRC1	0	0.943646	0.118	0.015	0
MAD2L1	0	0.930401	0.162	0.032	0
TUBB4B	0	0.921119	0.274	0.094	0
KPNA2	2.02197e-288	0.915883	0.2	0.059	4.07083e-284
SMC4	0	0.911349	0.116	0.015	0
CKAP2	0	0.906772	0.144	0.03	0
CDC20	0	0.903859	0.123	0.02	0
HMGB1	0	0.901086	0.781	0.467	0
SPC25	0	0.888887	0.108	0.011	0
NMU	5.38987e-238	0.832907	0.128	0.032	1.08514e-233
H2AFX	2.2719e-283	0.820686	0.153	0.038	4.57401e-279
CKS1B	3.17011e-295	0.810092	0.218	0.067	6.38238e-291
BIRC5	0	0.787125	0.134	0.028	0
TYMS	1.61434e-252	0.783308	0.152	0.041	3.25015e-248
H2AFV	3.17055e-267	0.755425	0.354	0.149	6.38328e-263
CENPW	2.62298e-292	0.722784	0.132	0.029	5.28085e-288
TMPO	6.71908e-219	0.70981	0.162	0.05	1.35275e-214
HMGN2	1.32561e-233	0.670917	0.632	0.37	2.66884e-229
DEK	9.31181e-189	0.666313	0.231	0.093	1.87475e-184
GMNN	7.03482e-195	0.605565	0.106	0.027	1.41632e-190
CKB	2.32897e-170	0.580919	0.633	0.399	4.68891e-166
CKAP5	1.41021e-128	0.561993	0.109	0.036	2.83917e-124
HNRNPA2B1	1.43622e-150	0.550284	0.331	0.168	2.89154e-146
PCNA	1.19465e-139	0.540533	0.126	0.043	2.40518e-135
NUCKS1	9.65683e-141	0.536624	0.324	0.167	1.94421e-136
SNRPB	1.25483e-146	0.530595	0.202	0.085	2.52634e-142
HMGB3	6.70903e-129	0.520845	0.181	0.077	1.35073e-124
CNIH4	6.51792e-100	0.490589	0.16	0.072	1.31225e-95
HES6	7.28911e-111	0.488137	0.186	0.085	1.46752e-106
DUT	1.47554e-103	0.473901	0.271	0.145	2.9707e-99
HSP90B1	3.5578e-104	0.468465	0.231	0.118	7.16293e-100
RANBP1	5.85648e-124	0.462502	0.3	0.155	1.17909e-119
HIST1H4D	2.29678e-106	0.452821	0.113	0.042	4.62411e-102
DTYMK	9.5815e-123	0.444793	0.109	0.037	1.92904e-118
RAN	7.66457e-127	0.443503	0.509	0.312	1.54311e-122
SRSF3	1.13798e-110	0.442066	0.219	0.106	2.29109e-106
SOX2	5.46419e-100	0.438322	0.17	0.077	1.1001e-95
HES5	6.98291e-70	0.427178	0.149	0.075	1.40587e-65
RPA3	2.00936e-107	0.423396	0.167	0.073	4.04544e-103
ECI1	2.05116e-105	0.420778	0.126	0.05	4.12961e-101
BTG3	5.01959e-95	0.417132	0.16	0.073	1.01059e-90
RAD21	7.88238e-89	0.413772	0.159	0.074	1.58696e-84
RDX	8.59863e-85	0.4133	0.156	0.074	1.73116e-80
NASP	1.56533e-90	0.41134	0.113	0.045	3.15148e-86
TUBA1B	1.08287e-142	0.405816	0.858	0.675	2.18015e-138
B2M	2.14605e-97	0.404623	0.256	0.136	4.32065e-93
SAP30	1.54603e-95	0.396739	0.114	0.045	3.11262e-91
PSIP1	4.57063e-88	0.395325	0.237	0.127	9.20205e-84
H1FX	5.92009e-113	0.393715	0.458	0.275	1.19189e-108
MT2A	5.6416e-89	0.388555	0.143	0.063	1.13582e-84
ID3	2.83974e-55	0.387771	0.179	0.103	5.71725e-51
RNASEH2C	1.80945e-77	0.387644	0.103	0.043	3.64296e-73
BUB3	3.04931e-84	0.382169	0.101	0.04	6.13917e-80
MZT1	6.6241e-71	0.380667	0.122	0.056	1.33363e-66
SNRPD1	4.79192e-102	0.379392	0.3	0.164	9.64758e-98
CBX5	4.23352e-89	0.379048	0.189	0.094	8.52334e-85
NUDCD2	2.92789e-89	0.378024	0.162	0.076	5.89472e-85
HNRNPA3	7.56013e-93	0.373883	0.22	0.113	1.52208e-88
RBM8A	5.56782e-90	0.37137	0.218	0.113	1.12097e-85
HES4	8.16457e-87	0.369419	0.292	0.166	1.64377e-82
LSM5	3.943e-92	0.368105	0.276	0.152	7.93844e-88
SCRG1	1.22823e-68	0.367361	0.1	0.043	2.47279e-64
ID1	1.09302e-55	0.363979	0.123	0.062	2.20057e-51
DBI	5.49348e-110	0.360197	0.415	0.243	1.106e-105
NUDT1	5.18804e-84	0.358229	0.16	0.076	1.04451e-79
CLIC1	9.27918e-86	0.355788	0.149	0.069	1.86818e-81
HMGN3	1.28191e-90	0.354373	0.312	0.179	2.58088e-86
PRKDC	8.89639e-71	0.353797	0.113	0.05	1.79111e-66
LINC01551	8.37972e-92	0.347781	0.292	0.163	1.68709e-87
SEPTIN2	1.37652e-65	0.346858	0.154	0.079	2.77134e-61
QKI	2.52195e-79	0.346483	0.167	0.082	5.07743e-75
EXOSC8	4.16994e-74	0.342741	0.103	0.043	8.39535e-70
PRDX4	7.74154e-75	0.340953	0.282	0.166	1.5586e-70
RBBP7	4.49599e-67	0.340877	0.127	0.06	9.05177e-63
HP1BP3	4.06363e-71	0.340053	0.188	0.1	8.18132e-67
HNRNPD	1.46082e-69	0.339385	0.147	0.073	2.94108e-65
SEPTIN7	1.50805e-90	0.33674	0.395	0.24	3.03616e-86
HSP90AA1	2.90476e-87	0.330587	0.548	0.363	5.84816e-83
HNRNPK	8.60009e-84	0.329418	0.266	0.149	1.73146e-79
SRSF7	1.71241e-67	0.320923	0.181	0.097	3.4476e-63
CENPV	9.45394e-77	0.317646	0.284	0.165	1.90336e-72
CMC2	1.12582e-59	0.316208	0.129	0.064	2.26662e-55
FDPS	3.52388e-65	0.311618	0.172	0.092	7.09463e-61
HNRNPR	2.80504e-71	0.310113	0.175	0.091	5.64739e-67
PRDX1	1.32162e-75	0.308737	0.353	0.217	2.66083e-71
SRI	1.106e-80	0.308542	0.272	0.154	2.22671e-76
SFRP1	5.08014e-56	0.30823	0.144	0.076	1.02278e-51
CCT5	6.10896e-62	0.306992	0.142	0.072	1.22992e-57
SIVA1	1.25741e-67	0.306901	0.153	0.078	2.53155e-63
MDK	5.97923e-73	0.305487	0.26	0.15	1.2038e-68
GLO1	3.69546e-71	0.299457	0.177	0.092	7.44006e-67
ACAT2	2.65044e-54	0.296999	0.117	0.059	5.33614e-50
PANTR1	1.49876e-85	0.296509	0.294	0.167	3.01745e-81
GNG5	4.84189e-86	0.293652	0.372	0.223	9.74818e-82
DCXR	1.41172e-61	0.29257	0.131	0.065	2.84221e-57
MARCKS	2.53346e-72	0.290175	0.32	0.194	5.10062e-68
MRPL51	1.8094e-67	0.286069	0.28	0.168	3.64286e-63
SMC3	2.09002e-56	0.285797	0.106	0.051	4.20784e-52
LSM3	1.05777e-74	0.284675	0.287	0.168	2.1296e-70
CARHSP1	6.85606e-64	0.284153	0.216	0.123	1.38033e-59
PSMA4	2.0846e-65	0.28185	0.194	0.106	4.19692e-61
PTPRZ1	1.61993e-55	0.280275	0.213	0.126	3.2614e-51
SKA2	2.87455e-73	0.279887	0.203	0.109	5.78733e-69
HNRNPAB	9.99795e-66	0.279117	0.153	0.078	2.01289e-61
RBMX	1.40572e-67	0.278701	0.165	0.085	2.83013e-63
SNRPD3	1.13754e-64	0.277607	0.164	0.086	2.2902e-60
PPIA	2.96948e-70	0.273656	0.743	0.562	5.97845e-66
VIM	6.27339e-71	0.273589	0.912	0.779	1.26302e-66
TOP1	5.1146e-50	0.273466	0.124	0.065	1.02972e-45
NR2F1	1.79609e-58	0.272889	0.185	0.104	3.61606e-54
SET	2.07747e-68	0.270836	0.262	0.154	4.18257e-64
H3F3A	2.81272e-105	0.270498	0.953	0.86	5.66285e-101
SEPTIN11	3.00574e-63	0.27012	0.16	0.084	6.05145e-59
CACYBP	1.10132e-58	0.264243	0.194	0.11	2.21728e-54
PTGES3	1.75731e-76	0.263922	0.426	0.27	3.53799e-72
CBX1	8.02716e-58	0.263738	0.18	0.101	1.61611e-53
LSM8	1.99133e-59	0.258686	0.138	0.071	4.00915e-55
ILF2	3.86202e-58	0.258142	0.175	0.097	7.77541e-54
HNRNPU	1.60636e-42	0.257833	0.118	0.064	3.23409e-38
TMBIM6	4.27749e-54	0.256936	0.203	0.119	8.61186e-50
CCDC167	1.85815e-69	0.2558	0.236	0.134	3.74101e-65
HMGN1	3.31712e-71	0.252978	0.439	0.285	6.67836e-67
SRRM1	3.31149e-54	0.251927	0.145	0.078	6.66702e-50
NDUFA6	4.1164e-62	0.250931	0.327	0.206	8.28755e-58
LSM4	3.2535e-64	0.250139	0.261	0.155	6.55027e-60
PLCG2	1.13113e-19	-0.256632	0.712	0.7	2.27731e-15
MTRNR2L12	1.47961e-09	-0.261504	0.652	0.613	2.97891e-05
EVL	0.082854	-0.261511	0.166	0.147	1
AL627171.2	0.00176831	-0.265136	0.5	0.463	1
NSG2	0.550786	-0.265388	0.103	0.102	1
TTC9B	0.896825	-0.267844	0.153	0.145	1
DCX	0.969701	-0.271935	0.283	0.258	1
STMN4	0.917318	-0.277213	0.171	0.162	1
C9orf16	0.474338	-0.277702	0.242	0.218	1
NEUROD6	0.787248	-0.286821	0.149	0.143	1
GAP43	0.28471	-0.28748	0.279	0.246	1
NSG1	0.448153	-0.287619	0.12	0.118	1
LY6H	0.0653303	-0.307051	0.1	0.104	1
MT-ND5	4.04828e-05	-0.30719	0.562	0.509	0.81504
GPM6A	0.0566113	-0.349103	0.351	0.323	1
SYT1	0.00176435	-0.352238	0.092	0.103	1
MT-CO1	1.03506e-133	-0.364235	0.971	0.972	2.08388e-129
CRABP1	0.47557	-0.368757	0.13	0.128	1
FTL	2.36525e-109	-0.381178	0.926	0.922	4.76196e-105
PCSK1N	0.0150424	-0.384215	0.321	0.302	1
PCP4	0.102102	-0.387371	0.164	0.162	1
CXCL14	0.830905	-0.395261	0.113	0.109	1
MT-ND2	1.4131e-23	-0.40084	0.664	0.628	2.84499e-19
MT-CYB	1.41299e-73	-0.416387	0.837	0.828	2.84478e-69
MT-CO3	3.46392e-143	-0.416899	0.965	0.965	6.97391e-139
MT-CO2	2.71141e-138	-0.420183	0.963	0.962	5.45888e-134
STMN2	6.54746e-46	-0.421253	0.685	0.675	1.3182e-41
FTH1	1.9366e-192	-0.422465	0.968	0.971	3.89896e-188
MT-ND4	5.87203e-99	-0.424169	0.891	0.887	1.18222e-94
MT-ATP6	2.16031e-140	-0.438719	0.961	0.959	4.34935e-136
MT-ND1	2.63964e-60	-0.45356	0.759	0.747	5.31439e-56
MT-ND3	1.11347e-73	-0.475913	0.866	0.85	2.24175e-69
RTN1	7.50659e-11	-0.519647	0.268	0.282	1.5113e-06
TTR	1.98595e-86	-0.785743	0.935	0.929	3.99832e-82

## Sheet: Cluster 7
	p_val	avg_log2FC	pct.1	pct.2	p_val_adj
COL3A1	0	3.5748	0.398	0.022	0
MGP	0	2.59369	0.219	0.013	0
COL1A1	0	2.43851	0.175	0.005	0
DCN	0	2.35438	0.205	0.013	0
SPARC	0	2.34041	0.293	0.058	0
LUM	0	2.32282	0.195	0.009	0
COL1A2	0	2.19416	0.138	0.006	0
POSTN	0	2.13417	0.148	0.004	0
FN1	0	2.03306	0.128	0.006	0
H19	0	1.97139	0.156	0.008	0
TIMP1	0	1.91291	0.195	0.039	0
IGFBP3	0	1.91179	0.124	0.005	0
S100A11	0	1.60283	0.169	0.036	0
S100A10	3.18e-247	1.41509	0.14	0.037	6.4e-243
LGALS1	4.1e-233	1.32664	0.139	0.038	8.24e-229
DLK1	5.53e-110	1.30141	0.157	0.07	1.11e-105
IGFBP5	5.29e-87	1.15884	0.108	0.044	1.07e-82
CRABP1	3.14e-213	1.08816	0.273	0.118	6.31e-209
VCAN	6.18e-40	0.946081	0.137	0.085	1.24e-35
MDK	8.06e-71	0.911091	0.238	0.152	1.62e-66
B2M	4.99e-55	0.883867	0.213	0.14	1e-50
HSP90B1	1.35e-30	0.812832	0.172	0.122	2.71e-26
RPS26	1.49e-162	0.804464	0.579	0.451	3e-158
CD63	1.64e-54	0.789475	0.303	0.227	3.3e-50
TPM1	4.61e-22	0.756459	0.111	0.075	9.29e-18
HSPA5	1.01e-27	0.692498	0.105	0.065	2.02e-23
MT-ND3	5.38e-189	0.637456	0.857	0.851	1.08e-184
IFITM3	6.95e-32	0.636333	0.169	0.116	1.4e-27
PPIB	4.15e-14	0.589151	0.188	0.156	8.35e-10
OSTC	3.14e-17	0.585878	0.154	0.118	6.33e-13
PDIA6	2.85e-13	0.575365	0.107	0.08	5.74e-09
METRN	1.03e-21	0.540247	0.212	0.167	2.07e-17
PTN	0.081911	0.497224	0.304	0.318	1
PRDX4	2.51e-09	0.483352	0.196	0.173	5.06e-05
ID3	1.23e-14	0.4109	0.14	0.106	2.48e-10
CD99	9.76e-06	0.401168	0.141	0.124	0.196523
MT-ND2	6.82e-35	0.390991	0.636	0.63	1.37e-30
ACTB	4.86e-29	0.3766	0.537	0.512	9.78e-25
CD81	0.0174846	0.371824	0.164	0.159	1
MT-ND1	3.35e-40	0.355501	0.734	0.749	6.75e-36
MT-ATP6	4.31e-71	0.32017	0.938	0.961	8.67e-67
VIM	3.08e-56	0.313145	0.795	0.787	6.19e-52
NBDY	0.0196288	0.303576	0.155	0.149	1
MT-CO2	8.13e-57	0.302377	0.94	0.964	1.64e-52
POLR2J	0.0561974	0.298309	0.123	0.118	1
SSR4	0.0599715	0.29724	0.245	0.252	1
KDELR1	0.0338823	0.295386	0.122	0.116	1
SEC11A	0.0921375	0.291014	0.122	0.118	1
TMSB4X	2.98e-114	0.284826	0.982	0.979	6e-110
GNG5	0.00803859	0.28222	0.236	0.234	1
NR2F1	0.1005	0.273178	0.113	0.109	1
SERP1	0.360019	0.269695	0.103	0.102	1
PFN1	0.180405	0.261561	0.18	0.181	1
EEF2	0.0108751	0.258932	0.287	0.29	1
NPC2	0.370418	0.251893	0.111	0.111	1
CCT8	2.74e-22	-0.251537	0.078	0.131	5.52e-18
COX7A2	1.47e-38	-0.251783	0.424	0.559	2.95e-34
IGFBP2	9.43e-26	-0.253066	0.262	0.358	1.9e-21
PGK1	9.22e-25	-0.253772	0.087	0.146	1.86e-20
SMS	9.14e-30	-0.254417	0.136	0.216	1.84e-25
TMSB10	4.65e-96	-0.254666	0.925	0.968	9.37e-92
CALM3	6.81e-30	-0.25584	0.168	0.254	1.37e-25
NDUFB4	1.6e-35	-0.25705	0.253	0.365	3.22e-31
FAU	1.76e-58	-0.257488	0.752	0.853	3.54e-54
MAP2	9.45e-31	-0.258329	0.088	0.157	1.9e-26
GAPDH	2.57e-57	-0.258981	0.752	0.86	5.18e-53
DSTN	8.29e-31	-0.260829	0.157	0.242	1.67e-26
ELOC	1.01e-25	-0.261484	0.119	0.186	2.04e-21
RPS8	4.64e-99	-0.261539	0.934	0.97	9.34e-95
SVBP	2.03e-31	-0.263688	0.127	0.207	4.09e-27
CHCHD10	4.19e-27	-0.265452	0.064	0.12	8.44e-23
VAMP2	1.04e-24	-0.265579	0.082	0.139	2.09e-20
MDH1	2.03e-26	-0.268039	0.091	0.153	4.09e-22
MLLT11	2.43e-33	-0.268562	0.218	0.32	4.9e-29
GABARAPL2	1.47e-34	-0.268625	0.182	0.279	2.96e-30
ACYP1	1.43e-25	-0.277796	0.058	0.11	2.87e-21
CDO1	2.63e-25	-0.279321	0.054	0.104	5.3e-21
NGRN	1.72e-31	-0.281965	0.158	0.245	3.46e-27
UXT	3.26e-30	-0.284361	0.108	0.179	6.56e-26
TBCB	2.86e-34	-0.286699	0.095	0.17	5.75e-30
SEPTIN7	8.52e-36	-0.287722	0.163	0.257	1.72e-31
RPAIN	1.66e-36	-0.293181	0.127	0.214	3.35e-32
BASP1	1.5e-35	-0.293656	0.258	0.367	3.03e-31
DPYSL2	1.95e-32	-0.297202	0.092	0.163	3.93e-28
TMEM14A	4.83e-26	-0.297285	0.064	0.118	9.72e-22
PTGES3	1.53e-39	-0.298748	0.184	0.288	3.08e-35
YWHAH	3.88e-27	-0.300833	0.085	0.146	7.82e-23
PSIP1	3.77e-31	-0.3012	0.075	0.139	7.59e-27
ENO1	1.71e-34	-0.301538	0.16	0.251	3.44e-30
IDI1	2.48e-26	-0.30472	0.083	0.142	5e-22
CYCS	9.81e-34	-0.305822	0.111	0.19	1.97e-29
COX6A1	2.61e-44	-0.309071	0.393	0.528	5.25e-40
STMN4	1.68e-32	-0.310237	0.096	0.168	3.38e-28
FABP5	3.65e-43	-0.310822	0.209	0.323	7.34e-39
FNBP1L	1.77e-25	-0.314977	0.06	0.112	3.56e-21
FEZ1	4.57e-35	-0.316134	0.125	0.209	9.19e-31
PFDN2	4.76e-40	-0.316751	0.18	0.284	9.58e-36
BEX3	4.97e-55	-0.317453	0.307	0.455	1e-50
YWHAZ	1.89e-36	-0.317726	0.142	0.232	3.8e-32
TUBB2A	5.37e-42	-0.317831	0.241	0.358	1.08e-37
TMSB15A	1.24e-50	-0.317832	0.246	0.38	2.5e-46
JPT1	8.68e-48	-0.318502	0.277	0.41	1.75e-43
MIF	1.46e-79	-0.324656	0.701	0.824	2.93e-75
TPI1	9.8e-45	-0.324734	0.152	0.257	1.97e-40
BEX2	1.36e-41	-0.334297	0.116	0.207	2.74e-37
BNIP3L	2.36e-31	-0.337951	0.07	0.133	4.74e-27
PEA15	5.57e-30	-0.344307	0.072	0.132	1.12e-25
PCSK1N	5.97e-45	-0.346179	0.197	0.311	1.2e-40
STMN1	3.25e-80	-0.346942	0.614	0.766	6.54e-76
CDKN2D	3.59e-31	-0.348802	0.078	0.142	7.22e-27
FDFT1	7.49e-35	-0.350168	0.077	0.147	1.51e-30
HSP90AB1	4.55e-51	-0.351843	0.276	0.412	9.17e-47
NSG2	3.34e-28	-0.359266	0.052	0.105	6.72e-24
HCFC1R1	2.51e-29	-0.361922	0.089	0.153	5.06e-25
CALM1	5.17e-70	-0.37202	0.357	0.525	1.04e-65
DCX	4.75e-43	-0.37845	0.164	0.267	9.56e-39
GNG4	2.75e-28	-0.379855	0.052	0.104	5.53e-24
PKIA	1.56e-39	-0.383713	0.094	0.175	3.15e-35
PPA1	5.95e-45	-0.388525	0.159	0.263	1.2e-40
MSMO1	1.28e-33	-0.398243	0.069	0.134	2.58e-29
PTPRZ1	3.23e-30	-0.410411	0.074	0.136	6.5e-26
UCHL1	1.24e-70	-0.42319	0.294	0.455	2.5e-66
PPIA	3.73e-80	-0.435152	0.415	0.586	7.51e-76
CSRP2	1.1e-48	-0.435968	0.145	0.25	2.21e-44
SYT1	2.33e-33	-0.443608	0.049	0.106	4.69e-29
H1FX	3.33e-61	-0.452557	0.169	0.296	6.71e-57
STMN2	2.38e-107	-0.477112	0.505	0.688	4.78e-103
CNTNAP2	5.91e-41	-0.486608	0.05	0.116	1.19e-36
TMEM161B-AS1	1.15e-54	-0.486757	0.076	0.169	2.32e-50
DDIT4	2.38e-36	-0.493323	0.045	0.104	4.79e-32
TTC9B	1.32e-47	-0.493715	0.069	0.151	2.66e-43
BEX1	3.22e-68	-0.501817	0.191	0.329	6.48e-64
PCP4	3.6e-43	-0.516737	0.086	0.168	7.26e-39
BNIP3	1.52e-67	-0.518683	0.158	0.289	3.05e-63
LINC00632	1.38e-67	-0.538549	0.175	0.309	2.78e-63
GPM6A	4.41e-87	-0.566687	0.178	0.335	8.89e-83
MT3	8.6e-60	-0.578716	0.066	0.159	1.73e-55
SOX4	6.3e-125	-0.578828	0.428	0.628	1.27e-120
RTN1	1.19e-78	-0.597106	0.151	0.29	2.4e-74
C1orf61	4.13e-135	-0.605341	0.37	0.584	8.3e-131
TTR	1.63e-29	-0.609095	0.874	0.933	3.29e-25
LINC01551	8.63e-68	-0.609659	0.074	0.178	1.74e-63
MALAT1	8.17e-218	-0.616623	0.433	0.669	1.64e-213
NNAT	1.13e-133	-0.667188	0.285	0.497	2.27e-129
FAM162A	3.13e-71	-0.680658	0.075	0.184	6.31e-67
FABP7	4.66e-131	-0.6921	0.258	0.463	9.38e-127
MT-ND6	1.92e-92	-1.1216	0.031	0.137	3.86e-88
NEUROD6	4.22e-120	-1.22626	0.025	0.152	8.5e-116

## Sheet: Cluster 8
	p_val	avg_log2FC	pct.1	pct.2	p_val_adj
APOA2	0	3.70566	0.531	0.007	0
AFP	0	3.03257	0.301	0.003	0
APOC3	0	2.67123	0.26	0.003	0
FABP1	0	1.7023	0.107	0.003	0
CRABP1	2.83e-130	1.04751	0.29	0.123	5.69e-126
MT-ND3	2.42e-238	0.84547	0.909	0.849	4.86e-234
RPS26	1.62e-61	0.604357	0.571	0.455	3.27e-57
MT-ND2	4.75e-70	0.584984	0.711	0.627	9.57e-66
MT-ND1	9.18e-84	0.564861	0.811	0.745	1.85e-79
ID3	6.92e-16	0.522206	0.156	0.106	1.39e-11
MT-CO2	4.06e-141	0.50865	0.964	0.962	8.17e-137
METRN	9.93e-16	0.505653	0.223	0.168	2e-11
MT-ATP6	4.26e-137	0.502294	0.962	0.959	8.57e-133
MT-CO3	9.83e-100	0.409852	0.967	0.965	1.98e-95
MT-CYB	9.64e-57	0.402104	0.852	0.828	1.94e-52
SPARC	3.13e-11	0.375147	0.108	0.073	6.3e-07
MDK	0.000296425	0.364627	0.177	0.157	1
PPP1R1A	9.71e-06	0.3638	0.106	0.082	0.195536
MT-ND4	2.95e-43	0.336778	0.893	0.887	5.93e-39
NOVA1	0.00103079	0.319367	0.123	0.105	1
FTL	3.95e-45	0.309871	0.922	0.922	7.96e-41
ACTB	1.17e-12	0.308086	0.535	0.513	2.35e-08
MT-ND5	3.92e-10	0.301156	0.526	0.512	7.89e-06
GNG5	0.0173002	0.300909	0.239	0.234	1
MT-ND4L	0.000804215	0.299446	0.296	0.282	1
PRDX6	0.0596723	0.279335	0.128	0.12	1
TTYH1	0.0148374	0.277792	0.159	0.147	1
PPP1R14B	7.68e-15	-0.250378	0.254	0.346	1.55e-10
PFDN2	1.42e-15	-0.251294	0.195	0.28	2.85e-11
DNAJB6	9.25e-13	-0.252682	0.079	0.132	1.86e-08
HMGCS1	1.46e-12	-0.252875	0.058	0.105	2.93e-08
FAU	9.14e-31	-0.253763	0.766	0.85	1.84e-26
HDGFL3	1.44e-09	-0.260141	0.071	0.113	2.91e-05
TTR	0.000694634	-0.262364	0.919	0.93	1
EEF1B2	2.42e-19	-0.262621	0.443	0.561	4.87e-15
FNBP1L	1.16e-11	-0.265041	0.064	0.11	2.34e-07
UCHL1	2.29e-18	-0.265144	0.338	0.448	4.62e-14
HDAC2	2e-10	-0.26675	0.096	0.145	4.02e-06
TCP1	1.48e-10	-0.268219	0.072	0.117	2.98e-06
VAMP2	2.98e-13	-0.269865	0.082	0.137	5.99e-09
IDI1	2.9e-11	-0.271295	0.089	0.14	5.85e-07
DDX24	1.17e-12	-0.271975	0.055	0.101	2.35e-08
NGRN	8.09e-14	-0.273606	0.167	0.241	1.63e-09
HIST1H1D	3.62e-11	-0.28111	0.074	0.12	7.29e-07
DCX	2.6e-16	-0.282519	0.179	0.263	5.23e-12
CAMK2N1	2.29e-13	-0.283524	0.089	0.146	4.62e-09
HIST1H1E	2.67e-12	-0.284068	0.093	0.147	5.37e-08
TTC3	1.66e-15	-0.288182	0.153	0.229	3.35e-11
ARL6IP1	2.2e-12	-0.290174	0.136	0.199	4.43e-08
SH3BGRL	8.64e-13	-0.291201	0.082	0.135	1.74e-08
FEZ1	4.58e-14	-0.291929	0.137	0.206	9.23e-10
BEX2	6.7e-17	-0.292842	0.127	0.204	1.35e-12
PEBP1	3.79e-16	-0.295541	0.203	0.29	7.62e-12
CCT2	1.26e-11	-0.296766	0.085	0.137	2.55e-07
PEA15	8.22e-13	-0.297148	0.077	0.13	1.65e-08
BNIP3L	1.03e-12	-0.298225	0.078	0.13	2.08e-08
SEPTIN7	5.37e-20	-0.30094	0.161	0.254	1.08e-15
TMEM161B-AS1	5.18e-15	-0.308657	0.1	0.165	1.04e-10
FDFT1	1.33e-14	-0.309197	0.085	0.144	2.67e-10
ZC3H15	1.77e-12	-0.312819	0.055	0.1	3.56e-08
PGK1	6.36e-14	-0.318367	0.086	0.144	1.28e-09
MIF	2.66e-41	-0.326927	0.709	0.82	5.35e-37
PKIA	9.84e-17	-0.3324	0.102	0.172	1.98e-12
PTGES3	9.61e-21	-0.342677	0.187	0.284	1.93e-16
IGFBP2	2.02e-18	-0.350623	0.254	0.355	4.07e-14
PPIA	3.67e-29	-0.354635	0.445	0.579	7.38e-25
GNG4	3.84e-12	-0.357554	0.057	0.102	7.74e-08
HSP90AB1	7.13e-28	-0.35785	0.275	0.408	1.44e-23
MSMO1	1.07e-18	-0.372161	0.068	0.132	2.15e-14
RTN1	7.59e-24	-0.376214	0.18	0.284	1.53e-19
NSG2	4.31e-15	-0.381391	0.052	0.103	8.67e-11
LINC00632	2.95e-22	-0.384203	0.202	0.304	5.95e-18
TPI1	5.87e-21	-0.387722	0.161	0.253	1.18e-16
H1FX	1.16e-25	-0.392634	0.181	0.292	2.33e-21
CALM1	2.47e-32	-0.394854	0.381	0.519	4.98e-28
SOX4	7.09e-37	-0.404244	0.475	0.619	1.43e-32
ENO1	3.64e-19	-0.418627	0.162	0.248	7.34e-15
CNTNAP2	1.14e-16	-0.42149	0.057	0.114	2.29e-12
C1orf61	1.47e-41	-0.432257	0.423	0.575	2.95e-37
PCP4	3.27e-19	-0.435569	0.093	0.165	6.58e-15
PTPRZ1	1.45e-16	-0.442556	0.074	0.134	2.93e-12
NNAT	2.17e-35	-0.447176	0.341	0.488	4.37e-31
MT3	3.82e-23	-0.47528	0.078	0.156	7.69e-19
CXCL14	2.03e-13	-0.480094	0.062	0.111	4.09e-09
DDIT4	1.04e-20	-0.486077	0.042	0.102	2.1e-16
PTN	5.53e-17	-0.503797	0.232	0.321	1.11e-12
LINC01551	4.35e-24	-0.511527	0.091	0.174	8.75e-20
FABP7	8.18e-47	-0.556365	0.29	0.455	1.65e-42
BNIP3	3e-34	-0.563262	0.161	0.284	6.05e-30
CSRP2	4e-32	-0.585151	0.136	0.247	8.05e-28
FAM162A	8.64e-30	-0.591851	0.086	0.18	1.74e-25
GPM6A	1.83e-41	-0.614214	0.189	0.329	3.68e-37
MALAT1	9.33e-85	-0.835902	0.48	0.659	1.88e-80
NEUROD6	8.03e-60	-1.18356	0.027	0.148	1.62e-55
MT-ND6	8.88e-52	-1.19963	0.027	0.134	1.79e-47

## Sheet: Cluster 9
	p_val	avg_log2FC	pct.1	pct.2	p_val_adj
MALAT1	1.12353e-277	2.65811	0.857	0.648	2.262e-273
AL355075.4	0	2.64114	0.352	0.013	0
AMD1	0	2.21715	0.366	0.036	0
SNHG14	0	1.46544	0.238	0.041	0
WSB1	0	1.32375	0.18	0.018	0
HES1	2.01932e-150	1.31202	0.206	0.056	4.0655e-146
RND3	1.00393e-141	1.04877	0.232	0.068	2.02122e-137
FTX	0	1.01364	0.119	0.008	0
AL627171.2	1.18536e-156	0.993013	0.74	0.459	2.38648e-152
KCNQ1OT1	0	0.992795	0.106	0.005	0
LUC7L3	2.43463e-149	0.927216	0.201	0.052	4.90164e-145
TLE4	6.05487e-135	0.913919	0.189	0.051	1.21903e-130
PLK2	3.79403e-124	0.886495	0.14	0.032	7.63851e-120
SRGAP3	4.63029e-154	0.866936	0.133	0.026	9.32217e-150
PLCG2	2.22288e-142	0.828858	0.889	0.696	4.47532e-138
FUS	5.97133e-100	0.690536	0.151	0.042	1.20221e-95
CCDC88A	1.08899e-79	0.676263	0.136	0.041	2.19247e-75
DLX6-AS1	1.46114e-32	0.656906	0.101	0.042	2.94171e-28
NOVA1	1.71369e-49	0.557488	0.219	0.103	3.45017e-45
TUT4	5.90908e-61	0.522006	0.128	0.043	1.18968e-56
KMT2E	4.2633e-59	0.521427	0.132	0.046	8.5833e-55
SNHG5	9.70575e-36	0.51405	0.293	0.171	1.95406e-31
CHD9	1.26534e-60	0.513468	0.145	0.051	2.54752e-56
EPC1	6.87109e-32	0.414048	0.113	0.049	1.38336e-27
SOX11	1.37492e-31	0.39936	0.172	0.086	2.76812e-27
SAT1	1.82693e-24	0.387091	0.193	0.111	3.67816e-20
PNISR	1.49497e-39	0.380476	0.143	0.061	3.00983e-35
MEIS2	1.70618e-26	0.35632	0.194	0.107	3.43505e-22
SYNE2	1.09692e-27	0.331153	0.101	0.044	2.20843e-23
BTG1	5.38281e-25	0.325021	0.235	0.139	1.08372e-20
DDX3X	5.76902e-27	0.316441	0.105	0.047	1.16148e-22
LINC00461	9.68731e-23	0.31377	0.16	0.088	1.95035e-18
DDX17	2.18723e-30	0.313209	0.124	0.056	4.40355e-26
SF3B1	5.39046e-18	0.305978	0.114	0.061	1.08526e-13
HNRNPU	2.43447e-24	0.301047	0.132	0.066	4.90132e-20
SNHG1	3.43137e-36	0.293599	0.1	0.038	6.90838e-32
ENC1	3.11986e-21	0.292786	0.112	0.056	6.28121e-17
SPTAN1	8.7924e-19	0.281212	0.106	0.054	1.77017e-14
SRSF7	2.1162e-20	0.277302	0.175	0.101	4.26055e-16
ZRANB2	6.16268e-17	0.263814	0.123	0.069	1.24073e-12
RBM39	6.28386e-20	0.260301	0.131	0.07	1.26513e-15
DDIT4	8.35685e-20	0.255973	0.17	0.098	1.68249e-15
N4BP2L2	1.14051e-22	0.251342	0.117	0.058	2.29619e-18
FABP5	0.258463	-0.250699	0.327	0.315	1
COX5B	0.0585576	-0.251023	0.296	0.301	1
CHCHD10	0.758272	-0.252949	0.118	0.117	1
METRN	0.424205	-0.253346	0.169	0.17	1
MARCKSL1	0.106137	-0.253692	0.441	0.416	1
EIF2S2	0.717267	-0.258113	0.208	0.2	1
NDUFB2	0.156591	-0.258581	0.309	0.302	1
RAB2A	0.174636	-0.260026	0.128	0.135	1
CISD1	0.132286	-0.261249	0.109	0.118	1
TMEM147	0.0334709	-0.263964	0.122	0.137	1
HIST1H4C	0.0434385	-0.268661	0.564	0.529	1
CHCHD2	0.00125911	-0.269537	0.5	0.477	1
HMGB1	0.0111229	-0.270657	0.514	0.489	1
TUBB2A	0.0572469	-0.271364	0.362	0.35	1
SEC11A	0.0689654	-0.276357	0.107	0.119	1
PCSK1N	0.0722229	-0.276847	0.305	0.303	1
KRTCAP2	0.0477834	-0.278599	0.16	0.173	1
CAPZA2	0.18936	-0.282757	0.095	0.102	1
GSTP1	0.00210145	-0.284489	0.425	0.419	1
POMP	0.332508	-0.28596	0.235	0.23	1
FAM229B	0.196468	-0.293325	0.102	0.108	1
ACTB	1.08096e-05	-0.294957	0.507	0.514	0.217629
SOD1	0.0203549	-0.296366	0.316	0.318	1
SERINC1	0.102716	-0.307377	0.092	0.101	1
RNASEK	0.00353369	-0.308795	0.306	0.316	1
PSMB1	0.0223543	-0.321835	0.178	0.192	1
CXCL14	0.591605	-0.323387	0.108	0.109	1
CSRP2	0.0321542	-0.325489	0.236	0.243	1
CALM1	4.89253e-06	-0.330938	0.52	0.514	0.0985013
MT-ND6	0.0390524	-0.334987	0.117	0.13	1
CST3	0.0256577	-0.336431	0.126	0.141	1
RABAC1	0.0307354	-0.336715	0.18	0.191	1
GPM6B	0.141594	-0.33773	0.17	0.177	1
RTN1	0.00371705	-0.340784	0.268	0.281	1
ARL6IP5	0.00138088	-0.340941	0.1	0.123	1
ID3	0.0333393	-0.343976	0.095	0.108	1
B2M	0.281675	-0.355207	0.142	0.145	1
TMEM59	0.000891864	-0.36049	0.127	0.152	1
PTN	0.786766	-0.363667	0.35	0.317	1
PPIB	0.0118275	-0.365649	0.142	0.159	1
HSP90B1	0.0508817	-0.373833	0.114	0.126	1
ITM2B	0.000878321	-0.380441	0.196	0.219	1
PRDX4	0.00449148	-0.401479	0.156	0.175	1
CD63	0.000214732	-0.451587	0.208	0.232	1
TTR	2.68264e-10	-0.62533	0.946	0.929	5.40096e-06

[truncated: 3 more sheets: Cluster 10, Cluster 11, Cluster 12]
