# Supplementary material for: Spatially Self‐Organized Three‐Dimensional Neural Concentroid as a Novel Reductionist Humanized Model to Study Neurovascular Development
Source: Adv Sci (Weinh). 2023 Nov 30;11(5):2304421. doi: 10.1002/advs.202304421 (PMC10837345; doi:10.1002/advs.202304421)
Supplement: Supplementary file 4 — Supporting Table 3 [file ADVS-11-2304421-s011.xls]

## Sheet: PAGAVeloPseudotime
		Clusters
		0	1	2	3	4	5	6	7	8	9	10	11	12
Clusters	0	0	5.25436	0	0	0	0	0	0	0	0	0	0	0
	1	0	0	0	0	0	0	0	0	0	0	0	0	0
	2	1.89907	0	0	0	0	0	0	0	0	0	0	0	0
	3	0	0	0	0	0	0	0	0	0	0	0.366059	0	0
	4	0	0	0	0.285001	0	0	0	0	0	0	0	0	0
	5	0	0.88381	0	0	0	0	0	0	0	0	0	0	0
	6	0	0.137701	0	0	0	0	0	0	0	0	0	0	0
	7	0	0.0382638	0	0	0	0	0	0	0	0	0	0	0
	8	0	0.0816457	0	0	0	0	0	0	0	0	0	0	0
	9	0	0.289845	0	0	0	0	0	0	0	0	0	0	0
	10	0	3.44941	0	0	0	0	0	0	0	0	0	0	0
	11	0	0.463461	0	0	0	0	0	0	0	0	0	0	0
	12	0	1.55448	0	0	0	0	0	0	0	0	0	0	0
