# Supplementary material for: Spatially Self‐Organized Three‐Dimensional Neural Concentroid as a Novel Reductionist Humanized Model to Study Neurovascular Development
Source: Adv Sci (Weinh). 2023 Nov 30;11(5):2304421. doi: 10.1002/advs.202304421 (PMC10837345; doi:10.1002/advs.202304421)
Supplement: Supplementary file 5 — Supporting Table 4 [file ADVS-11-2304421-s009.xlsx]

## Sheet: Dynamic_Model_ClusterSpecif
	Seurat Cluster
	0	1	2	3	4	5	6	7	8	9	10	11	12
0	CALM1	CALM1	CALM1	CALM1	CALM1	CALM1	CALM1	CALM1	CALM1	CALM1	CALM1	LAMA4	CALM1
1	SYT1	TTR	SYT1	SYT1	TRPM3	SLC1A3	ARL6IP1	DCN	APOA2	AMD1	PAGE5	GUCY1A1	PAGE5
2	DLX6-AS1	SYT1	SYT4	NEFL	TTR	PTPRZ1	NUSAP1	SERPINH1	TTR	WSB1	ESM1	PAGE5	ESM1
3	TTR	LBR	PDE1A	SYT4	KIF9	SPARCL1	CENPF	LUM	SYT1	SYT1	AFAP1L1	ELOVL7	AFAP1L1
4	GUCY1A1	AL358777.1	GRIA2	NEFM	PCP4	TTR	CDKN3	TTR	AFP	TTR	C5orf46	GABRP	C5orf46
5	LBR	KIF9	GUCY1A1	LHX5-AS1	PAGE5	TMBIM4	CCNB1	MFAP4	LBR	ADAMTS1	TGFBI	AFAP1L1	TGFBI
6	ARL6IP1	ARL6IP1	DLX6-AS1	TTR	CAST	SCRG1	TOP2A	IGFBP3	NEFL	PLK2	MINAR2	C5orf46	MINAR2
7	AC027031.2	AC027031.2	TTR	LBR	CCNB1	PON2	SMC4	OGN	CHST3	DLX6-AS1	LMNB1-DT	TGFBI	LMNB1-DT
8	GCC2	GCC2	PLK2	ARL6IP1	AC008897.2	SYT1	CDK1	CTSC	ARL6IP1	LBR	TSLP	MINAR2	TSLP
9	CROT	CROT	ZBTB18	AC027031.2	TSLP	EDNRB	PBK	LAMA4	AC027031.2	AC008897.2	CAST	LMNB1-DT	CAST
10	CAST	CAST	LBR	GCC2	PLK2	LBR	TTR	TMBIM4	GCC2	ARL6IP1	AC008897.2	TSLP	AC008897.2
11	ZNF106	ZNF106	TBR1	CROT	LMNB1-DT	ARL6IP1	ASPM	POSTN	CROT	AC027031.2	CCNB1	CAST	CCNB1
12	PALMD	PALMD	ARL6IP1	CAST	MINAR2	AC027031.2	CENPE	FBLN2	LMNB1-DT	GCC2	ELOVL7	AC008897.2	ELOVL7
13	PRPF4B	PRPF4B	AC027031.2	ZNF106	TGFBI	PI15	ECT2	EDNRA	CAST	CROT	PLK2	CCNB1	PLK2
14	DNAAF4	DNAAF4	GCC2	PALMD	C5orf46	GCC2	SGO2	TMEM88	ZNF106	AC242988.1	SLC1A3	PLK2	SLC1A3
15	CALD1	CALD1	CROT	PRPF4B	AFAP1L1	CROT	RAD51AP1	COL5A2	PALMD	CAST	SERPINB1	PRPF4B	SERPINB1
16	ZFP36L1	ZFP36L1	CAST	DNAAF4	ELOVL7	CAST	NUF2	LBR	PRPF4B	ZNF106	SCRG1	ESM1	SCRG1
17	SERPINH1	SERPINH1	ZNF106	CALD1	SLC1A3	ZNF106	MKI67	FOS	DNAAF4	PALMD	GRIA2	SLC1A3	GRIA2
18	PLS3	PLS3	PALMD	ZFP36L1	ESM1	PALMD	LBR	TFPI2	FGG	PRPF4B	GUCY1A1	SCRG1	GUCY1A1
19	CELF1	CELF1	PRPF4B	SERPINH1	SERPINB1	PRPF4B	DLGAP5	MME	CALD1	DNAAF4	FGG	GRIA2	FGG
20	TMBIM4	TMBIM4	DNAAF4	PLS3	SCRG1	DNAAF4	AC027031.2	ASPN	ZFP36L1	CALD1	DCHS2	FGG	DCHS2
21	CD164	CD164	CALD1	CELF1	GRIA2	CALD1	SCRG1	ARL6IP1	SERPINH1	ZFP36L1	ARHGAP10	DCHS2	ARHGAP10
22	SPA17	SPA17	ZFP36L1	BRI3	GUCY1A1	ZFP36L1	GCC2	COL14A1	PLS3	SERPINH1	EDNRA	ARHGAP10	EDNRA
23	KIF9	STK17A	SERPINH1	TMBIM4	FGG	SERPINH1	CROT	MMP2	CELF1	PLS3	PITX2	EDNRA	PITX2
24	STK17A	TYW3	PLS3	CD164	DCHS2	PLS3	CAST	AC027031.2	TMBIM4	CELF1	CENPE	PITX2	CENPE
25	TYW3	PLK2	CELF1	SPA17	ARHGAP10	CELF1	TFPI2	SYT1	CD164	TMBIM4	SPARCL1	CENPE	SPARCL1
26	PLK2	GPATCH11	TMBIM4	KIF9	EDNRA	CD164	AC008897.2	GCC2	SPA17	CD164	GABRP	SERPINB1	GABRP
27	GPATCH11	PPP1R17	CD164	STK17A	PITX2	SPA17	PON2	CROT	KIF9	SPA17	PRPF4B	AL358777.1	PRPF4B
28	PPP1R17	NUSAP1	SPA17	TYW3	CENPE	KIF9	DLX6-AS1	CAST	STK17A	KIF9	ALB	AFP	ALB
29	NUSAP1	APOA2	KIF9	PLK2	GABRP	STK17A	ELOVL7	ZNF106	TYW3	STK17A	IGFBP3	ARMC12	IGFBP3
30	APOA2	NEFL	STK17A	GPATCH11	AL358777.1	TYW3	PLK2	PALMD	PLK2	TYW3	NEFL	DOCK5	NEFL
31	NEFL	DCN	TYW3	PPP1R17	PRPF4B	PLK2	ARHGAP10	PRPF4B	GPATCH11	GPATCH11	NEFM	NEFL	NEFM
32	DCN	SLC2A1	GPATCH11	NUSAP1	AFP	GPATCH11	DCHS2	DNAAF4	PPP1R17	PPP1R17	LPL	NEFM	LPL
33	SLC2A1	SYT4	PPP1R17	APOA2	NEFM	PPP1R17	TSLP	CALD1	NUSAP1	NUSAP1	VIPR2	LPL	VIPR2
34	SYT4	NEFM	NUSAP1	DCN	LPL	NUSAP1	EDNRA	ZFP36L1	DCN	GRIA2	CALD1	VIPR2	CALD1
35	NEFM	DLX6-AS1	APOA2	SLC2A1	VIPR2	APOA2	ESM1	PLS3	SLC2A1	APOA2	PTPRZ1	CALD1	PTPRZ1
36	CDCP1	CDCP1	NEFL	DLX6-AS1	CALD1	NEFL	SLC1A3	CELF1	SYT4	NEFL	BRI3	PTPRZ1	BRI3
37	CENPF	CENPF	DCN	CDCP1	PTPRZ1	DCN	PTPRZ1	CD164	NEFM	DCN	DLX6-AS1	BRI3	DLX6-AS1
38	C9orf116	C9orf116	SLC2A1	CENPF	BRI3	SLC2A1	GRIA2	SPA17	DLX6-AS1	SLC2A1	PON2	DLX6-AS1	PON2
39	CDKN3	CDKN3	NEFM	C9orf116	DLX6-AS1	SYT4	GUCY1A1	KIF9	CDCP1	SYT4	TFPI2	PON2	TFPI2
40	LUM	LUM	CDCP1	CDKN3	PON2	NEFM	FGG	STK17A	CENPF	NEFM	CROT	TFPI2	CROT
41	CCNB1	CCNB1	CENPF	LUM	TFPI2	DLX6-AS1	BRI3	TYW3	C9orf116	CDCP1	AC004951.1	CROT	AC004951.1
42	TRPM3	GUCY1A1	C9orf116	CCNB1	CROT	CDCP1	TGFBI	PLK2	CDKN3	CENPF	AL358777.1	IGFBP3	AL358777.1
43	SGO2	TRPM3	CDKN3	GUCY1A1	IGFBP3	CENPF	LMNB1-DT	GPATCH11	LUM	C9orf116	STK17A	AC004951.1	STK17A
44	AOX1	SGO2	LUM	TRPM3	AC004951.1	C9orf116	MINAR2	PPP1R17	CCNB1	CDKN3	PPP1R17	STK17A	PPP1R17
45	CENPQ	AOX1	CCNB1	SGO2	STK17A	CDKN3	FAM162B	SPON1	GUCY1A1	LUM	NPY	PPP1R17	NPY
46	NMB	CENPQ	TRPM3	AOX1	PPP1R17	LUM	PPP1R17	NUSAP1	TRPM3	CCNB1	FAM162B	NPY	FAM162B
47	TSLP	NMB	SGO2	CENPQ	NPY	CCNB1	STK17A	ARHGAP10	SGO2	GUCY1A1	LAMA4	FAM162B	LAMA4
48	AFAP1L1	CD9	AOX1	NMB	FAM162B	GUCY1A1	AC004951.1	APOA2	AOX1	TRPM3	AMD1	AMD1	AMD1
49	NUF2	AC022201.2	CENPQ	CD9	LAMA4	TRPM3	LAMA4	NEFL	CENPQ	SGO2	CD164	CD164	CD164
50	C5orf46	SMC4	NMB	AC022201.2	AMD1	SGO2	AMD1	CXCL12	NMB	AOX1	AL391840.3	AL391840.3	AL391840.3
51	TGFBI	NPY	CD9	SMC4	CD164	AOX1	CD164	SLC2A1	APOB	CENPQ	COL12A1	COL12A1	COL12A1
52	MINAR2	AFAP1L1	AC022201.2	NPY	AL391840.3	CENPQ	AL391840.3	SYT4	CD9	NMB	CENPQ	CENPQ	CENPQ
53	LMNB1-DT	PTGDS	SMC4	AFAP1L1	COL12A1	NMB	COL12A1	NEFM	AC022201.2	CD9	ARMC12	SPARCL1	ARMC12
54	AC008897.2	AP001977.1	NPY	PTGDS	CENPQ	CD9	CENPQ	DLX6-AS1	SMC4	AC022201.2	AFP	ALB	AFP
55	PTGS2	AP1S3	AFAP1L1	AP001977.1	ARMC12	AC022201.2	IGFBP3	CDCP1	NPY	SMC4	AC095060.1	AP001977.1	AC095060.1
56	SERPINB1	AC011921.1	PTGDS	AC011921.1	SPARCL1	SMC4	ARMC12	CENPF	AFAP1L1	NPY	PBK	NUF2	PBK
57	ELOVL7	AC008897.2	AP001977.1	AC008897.2	P3H2-AS1	NPY	AL358777.1	C9orf116	PTGDS	AFAP1L1	LINC01798	EPAS1	LINC01798
58	AL390957.1	LHX5-AS1	FGG	PON2	ALB	AFAP1L1	PITX2	CDKN3	AP001977.1	PTGDS	GPATCH11	GPATCH11	GPATCH11
59	ESM1	PON2	ELOVL7	PTPRZ1	LINC01798	PTGDS	SERPINB1	CCNB1	AC011921.1	AP001977.1	AC016907.2	AC016907.2	AC016907.2
60	SLC1A3	PTPRZ1	ESM1	CTSC	GPATCH11	AP001977.1	GABRP	GUCY1A1	AC008897.2	AC011921.1	AC012506.4	AC012506.4	AC012506.4
61	SCRG1	CTSC	SLC1A3	AL590822.3	AC016907.2	AC011921.1	AFAP1L1	TRPM3	LHX5-AS1	LHX5-AS1	APOB	APOB	APOB
62	GRIA2	AL590822.3	SCRG1	AC095060.1	AC012506.4	AC008897.2	C5orf46	SGO2	PON2	PON2	ZBTB18	ZBTB18	ZBTB18
63	GABRP	AC095060.1	GABRP	CDK1	APOB	LHX5-AS1	NPY	AOX1	PTPRZ1	PTPRZ1	LBR	LBR	LBR
64	FAP	CDK1	AC008897.2	C22orf31	ZBTB18	CTSC	PRPF4B	CENPQ	CTSC	CTSC	CENPF	CENPF	CENPF
65	AC242988.1	C22orf31	TSLP	WSB1	LBR	AL590822.3	PAGE5	NMB	AL590822.3	AL590822.3	ASPM	ASPM	ASPM
66	ASPM	WSB1	LMNB1-DT	CCND1	CENPF	AC095060.1	SPARCL1	CCN1	AC095060.1	AC095060.1	AL390957.1	AL390957.1	AL390957.1
67	AC004951.1	CCND1	MINAR2	GRIA2	ASPM	CDK1	AC022201.2	CD9	CDK1	CDK1	PTGS2	PTGS2	PTGS2
68	NPHP4	GRIA2	TGFBI	LINC01798	AL390957.1	C22orf31	LINC01798	AC022201.2	C22orf31	C22orf31	NUF2	APOA2	NUF2
69	TEX46	LINC01798	C5orf46	SLC1A3	PTGS2	WSB1	EPAS1	SMC4	WSB1	CCND1	APOA2	AC095060.1	APOA2
70	NPY	SLC1A3	SERPINB1	TOP2A	NUF2	CCND1	GPATCH11	NPY	CCND1	LINC01798	AC242988.1	AC242988.1	AC242988.1
71	KDM4A-AS1	TOP2A	AL358777.1	COL5A2	APOA2	GRIA2	AC016907.2	LINC01719	GRIA2	SLC1A3	LINC01719	LINC01719	LINC01719
72	FAM162B	COL5A2	ARMC12	MFAP4	AC242988.1	LINC01798	AC012506.4	IGF1	LINC01798	TOP2A	PALMD	PALMD	PALMD
73	LAMA4	MFAP4	COL12A1	KRT8	LINC01719	TOP2A	APOB	AFAP1L1	SLC1A3	COL5A2	CCN1	CCN1	CCN1
74	DHCR24-DT	KRT8	AL391840.3	PDE1A	PALMD	COL5A2	ZBTB18	PTGDS	TOP2A	MFAP4	TYW3	TYW3	TYW3
75	L1TD1	PDE1A	AMD1	MINAR2	CCN1	MFAP4	AL390957.1	AP001977.1	COL5A2	KRT8	L1TD1	L1TD1	L1TD1
76	AMD1	MINAR2	LAMA4	FOS	TYW3	KRT8	PTGS2	AC011921.1	MFAP4	PDE1A	DHCR24-DT	DHCR24-DT	DHCR24-DT
77	CCN1	FOS	FAM162B	SPON1	L1TD1	PDE1A	APOA2	AC008897.2	KRT8	MINAR2	KDM4A-AS1	KDM4A-AS1	KDM4A-AS1
78	AL391840.3	SPON1	DCHS2	LAMA4	DHCR24-DT	MINAR2	AC242988.1	LHX5-AS1	PDE1A	FOS	SLC2A1	SLC2A1	SLC2A1
79	COL12A1	LAMA4	PAGE5	PCP4	KDM4A-AS1	FOS	LINC01719	PON2	MINAR2	SPON1	TEX46	TEX46	TEX46
80	LINC01719	PCP4	ARHGAP10	DHCR24-DT	SLC2A1	SPON1	PALMD	PTPRZ1	FOS	LAMA4	NPHP4	NPHP4	NPHP4
81	ARMC12	DHCR24-DT	EDNRA	PLVAP	TEX46	LAMA4	CCN1	AL590822.3	SPON1	PCP4	EPAS1	LINC01798	EPAS1
82	AL358777.1	PLVAP	LIMS2	CDH7	NPHP4	PCP4	TYW3	AC095060.1	LAMA4	DHCR24-DT	C2orf42	C2orf42	C2orf42
83	ZBTB18	CDH7	C2orf42	DLGAP5	EPAS1	DHCR24-DT	L1TD1	CDK1	PCP4	PLVAP	P3H2-AS1	AC022201.2	P3H2-AS1
84	FGG	DLGAP5	LINC01798	AC010255.1	C2orf42	PLVAP	DHCR24-DT	C22orf31	DHCR24-DT	CDH7	AC022201.2	GCC2	AC022201.2
85	AC022201.2	AC010255.1	EPAS1	OLFML1	AC095060.1	CDH7	KDM4A-AS1	WSB1	PLVAP	DLGAP5	AHSG	P3H2-AS1	AHSG
86	LINC02008	OLFML1	AC016907.2	C11orf88	AC022201.2	DLGAP5	SLC2A1	CCND1	CDH7	AC010255.1	ECT2	AHSG	ECT2
87	ADAMTS9	C11orf88	AC012506.4	RAD51AP1	DOCK5	AC010255.1	TEX46	GRIA2	DLGAP5	OLFML1	SMC4	ECT2	SMC4
88	C2orf42	RAD51AP1	APOB	C11orf16	AHSG	OLFML1	NPHP4	LINC01798	AC010255.1	C11orf88	MME	SMC4	MME
89	FBLN2	C11orf16	ASPM	THBS1	ECT2	C11orf88	C2orf42	AC090515.2	OLFML1	RAD51AP1	CP	MME	CP
90	AC012063.1	THBS1	AL390957.1	KDM4A-AS1	SMC4	RAD51AP1	LIMS2	SLC1A3	C11orf88	C11orf16	LINC02008	CP	LINC02008
91	AP1S3	KDM4A-AS1	PTGS2	ARHGAP10	MME	C11orf16	AFP	TOP2A	RAD51AP1	THBS1	ADAMTS9	LINC02008	ADAMTS9
92	SLC4A3	ARHGAP10	NUF2	EMP1	CP	THBS1	ITGB6	KRT8	C11orf16	KDM4A-AS1	KIF9	ADAMTS9	KIF9
93	AC073321.1	EMP1	AC242988.1	AC242988.1	LINC02008	KDM4A-AS1	ALB	PDE1A	THBS1	ARHGAP10	FBLN2	KIF9	FBLN2
94	IGFBP3	BRI3	LINC01719	MMP2	ADAMTS9	ARHGAP10	AC095060.1	MINAR2	KDM4A-AS1	EMP1	AC012063.1	FBLN2	AC012063.1
95	LIMS2	AC242988.1	CCN1	PBK	FBLN2	EMP1	P3H2-AS1	PCP4	ARHGAP10	BRI3	AP1S3	AC012063.1	AP1S3
96	ITGB6	MMP2	L1TD1	AL360268.1	AC012063.1	BRI3	AHSG	DHCR24-DT	EMP1	MMP2	SLC4A3	AP1S3	SLC4A3
97	COL5A2	PBK	DHCR24-DT	PAGE5	AP1S3	AC242988.1	VIPR2	PLVAP	BRI3	PBK	AC073321.1	SLC4A3	AC073321.1
98	PDE1A	AL360268.1	KDM4A-AS1	TAC3	SLC4A3	MMP2	MME	CDH7	AC242988.1	AL360268.1	SGO2	AC073321.1	SGO2
99	TBR1	PAGE5	TEX46	SCRG1	AC073321.1	PBK	CP	DLGAP5	MMP2	PAGE5	COL5A2	SGO2	COL5A2
