# Supplementary material for: Spatially Self‐Organized Three‐Dimensional Neural Concentroid as a Novel Reductionist Humanized Model to Study Neurovascular Development
Source: Adv Sci (Weinh). 2023 Nov 30;11(5):2304421. doi: 10.1002/advs.202304421 (PMC10837345; doi:10.1002/advs.202304421)
Supplement: Supplementary file 6 — Supporting Table 5 [file ADVS-11-2304421-s002.xlsx]

## Sheet: RankVeloGenes_per_Cluste
	Seurat Cluster
	0	1	2	3	4	5	6	7	8	9	10	11	12
0	ARL6IP1	TTR	SYT4	NEFL	TTR	ZFP36L1	SPA17	SERPINH1	APOA2	PLK2	SERPINH1	KIF9	TTR
1	STK17A	LBR	SYT1	NEFM	KIF9	SPARCL1	ARL6IP1	DCN	LBR	ARL6IP1	STK17A	GUCY1A1	NEFL
2	PALMD	ARL6IP1	GUCY1A1	KIF9	PALMD	SERPINH1	SYT1	KIF9	KIF9	NEFM	SPA17	ARL6IP1	ARL6IP1
3	GUCY1A1	SPA17	PLK2	ZFP36L1	SPA17	PRPF4B	KIF9	SPARCL1	SERPINH1	SPARCL1	SYT1	SPARCL1	SPARCL1
4	TTR	ZFP36L1	PALMD	LBR	SPARCL1	STK17A	PRPF4B	PRPF4B	TTR	ZFP36L1	SPARCL1	NEFL	NEFM
5	PLK2	PRPF4B	STK17A	SPA17	NEFM	ARL6IP1	ZFP36L1	SPA17	SPA17	PRPF4B	DCN	NEFM	LBR
6	ZFP36L1	SPARCL1	PRPF4B	PRPF4B	STK17A	SPA17	NEFM	PLK2	PRPF4B	SYT1	NEFL	PRPF4B	PRPF4B
7	NEFM	GUCY1A1	NEFL	DCN	LBR	SYT1	NEFL	LBR	ZFP36L1	LBR	PRPF4B	APOA2	APOA2
8	PRPF4B	DCN	NEFM	SERPINH1	ZFP36L1	KIF9	STK17A	ZFP36L1	PALMD	GUCY1A1	APOA2	SERPINH1	SERPINH1
9	LBR	KIF9	SPARCL1	SYT4	ARL6IP1	LBR	LBR	ARL6IP1	SPARCL1	DCN	PALMD	SPA17	SPA17
10	SPARCL1	STK17A	DCN	SYT1	NEFL	NEFL	DCN	NEFL	NEFL	STK17A	GUCY1A1	PALMD	PALMD
11	SYT1	NEFM	LBR	PLK2	GUCY1A1	GUCY1A1	SERPINH1	STK17A	SYT1	NEFL	KIF9	SYT4	GUCY1A1
12	NEFL	NEFL	ARL6IP1	ARL6IP1	PRPF4B	NEFM	PALMD	NEFM	DCN	SERPINH1	NEFM	TTR	STK17A
13	SPA17	PLK2	SPA17	SPARCL1	PLK2	PALMD	SPARCL1	PALMD	STK17A	KIF9	SYT4	STK17A	ZFP36L1
14	DCN	PALMD	ZFP36L1	GUCY1A1	DCN	PLK2	PLK2	APOA2	ARL6IP1	PALMD	TTR	ZFP36L1	KIF9
15	SYT4	SYT1	SERPINH1	STK17A	SYT1	DCN	GUCY1A1	SYT1	NEFM	APOA2	ZFP36L1	LBR	SYT4
16	SERPINH1	SERPINH1	KIF9	PALMD	SERPINH1	APOA2	APOA2	GUCY1A1	PLK2	SPA17	PLK2	SYT1	PLK2
17	KIF9	APOA2	APOA2	APOA2	SYT4	SYT4	SYT4	TTR	GUCY1A1	SYT4	ARL6IP1	PLK2	DCN
18	APOA2	SYT4	TTR	TTR	APOA2	TTR	TTR	SYT4	SYT4	TTR	LBR	DCN	SYT1
