# Supplementary material for: Spatially Self‐Organized Three‐Dimensional Neural Concentroid as a Novel Reductionist Humanized Model to Study Neurovascular Development
Source: Adv Sci (Weinh). 2023 Nov 30;11(5):2304421. doi: 10.1002/advs.202304421 (PMC10837345; doi:10.1002/advs.202304421)
Supplement: Supplementary file 7 — Supporting Table 6 [file ADVS-11-2304421-s012.xlsx]

## Sheet: ETV2plus NCsvs NCs
TF	target	importance
HMGB2	CENPF	330.538
SOX4	RTN1	317.79
HMGB2	PTTG1	304.7
HMGB2	UBE2C	291.11
HMGB2	NUSAP1	278.164
SOX4	MALAT1	275.298
SOX4	STMN1	274.84
HMGB2	TOP2A	266.145
SOX4	PCSK1N	245.297
SOX4	GPM6A	240.929
SOX4	STMN2	224.526
HMGB2	UBE2S	218.666
HMGB2	ASPM	209.867
HMGB2	TPX2	207.407
SOX4	PLCG2	206.857
ID1	ID3	206.593
HMGB2	CCNB1	203.611
HMGB2	CDK1	197.872
H2AFZ	HMGB2	194.787
SOX4	SYT1	192.836
HMGB2	CKS2	190.65
HMGB2	PRC1	189.461
HMGB2	CCNB2	187.936
ZBTB18	NEUROD6	184.168
ZBTB18	PDE1A	180.53
HMGB1	MALAT1	178.935
SOX4	VIM	176.945
HMGB2	DLGAP5	175.2
HMGB2	CDC20	174.815
H2AFZ	MALAT1	174.417
HMGB1	SOX4	174.072
HMGB2	CDKN3	169.896
HSPA5	HSP90B1	169.85
HMGB2	PBK	169.634
SOX4	HSP90AA1	168.924
SOX4	SCG3	159.985
SOX4	PEG10	157.349
HMGB1	HMGB2	156.6
SOX4	VCAN	155.976
HSPA5	CLU	155.762
SOX4	SERINC1	152.334
HMGB2	TUBB4B	150.51
HMGB2	MKI67	149.313
SOX4	PCDH10	148.952
HMGB1	HIST1H4C	145.187
HMGB2	H2AFZ	145.037
HMGB2	HIST1H1B	144.923
HMGB1	H2AFZ	142.676
SOX4	HMGB1	142.427
SOX4	RPL41	141.798
SOX4	AL627171.2	140.427
HMGB2	UBE2T	139.996
HMGB2	NUF2	138.43
HMGB2	SGO2	136.117
SOX4	CALM1	135.594
HMGB2	CDCA3	135.404
ZBTB18	CDH7	134.127
HMGB2	HIST1H4C	133.12
H2AFZ	DYNLL1	133.063
H2AFZ	HIST1H4C	131.312
H2AFZ	HMGB1	131.228
HMGB1	SERF2	130.857
H2AFZ	PTTG1	130.447
H2AFZ	SERF2	129.852
HSPA5	PTPRZ1	129.664
HMGB2	KPNA2	128.82
SOX4	CXADR	128.595
SOX4	SEC62	128.071
HSPA5	PTN	126.625
H2AFZ	PLCG2	126.549
SOX4	ZBTB18	125.82
HOXB2	CRABP1	125.232
SOX4	SYT4	125.138
SOX4	MIF	124.842
H2AFZ	FABP5	124.464
SOX4	C1orf61	122.702
HMGB2	MAD2L1	122.379
H2AFZ	GSTP1	122.218
SOX4	DDX24	121.222
SOX4	SON	121.208
SOX4	CSRP2	121.186
HMGB2	HMGB1	121.158
HMGB2	ECT2	120.98
SOX4	NEUROD6	120.891
SOX4	LMO3	120.845
SOX4	SHTN1	120.835
HMGB2	CKAP2	120.775
SOX4	ATP6V0B	120.084
HMGB1	HIST1H1C	119.806
H2AFZ	NUSAP1	119.491
HMGB1	STMN1	119.275
H2AFZ	UBE2T	119.184
H2AFZ	SOX4	118.772
HMGB1	DYNLL1	118.497
H2AFZ	UBE2S	118.049
SOX4	FABP7	117.332
H2AFZ	MIF	117.269
HSPA5	SLC1A3	116.221
H2AFZ	UBE2C	114.951
SOX4	RPS8	114.32
ZBTB18	CSRP2	113.08
H2AFZ	HIST1H1B	112.852
HMGB1	MIF	112.385
SOX4	SEPTIN7	112.16
HSPA5	CD63	111.488
HMGB1	SEPTIN7	110.454
HMGB2	ARL6IP1	110.033
HMGB2	NMU	109.906
HMGB2	HIST1H3B	109.734
SOX4	DLX6-AS1	108.373
MSX1	PCP4	108.126
MSX1	IGFBP7	108.009
SOX4	CNTNAP2	107.958
ZBTB18	GPR22	107.812
HMGB2	SPC25	106.358
HMGB1	FABP5	106.314
H2AFZ	PCLAF	106.176
HMGB1	HIST1H1B	105.377
HMGB1	PTTG1	105.129
HMGB1	CENPF	104.92
H2AFZ	CENPF	104.636
SOX4	CALY	104.305
HMGB2	KNL1	103.854
SOX4	SERF2	103.746
HMGB1	NUSAP1	103.456
HMGB2	HIST1H1D	103.453
H2AFZ	C1orf61	103.062
HSPA5	PRDX4	103.061
H2AFZ	TOP2A	102.704
HMGB1	CALM1	102.196
HMGB1	HSP90AA1	102.013
HMGB1	UBE2S	101.827
SOX4	DYNLL1	101.47
HMGB2	HIST1H3G	100.589
HSPA5	B2M	100.297
HMGB2	KIF2C	100.06
SOX4	GRIA2	100.057
HMGB1	HIST1H1E	99.8533
SOX4	H2AFZ	99.5696
HSPA5	PDIA3	99.443
HMGB2	CENPW	99.0671
HMGB1	GSTP1	98.9377
HMGB1	HIST1H1D	98.0209
H2AFZ	HSP90AA1	97.3561
ZBTB18	LMO3	97.1036
HMGB2	PCLAF	96.5705
H2AFZ	HIST1H2AH	96.4124
HSPA5	ITM2B	95.7104
SOX4	ARID4A	95.246
SOX4	SPINT2	94.7627
HMGB2	SMC4	94.3621
SOX4	MT-ND6	94.1978
HMGB1	C1orf61	94.1816
H2AFZ	FAM162A	94.0459
H2AFZ	CDKN3	93.2442
HMGB1	ARL6IP1	92.6885
HMGB1	PLCG2	92.6804
SOX4	ARL6IP5	92.6804
HMGB1	MT3	92.4987
HES4	SERF2	92.0405
HMGB1	DBI	91.9159
SOX4	CCDC112	91.8382
SOX4	IGFBP2	90.6724
SOX4	BNIP3	90.0986
H2AFZ	FABP7	90.0249
H2AFZ	CKS2	89.749
H2AFZ	DBI	89.3225
HSPA5	MSMO1	89.3109
HMGB1	PCSK1N	89.1794
H2AFZ	RPS8	89.1443
HSPA5	SPARC	88.6011
MEF2C	ZBTB18	88.598
MSX1	HTR2C	88.4682
H2AFZ	AL627171.2	88.4214
ZBTB18	GPM6A	87.9005
HMGB2	HMMR	87.9
MSX1	CXCL14	87.267
HMGB1	STMN2	87.229
HMGB1	FABP7	87.1308
HSPA5	IGFBP2	87.089
H2AFZ	CDK1	86.7804
H2AFZ	EIF2S2	86.7135
HSPA5	P4HA1	86.4427
HMGB1	RPS8	86.3172
HMGB1	TOP2A	86.2254
HMGB2	HIST1H3D	86.2058
SOX4	TTR	86.1997
H2AFZ	BNIP3	84.6361
H2AFZ	HIST1H3D	84.6096
H2AFZ	PCSK1N	84.5921
HMGB2	HIST1H2AG	84.3728
H2AFZ	HIST1H1D	84.31
H2AFZ	RPS26	84.2896
ZBTB18	CNTNAP2	84.2413
SOX4	RNMT	84.1093
SOX4	CPE	83.7631
SOX4	HMGCR	83.6099
HMGB1	HIST2H2AC	83.1273
MSX1	FXYD1	82.9985
ZBTB18	MEF2C	82.9758
HMGB1	AL627171.2	82.786
H2AFZ	HIST1H3B	82.2544
H2AFZ	MT3	81.991
HMGB1	SEC62	81.9422
SOX4	TMEM59	81.8999
H2AFZ	CALM1	81.8507
H2AFZ	PRC1	81.7252
HMGB2	HIST1H1E	81.5818
MEF2C	PDE1A	81.516
SOX4	ARL6IP1	81.3964
SOX4	FAM162A	81.2485
NFE2L3	IGFBP7	81.231
HES4	TTYH1	80.7385
SOX4	TLE4	80.4419
HES4	MALAT1	80.3156
HSPA5	ITGB1	80.2657
HSPA5	TMBIM6	80.245
PRNP	IGFBP7	80.1741
H2AFZ	PBK	80.1284
HMGB1	BNIP3	80.0457
MSX1	RBP1	79.4058
H2AFZ	KRTCAP2	79.0579
HSPA5	GPM6B	78.892
HES4	PTN	78.7881
H2AFZ	HIST1H1C	78.5708
MEF2C	GPR22	78.4474
HMGB1	EIF2S2	78.0605
H2AFZ	CCNB2	77.9096
H2AFZ	ARL6IP1	77.8411
HMGB2	HIST1H1C	77.8371
ZBTB18	NTS	77.5276
H2AFZ	HIST2H2AC	77.4995
HSPA5	COL3A1	77.3111
HMGB1	UBE2T	77.2659
H2AFZ	RPS27L	77.2198
H2AFZ	SEPTIN7	76.8829
MSX1	C11orf88	76.8418
HES5	HES4	76.5874
SOX4	OLFM1	76.5616
HMGB2	BUB1	76.4879
PRNP	HTR2C	76.1317
MSX1	IFITM2	75.9569
SOX4	DDIT4	75.8636
HES4	H2AFZ	75.5724
SOX4	RND3	75.5173
MSX1	CALML4	75.4985
HMGB1	TPX2	75.0503
HMGB2	CENPU	74.8752
HMGB2	HIST2H2AC	74.6901
SOX4	MT3	74.594
SOX4	FABP5	74.5673
ZBTB18	ID2	74.3714
HSPA5	PON2	74.03
SOX4	ZC3H15	73.9109
MSX1	TTR	73.883
SOX4	DHX36	73.8702
CD59	ITM2B	73.7409
HMGB1	CSRP2	73.7027
HMGB2	HIST1H2AH	73.6184
H2AFZ	TMEM147	73.548
HMGB1	PBK	73.4501
SOX4	MSMO1	73.2726
SOX4	IFITM3	72.8519
HMGB1	GPM6A	72.8362
MEF2C	CDH7	72.6741
HMGB2	CENPE	72.4638
H2AFZ	MAD2L1	72.0828
H2AFZ	STMN1	72.0603
NFE2L3	SERPINF1	71.9591
H2AFZ	TPX2	71.8633
HMGB2	LBR	71.471
ZBTB18	NRCAM	71.3327
HES4	RPS27L	71.2046
SOX4	MEF2C	71.1518
HMGB1	PCLAF	71.1076
MEF2C	LMO3	71.0568
H2AFZ	TUBB4B	70.8133
HMGB1	UBE2C	70.8112
SOX4	PLK2	70.6463
H2AFZ	HIST1H1E	70.5963
HES4	SLC1A3	70.5293
SOX4	PDE1A	70.2792
ID2	ZBTB18	70.2691
HES4	PTPRZ1	70.2178
SOX4	SLC39A10	69.8611
SOX4	EIF2S2	69.8604
HSPA5	CYP51A1	69.7612
MSX1	FAM183A	69.5647
MEF2C	GPM6A	69.4851
MSX1	CA2	69.4773
NFE2L3	FOLR1	69.2371
NFE2L3	HTR2C	69.1067
MSX1	TRPM3	69.0917
SOX4	SQLE	69.0317
HMGB2	MIS18BP1	69.0213
H2AFZ	TYMS	69.0035
SOX4	DDX18	68.8945
HMGB2	GMNN	68.8605
ZBTB18	SOX4	68.5202
HMGB1	ZC3H15	68.5007
CD59	CD63	68.3018
H2AFZ	ID2	68.0755
H2AFZ	MKI67	67.9561
HSPA5	SELENOS	67.9126
SOX4	NTS	67.87
SOX4	AKAP9	67.857
HMGB1	SON	67.7809
H2AFZ	TMEM14C	67.6715
HMGB1	HIST1H2AH	67.0297
H2AFZ	NUF2	66.9957
H2AFZ	CENPW	66.9206
HES4	C1orf61	66.8963
HMGB2	DBI	66.8812
HMGB2	GSTP1	66.6779
MEF2C	NEUROD6	66.3424
HMGB1	HIST1H3B	66.2721
H2AFZ	RTN1	66.2222
H2AFZ	STMN2	66.1468
SOX4	NRCAM	66.0864
PRNP	FOLR1	66.0422
NR2F1	RPS26	66.0355
HMGB2	CNIH4	66.0311
HES1	PTN	65.9772
HSPA5	APLP2	65.9213
H2AFZ	GMNN	65.8013
HES4	HES5	65.7331
H2AFZ	HES4	65.6881
SOX4	RSRC2	65.6595
H2AFZ	TMEM59	65.5945
H2AFZ	SEC62	65.2677
HMGB1	ITM2B	65.2385
ID2	CSRP2	65.2098
SOX4	GPR22	65.0086
H2AFZ	SON	64.7343
ID2	NEUROD6	64.4281
HES4	DBI	64.3538
MEF2C	ARPP21	64.1812
HMGB1	RTN1	63.754
MEF2C	SHTN1	63.4078
HMGB1	NDUFAF2	63.3239
SOX4	KTN1	63.1102
HMGB2	KIF18A	63.0619
PUM3	MALAT1	62.9907
HMGB1	IGFBP2	62.9304
HES5	TTYH1	62.8213
PRNP	CXCL14	62.8139
SOX4	HMGCS1	62.7337
MEF2C	GUCY1A1	62.6773
HMGB1	PTPRZ1	62.573
HSPA5	TMEM147	62.5692
SOX4	NOVA1	62.4749
HMGB1	DDX24	62.3099
ID2	C1orf61	62.2353
MSX1	FOLR1	62.2206
NR2F1	CRABP1	62.2076
HMGB2	RAD51AP1	62.1156
HES1	FAM162A	62.0525
MSX1	SERPINF1	61.9387
HSPA5	SFRP1	61.5822
HMGB1	TMEM59	61.5601
HSPA5	HACD3	61.4555
HES1	DDIT4	61.4281
H2AFZ	KPNA2	61.2827
HMGB1	CHCHD10	61.2713
HMGB1	TUBB4B	61.0749
HMGB1	OLFM1	61.0423
HMGB1	CDK1	60.8734
HMGB1	MKI67	60.8546
PITX1	MGP	60.7884
HES4	GSTP1	60.7516
NR2F1	RPS8	60.6644
HMGB1	CENPW	60.5774
SOX4	TOP1	60.5255
PRNP	SERPINF1	60.4889
HOXB2	RPS26	60.4318
CD59	NPC2	60.3766
HMGB1	RPL41	60.3548
H2AFZ	ITM2B	60.3541
HES5	SCRG1	60.177
H2AFZ	SPC25	60.1629
HMGB1	RNMT	60.1324
HMGB1	TOP1	60.1121
H2AFZ	ARL6IP5	59.9677
HMGB1	RFC1	59.9309
HMGB2	FABP5	59.9082
ZBTB18	OLFM1	59.8898
HMGB2	VIM	59.7739
HES4	DYNLL1	59.7238
HMGB1	NUF2	59.6553
ANXA1	C11orf88	59.3431
HSPA5	TMEM59	59.226
HMGB1	MSMO1	59.1814
HMGB1	RPS27L	59.0724
MEF2C	SYT1	58.949
HSPA5	MDK	58.9037
MEF2C	RTN1	58.8486
HMGB1	CCDC112	58.8232
HES4	PRDX4	58.707
MEF2C	CALY	58.6962
HSPA5	CST3	58.6679
MSX1	CYSTM1	58.5784
H2AFZ	PRDX4	58.424
HMGB1	ASPM	58.3995
MEF2C	BCAP29	58.329
H2AFZ	ASPM	58.16
SOX4	CDH7	58.1289
HMGB1	TMEM14C	58.0727
CD59	SERPINF1	58.0587
DHX36	MALAT1	58.0255
H2AFZ	ATP6V0B	58.0159
HMGB1	TAX1BP1	57.9827
H2AFZ	NMU	57.8896
SOX4	TAC3	57.8469
HSPA5	ARL6IP5	57.7324
NFE2L3	SOD3	57.6883
NFE2L3	SLC17A8	57.6135
ID2	MALAT1	57.5882
HES4	SCRG1	57.5288
SOX4	TAX1BP1	57.4571
SOX4	LUC7L3	57.2996
HMGB1	CCNB2	57.2683
SOX4	DBI	57.1365
ID2	FABP5	57.1173
ZBTB18	THSD7A	57.0796
SOX4	RPS27L	57.0645
H2AFZ	CENPK	57.0482
HES5	FGFBP3	57.0252
HMGB1	CKS2	56.929
HMGB2	TTK	56.9214
LHX1	CRABP1	56.9147
ANXA1	S100A11	56.9097
CD59	CLU	56.9055
SOX4	HIST1H4C	56.905
HSPA5	VCAN	56.8852
HMGB1	PRDX4	56.8597
HMGB1	TMBIM6	56.8216
MAFB	AMD1	56.7594
HES1	AMD1	56.7175
H2AFZ	SGO2	56.6824
HMGB1	CDKN3	56.6705
ID2	PDE1A	56.6657
HES4	MIF	56.643
H2AFZ	SMC4	56.5841
EBF1	SYT4	56.5192
HMGB1	SHTN1	56.4469
HMGB1	ATP6V0B	56.4292
SOX4	OBI1	56.4037
HMGB2	SCRG1	56.3393
H2AFZ	DDX24	56.2604
DHX36	SOX4	56.2486
H2AFZ	HIST1H3G	56.2266
HMGB2	AURKA	56.0234
HES4	RPS26	56.0082
HMGB1	RPS26	55.8301
HMGB1	PTN	55.8207
HES1	SFRP1	55.7022
HMGB2	SMC2	55.6432
H2AFZ	CKAP2	55.626
HMGB1	FAM162A	55.5341
HES4	FABP7	55.3179
H2AFZ	IGFBP2	55.2807
HSPA5	EMP3	55.2619
SOX4	HIST1H1D	55.0234
NR2F1	GPM6B	55.0098
CD59	CST3	54.8306
HMGB1	HES4	54.7619
NFE2L3	ATP11C	54.6921
SOX4	HIST1H1E	54.6903
HSPA5	SQLE	54.6273
NR2F1	MALAT1	54.4728
HES4	GPM6B	54.3695
HSPA5	SON	54.3084
HMGB1	HIST1H3D	54.1696
H2AFZ	DLGAP5	54.1574
HSPA5	TTYH1	54.1493
H2AFZ	POLR2L	54.0726
EBF1	PCDH10	54.046
HSPA5	NPC2	53.9799
ZBTB18	SYT1	53.86
MSX1	CHCHD10	53.6132
HES6	RPS26	53.5259
HES5	ID1	53.5091
H2AFZ	MSMO1	53.4046
HMGB1	POLR2L	53.3141
HMGB1	CKAP2	53.309
H2AFZ	GPM6A	53.1269
HSPA5	CD59	52.9533
MEF2C	NRCAM	52.8206
H2AFZ	CHCHD10	52.7853
HSPA5	REEP5	52.6833
CD59	TMEM205	52.6576
HMGB1	SERINC1	52.6384
HMGB2	TYMS	52.6296
NFE2L3	TMEM117	52.5833
SOX4	GSTP1	52.5641
NR2F1	PRDX4	52.5371
HSPA5	TMCO1	52.4814
LHX1	NOVA1	52.2565
ZBTB18	SHTN1	52.1948
HSPA5	ATP6V0E1	52.191
NFE2L3	KCNK1	51.9075
NR2F1	SON	51.8509
CD59	IGFBP7	51.7677
HSPA5	DLK1	51.7625
PRNP	SOD3	51.6458
HES5	GPM6B	51.6002
SOX4	ITM2B	51.5822
SOX4	THSD7A	51.5346
ID1	HES5	51.5169
HSPA5	HMGCS1	51.4582
H2AFZ	ZC3H15	51.3921
NR2F1	PLCG2	51.3781
NR2F1	KRTCAP2	51.3007
MSX1	CLIC6	51.2812
HMGB2	SERF2	51.2411
HES1	BNIP3	51.1626
HES5	PTPRZ1	51.1021
SOX4	ELMOD1	51.0783
HES1	PLK2	51.0595
SOX4	TTYH1	51.0298
ID1	IFITM3	51.0091
CD59	TMEM147	50.9522
HES5	AL139246.5	50.9479
HSPA5	WLS	50.9446
CD59	HTR2C	50.8745
SOX4	GUCY1A1	50.8551
SOX4	CWF19L2	50.8241
HSPA5	TFRC	50.7678
HMGB1	PRC1	50.7612
NR2F1	TMBIM6	50.7209
SOX4	ATP1B1	50.6123
HES1	C1orf61	50.589
HMGB1	TYMS	50.4867
HES4	FABP5	50.4138
HMGB1	HIST1H3G	50.3938
HES1	AL499604.1	50.3671
MEF2C	GRIA2	50.3576
SOX4	PUM3	50.3281
HMGB1	CENPU	50.2372
PRNP	TMEM117	50.1596
H2AFZ	CCNB1	49.989
HES4	MT3	49.925
HMGB2	MT2A	49.8518
ZBTB18	SERPINI1	49.8327
HMGB1	CNIH4	49.8277
HMGB1	HIST1H2AG	49.6845
HES6	RPS8	49.6452
HMGB1	SGO2	49.615
SOX4	ARPP21	49.5597
HSPA5	HLA-A	49.552
SOX4	CCDC88A	49.5457
MSX1	CAPSL	49.4996
NR2F1	ITM2B	49.4603
H2AFZ	CDCA3	49.3938
H2AFZ	TMBIM6	49.3043
MAFB	HIST1H2BG	49.1802
ZBTB18	LPL	49.1052
HES4	PCLAF	48.9798
SOX4	SERPINI1	48.9497
HES4	TMEM147	48.9401
HSPA5	SEC62	48.9025
HES5	OSBPL1A	48.8603
MEF2C	SERINC1	48.8445
HOXB2	NEFL	48.7926
HSPA5	HTR2C	48.6816
SOX4	ID2	48.6744
HMGB2	SPA17	48.6557
H2AFZ	HIST1H2AG	48.633
HMGB2	CENPK	48.5667
HSPA5	SEPTIN7	48.5499
HMGB1	SPC25	48.4536
HES5	VIM	48.4229
H2AFZ	OLFM1	48.3531
HMGB1	HES6	48.3396
HES4	ITM2B	48.3013
HES5	SLC1A3	48.2676
HMGB1	PEG10	48.232
HMGB1	CPE	48.1612
DHX36	SERINC1	48.1266
HES4	HMGB1	48.1143
HMGB2	SFRP1	48.099
MSX1	SLC13A4	48.056
HMGB2	C1orf61	47.9696
HES5	ID3	47.9501
HMGB1	DLGAP5	47.9308
NR2F1	TMCO1	47.9211
HSPA5	KTN1	47.8874
ZBTB18	FSTL5	47.8619
NR2F1	CD63	47.8589
SOX4	CHCHD10	47.7869
HMGB1	HMGCS1	47.6996
H2AFZ	PCP4	47.6806
SOX4	VSNL1	47.4789
HSPA5	CPE	47.4174
H2AFZ	SERINC1	47.4052
HSPA5	DCN	47.3828
ID1	MGST1	47.3215
POU4F2	SNCG	47.2417
H2AFZ	SHTN1	47.2116
HES4	RPS8	47.1425
HMGB1	CCNB1	47.1236
H2AFZ	CNIH4	47.0023
HMGB1	ID2	46.9453
MEF2C	YAF2	46.9447
SOX4	MTDH	46.8365
H2AFZ	CSRP2	46.8322
SOX4	PENK	46.8252
H2AFZ	CDC20	46.774
HES1	VIM	46.7112
ZBTB18	RTN1	46.6834
ID2	FAM162A	46.5794
HSPA5	TIMP3	46.5771
HMGB1	CYP51A1	46.5311
HES4	ID3	46.5238
SOX4	XPA	46.5111
CD59	CXCL14	46.4821
HES5	ZFP36L1	46.479
MSX1	CP	46.4784
NR2F1	MDK	46.4595
H2AFZ	CETN2	46.3728
SOX4	PTN	46.3621
HMGB1	CNTNAP2	46.3613
HES1	MALAT1	46.3177
HMGB1	ZBTB18	46.3118
HMGB1	DHX36	46.3071
H2AFZ	HES6	46.2186
ZBTB18	BCAP29	46.1774
SOX4	KRTCAP2	46.1665
HMGB1	ARL6IP5	46.1541
EBF1	PEG10	46.0879
HMGB2	CCDC34	46.064
HSPA5	SCRG1	46.0635
TLX1	CRABP1	45.9184
DHX36	PCSK1N	45.9159
HES5	PON2	45.8747
MSX1	IFITM3	45.8708
HMGB2	DYNLL1	45.8659
HES4	IGFBP2	45.8617
MEF2C	NTS	45.6858
H2AFZ	CMSS1	45.6653
SOX4	EPHA5	45.6399
MEF2C	CALB2	45.5486
HSPA5	SERPINH1	45.5166
ID2	DYNLL1	45.4909
CD59	PRDX4	45.3786
ID2	LMO3	45.3033
MSX1	C9orf24	45.2813
HSPA5	MALAT1	45.2206
HMGB2	TMBIM6	45.117
CD59	TMEM59	45.088
PITX1	DCN	44.9999
HSPA5	COL1A2	44.9867
ZBTB18	CALM1	44.9447
HMGB1	TTR	44.9172
MEF2C	CXADR	44.9152
MYRF	FRZB	44.8801
SOX4	SCG2	44.8763
SOX4	HIST1H1C	44.8727
HES4	HSP90AA1	44.7397
HMGB2	MDK	44.7195
ID2	MT3	44.7115
ZBTB18	LMO7	44.7052
H2AFZ	HMMR	44.6635
MAFB	HEXIM1	44.6601
MSX1	KIF9	44.6576
HMGB1	CYSTM1	44.5585
HMGB2	RPS27L	44.5034
SOX4	NR2F1	44.4813
NR2F1	AL627171.2	44.4507
HMGB1	SLC39A10	44.4255
NR2F1	H2AFZ	44.4119
HES4	CLU	44.3913
HMGB1	CCDC34	44.3357
ZBTB18	GUCY1A1	44.3144
HMGB2	B2M	44.2603
HMGB2	MALAT1	44.157
CD59	MALAT1	44.1375
HES4	PLCG2	44.1284
H2AFZ	RPL41	44.1185
HMGB1	TPR	44.1093
HSPA5	FN1	44.0158
HMGB1	LARP7	44.013
HSPA5	TMBIM4	44.0108
HSPA5	LMAN1	43.9984
ID2	CALM1	43.9947
SOX4	CYP51A1	43.9763
HES1	FABP7	43.9536
NR2F1	HSP90AA1	43.8553
ZBTB18	B3GALT2	43.8133
HMGB1	TMEM147	43.7595
HSPA5	NTRK2	43.6919
CD59	KRTCAP2	43.6784
SOX4	MT2A	43.6776
HES4	MGST1	43.6462
H2AFZ	SCRG1	43.5655
H2AFZ	ECT2	43.5654
SOX4	LMO7	43.5266
HMGB1	CFAP298	43.507
MEF2C	LPL	43.4548
HMGB1	HSP90B1	43.4514
H2AFZ	PSENEN	43.4446
ID1	ID2	43.3897
H2AFZ	HMGCS1	43.3563
NR2F1	HSP90B1	43.3451
NR2F1	HES4	43.3284
HES4	MSMO1	43.3012
NFE2L3	ABCA4	43.2654
NR2F1	HACD3	43.2028
SOX4	FAM133B	43.1935
H2AFZ	RAD51AP1	43.0598
H2AFZ	CCDC34	43.0516
ZBTB18	CPE	43.051
ID1	MDK	43.0378
HES4	CALM1	43.0259
SOX4	MAP9	42.9327
HMGB1	NMU	42.9213
HES6	ASCL1	42.8875
ID1	HES4	42.8641
HES1	SAT1	42.834
MEF2C	OLFM1	42.7937
MSX1	TPD52L1	42.7737
HES5	AURKA	42.5996
CD59	ARL6IP1	42.5607
ID2	ID3	42.5574
SOX4	MRPL1	42.5471
HMGB1	SELENOS	42.4735
NR2F1	TTYH1	42.455
MAFB	AL499604.1	42.4423
H2AFZ	KNL1	42.4408
HMGB1	SYT1	42.4226
HSPA5	AL627171.2	42.396
PUM3	CALY	42.3646
HMGB2	HSP90B1	42.3221
ZBTB20	SNHG14	42.3105
HSPA5	HMGCR	42.2418
NFE2L3	CXCL14	42.1871
H2AFZ	SFRP1	42.1463
HSPA5	ARL6IP1	42.1414
HES4	SAT1	42.1292
HMGB2	HES4	42.11
HES4	VIM	42.0774
ANXA1	KIF9	42.0549
HMGB1	ECT2	42.0533
HMGB2	TMEM14C	42.0219
MSX1	SLC17A8	41.9937
HMGB1	RSRC2	41.9418
SOX4	NDUFAF2	41.8529
EPAS1	KRT19	41.8166
SOX4	CELF4	41.8159
H2AFZ	CENPU	41.8007
SOX4	UBE2S	41.7604
NFE2L3	SLC13A4	41.5972
ID1	GSTP1	41.5957
H2AFZ	NR2F1	41.5907
HMGB1	SPATS2L	41.5082
DHX36	CXADR	41.4802
MEF2C	VSNL1	41.4426
HOXC6	LINC02381	41.4071
CD59	TMEM117	41.3488
SOX4	SELENOS	41.3479
HES4	SEPTIN7	41.3098
HES6	HMGB2	41.2742
NR2F1	MTDH	41.223
HMGB1	GPM6B	41.2162
HSPA5	C1orf131	41.1819
PUM3	SYT4	41.18
H2AFZ	CPE	41.1079
HMGB1	HELLS	41.0802
HES6	H2AFZ	41.0681
HMGB1	FAM133B	41.0537
ID2	FABP7	41.0496
HMGB1	CALY	41.037
HES6	CYBA	41.0325
MSX1	PTHLH	41.0094
NR2F1	NTRK2	40.9889
MEF2C	SOX4	40.9848
HES4	B2M	40.9299
HES5	RPS8	40.8915
MSX1	POLR2L	40.8386
HES6	TMSB4X	40.8312
MEF2C	LMO7	40.7834
HMGB1	KPNA2	40.7766
ANXA1	EFCAB1	40.7752
HES4	PCSK1N	40.7445
SOX4	AC027031.2	40.6198
ANXA1	FAM183A	40.5899
SOX4	PRPF4B	40.5802
H2AFZ	PTN	40.5407
HES6	CDKN1C	40.524
NR2F1	FGFBP3	40.5109
HES1	PTPRZ1	40.4778
HES4	NPC2	40.4663
HSPA5	DDIT3	40.4443
HOXB2	MT-ND6	40.3624
HES5	HMGB2	40.3395
NR2F1	HMGCS1	40.2777
HMGB1	SMC4	40.2359
ID1	RPS27L	40.2104
PITX1	COL3A1	40.2052
PRNP	DLK1	40.1712
HSPA5	FSTL1	40.1408
HSPA5	APOE	40.1388
ID2	DBI	40.1093
HES4	KRTCAP2	40.0813
HMGB1	SCRG1	40.0646
HES1	VEGFA	40.0474
HMGB2	FAM162A	40.0074
HES4	SEC62	39.9888
MEF2C	CNTNAP2	39.9748
HES1	IGFBP2	39.8957
HMGB2	FABP7	39.8924
HMGB2	BNIP3	39.8919
HMGB1	CMSS1	39.8558
H2AFZ	CYSTM1	39.8157
FOXJ1	C11orf88	39.7508
HSPA5	KRTCAP2	39.7422
ID2	ID1	39.7388
SOX4	WSB1	39.7002
HMGB1	KRTCAP2	39.6611
ZBTB18	STK17A	39.6036
LHX1	LHX5-AS1	39.5986
NR2F1	HES5	39.5731
CD59	ATP11C	39.5358
MSX1	SOD3	39.527
SOX4	ID1	39.4093
HSPA5	PPIC	39.4066
HMGB1	MAD2L1	39.3552
HES4	AL627171.2	39.3317
HAND1	LUM	39.2007
HSPA5	ADGRV1	39.1604
HSPA5	IGFBP5	39.1556
EPAS1	H19	39.151
HMGB1	CDC20	39.1071
HIST1H2BN	AMD1	39.1014
HMGB1	SQLE	39.0959
PRNP	WLS	39.0892
H2AFZ	ZBTB18	39.0569
ID1	CD63	39.0362
HMGB1	IFI27L1	39.024
HMGB1	SYNE2	38.9851
SOX4	SPARC	38.9725
ANXA1	TRPM3	38.9677
HES4	PON2	38.9557
SOX4	B3GALT2	38.9551
SOX4	HSPH1	38.9333
MSX1	TSTD1	38.9316
H2AFZ	TMCO1	38.926
H2AFZ	B2M	38.885
HSPA5	MTDH	38.8833
HES4	EIF2S2	38.7792
NR4A2	GPR22	38.7524
ZBTB18	DYNLL1	38.7183
H2AFZ	NUCB2	38.6905
MSX1	TIMP3	38.6771
MEF2C	PCDH10	38.6562
H2AFZ	ATP1B1	38.6441
ZBTB20	WSB1	38.6344
SOX4	HES1	38.6309
PITX1	SPARC	38.6297
HSPA5	MGST1	38.6197
CD59	HSPA5	38.6003
H2AFZ	TTR	38.554
EGR1	FOS	38.511
HSPA5	HES4	38.5011
HES1	SLC1A3	38.4978
H2AFZ	LBR	38.4254
ASCL1	HES6	38.4016
HES4	ATP6V0E1	38.3801
HMGB2	PRDX4	38.3232
HES4	HMGB2	38.3114
SOX4	DDX46	38.2922
H2AFZ	CST3	38.2907
HES1	APOLD1	38.2171
SOX4	SRGAP3	38.198
SOX4	ESF1	38.1426
CELF4	SYT4	38.1211
HMGB2	HSP90AA1	38.0941
H2AFZ	C9orf85	38.0079
HES6	UBE2S	38.0005
NR2F1	PTPRZ1	37.9529
HMGB2	IGFBP2	37.9473
ID2	CDH7	37.9447
HMGB2	MIF	37.9241
HES6	HMGB1	37.9147
H2AFZ	CALY	37.8972
ID1	RPS8	37.8525
H2AFZ	NDUFAF2	37.8379
HES5	PTN	37.8277
SOX4	CXCL14	37.8018
HMGB1	SFRP1	37.7589
EBF1	VCAN	37.756
HMGB1	SMC2	37.6953
SOX4	TMBIM6	37.6601
ID2	HES1	37.628
H2AFZ	CD63	37.6247
CD59	KTN1	37.5998
H2AFZ	SREK1IP1	37.5967
HMGB2	SEPTIN7	37.5952
HES4	SON	37.5846
HMGB2	HELLS	37.5684
HES5	HELLS	37.5676
H2AFZ	SQLE	37.5385
PRNP	CLDN1	37.5083
HES6	DYNLL1	37.4927
PUM3	SOX4	37.4605
ID1	TYW3	37.4548
HES5	MDK	37.4299
HES5	RPS27L	37.4264
HES4	MDK	37.3994
HMGB2	KIF20B	37.3622
HES5	ITGB8	37.3447
HES4	CST3	37.3218
HES4	ID1	37.3174
H2AFZ	MT2A	37.317
SOX4	TMCO1	37.2881
H2AFZ	HES5	37.2805
HMGB1	KNL1	37.2776
ID1	TRPM3	37.2676
H2AFZ	CENPE	37.2582
HMGB2	HES6	37.2036
H2AFZ	SPINT2	37.1582
PRNP	SLC5A3	37.1254
HES5	MGST1	37.1071
SOX4	CEP290	37.0994
SOX4	CALB2	37.0517
ID1	SERF2	37.0426
ASCL1	HMGB2	37.0291
HSPA5	TMEM205	36.986
PRNP	SLC2A12	36.958
CD59	PCSK1N	36.9312
MSX1	SLC4A5	36.9205
ID1	PCP4	36.9128
PRNP	ITM2B	36.8839
MSX1	ZFYVE16	36.7483
MEF2C	STMN2	36.7475
MSX1	CFAP126	36.7099
ID1	GCC2	36.6954
H2AFZ	TAX1BP1	36.662
HMGB2	PLCG2	36.6584
HMGB1	PSENEN	36.5767
ID2	PTPRZ1	36.5531
CD59	ATP6V0B	36.5351
ANXA1	CA2	36.5265
HMGB1	SAT1	36.4732
H2AFZ	CCDC25	36.4622
PRNP	TRPM3	36.4513
HSPA5	TMEM35B	36.4108
MSX1	NQO1	36.3878
HMGB1	DDIT4	36.3591
CD59	HSP90B1	36.3298
DHX36	RTN1	36.3108
DHX36	SON	36.2824
HSPA5	LUM	36.2754
ID1	EDNRB	36.2691
CD59	ZFYVE16	36.2629
HES4	FAM133B	36.1592
CD59	PCP4	36.1215
H2AFZ	XPA	35.9946
ZBTB18	GRIA2	35.9836
H2AFZ	MRPL1	35.9726
PRNP	SLC22A17	35.9649
ID1	SPARCL1	35.9434
H2AFZ	NEUROD6	35.9151
PRNP	SLC17A8	35.8936
CD59	PTGDS	35.8622
H2AFZ	SCG3	35.8509
CELF4	SYT1	35.8097
SOX4	ID3	35.8089
H2AFZ	SMC2	35.8001
HSPA5	PLTP	35.776
SOX4	SERPINF1	35.7327
HOXB2	HOTAIRM1	35.7293
HSPA5	NUCB2	35.6751
HES5	HMGCS1	35.6634
CD59	REEP5	35.6538
NR2F1	RPL41	35.6374
NR2F1	SOX4	35.6364
NFE2L3	RARRES2	35.6195
ANXA1	TMEM35B	35.6183
NR2F1	NPC2	35.5774
ZBTB20	LUC7L3	35.5312
PITX1	H19	35.5306
MEF2C	CSRP2	35.52
HMGB1	KTN1	35.5113
H2AFZ	MDK	35.4925
HMGB1	CXADR	35.4866
HSPA5	CYSTM1	35.4757
NR2F1	PON2	35.4614
NFE2L3	SLC12A2	35.3683
CD59	SEC62	35.3633
NR2F1	DDX18	35.3552
HMGB1	PRPF4B	35.3534
ID2	NRCAM	35.336
PRNP	RARRES2	35.3199
HES4	TMEM14C	35.317
CD59	NUCB2	35.2903
HSPA5	MT3	35.2627
SOX4	STK17A	35.1769
HES5	NR2F1	35.1532
SOX4	CENPU	35.1527
HOXB5	HOXC6	35.1211
HMGB1	PCP4	35.0973
DHX36	ESF1	35.0834
HES4	NR2F1	35.0758
PRNP	TMEM205	35.0641
HMGB1	CENPK	35.0525
HES4	CHCHD10	35.0421
NFE2L3	CD302	35.0369
HMGB2	AL627171.2	35.0348
HMGB1	APLP2	35.024
HMGB2	STMN2	34.9877
ANXA1	CFAP126	34.9799
HES1	P4HA1	34.9637
CD59	CD46	34.9597
HMGB1	CDCA3	34.9543
HES4	TMBIM6	34.9517
MEF2C	ATP6V0B	34.9304
NR2F1	NOVA1	34.8832
MAFB	AL355075.4	34.8821
HSPA5	HSP90AA1	34.8473
HMGB2	MT3	34.8118
MEF2C	SCG3	34.7966
HSPA5	ITGB8	34.772
ZBTB18	CRYM	34.7702
CD59	ATP1B1	34.7399
HES5	CTSC	34.7252
HMGB2	HES5	34.7148
DHX36	KTN1	34.6976
NR2F1	TTR	34.666
HES4	TTR	34.6469
NFE2L3	WLS	34.6198
HES5	PLCG2	34.606
CD59	IFITM3	34.6042
ZBTB18	EPHA5	34.6037
HMGB2	HES1	34.5807
PRNP	HSD17B2	34.5703
CD59	TMCO1	34.5134
DHX36	HSP90AA1	34.4896
DHX36	OLFM1	34.4884
ID1	POLR2L	34.4652
DHX36	SRGAP3	34.464
HSPA5	POLR2L	34.4535
MEF2C	MALAT1	34.417
ID2	BNIP3	34.4062
ID2	MIF	34.3699
HSPA5	ID1	34.334
HMGB1	MESD	34.327
NR2F1	SLC1A3	34.2866
SOX4	TMSB4X	34.2836
HMGB1	GMNN	34.2803
H2AFZ	SYT1	34.2757
HMGB1	PCDH10	34.2595
DHX36	SYT1	34.1855
HES5	FABP7	34.1795
PITX2	MGP	34.1366
ANXA1	NQO1	34.1174
SOX4	CMSS1	34.0926
HES4	UBE2S	34.0697
PITX1	S100A10	34.05
DHX36	CPE	34.0453
SOX4	HMGB2	34.0187
ID2	GSTP1	34.0058
EBF3	CRABP1	33.9731
HSPA5	SERINC1	33.9727
DHX36	ATP1B1	33.9662
CD59	HLA-A	33.933
H2AFZ	DDX18	33.9127
HES4	POLR2L	33.8271
ID2	PTN	33.8037
CD59	POLR2L	33.7939
ID1	RPS26	33.7938
HOXC6	HOXB5	33.7617
NFE2L3	TTR	33.7534
HMGB1	MT-ND6	33.7439
CD59	CLDN1	33.7435
RORB	LMO3	33.7264
PRNP	PCP4	33.7204
HMGB2	ADGRV1	33.6695
ID1	SAT1	33.6677
ANXA1	CALML4	33.6677
PUM3	CXADR	33.6534
ID1	B2M	33.6333
ID1	TTYH1	33.6105
HOXB2	CRNDE	33.5751
HMGB2	ESCO2	33.5527
HES4	BNIP3	33.5517
H2AFZ	C12orf65	33.5218
DDIT3	DDIT4	33.4932
NR2F1	B2M	33.471
CD59	FOLR1	33.4429
MSX1	EFCAB1	33.4384
HSPA5	DDX18	33.4005
CD59	PRSS23	33.3978
SOX4	MGAT4C	33.3833
NR2F1	SQLE	33.3802
MEF2C	NRP2	33.3769
H2AFZ	KTN1	33.3667
NR2F1	HSPA5	33.3606
ZBTB18	SQLE	33.3598
HES4	CNIH4	33.3352
HSPA5	CROT	33.2691
HSPA5	FGFBP3	33.2683
H2AFZ	SELENOS	33.2675
EPAS1	COL3A1	33.2672
NR2F1	TMEM59	33.2608
HSPA5	CD9	33.2486
HSPA5	PLCG2	33.2428
PUM3	RNMT	33.2016
ID1	PLCG2	33.1999
MSX1	PIFO	33.1469
HES6	MIF	33.1352
ID1	MYL12A	33.1323
H2AFZ	CFAP298	33.1169
NR2F1	PDIA3	33.1049
HES5	PCLAF	33.0803
H2AFZ	RSRC2	33.0672
ZBTB18	MSMO1	33.0535
H2AFZ	HACD3	33.0484
HSPA5	CTSC	33.0459
ID2	CNTNAP2	33.0447
HES5	KIF20B	32.9264
FOXJ1	EFCAB1	32.9216
NR2F1	PTN	32.9164
FOXJ1	KCNK1	32.9016
MRPL1	CENPQ	32.8618
FOS	H19	32.8537
HSPA5	SLC39A10	32.8465
H2AFZ	SAT1	32.8225
ID2	SAT1	32.813
H2AFZ	HMGCR	32.753
NR2F1	MSMO1	32.7285
HSPA5	COL1A1	32.7231
HES5	H2AFZ	32.7061
ZBTB18	RNMT	32.6987
HSPA5	CD46	32.692
HES4	UBE2C	32.6884
HES6	RPS27L	32.6761
CD59	SELENOS	32.6481
HSPA5	SPARCL1	32.6296
HES5	SERF2	32.6226
DHX36	CALY	32.6178
NR2F1	LMAN1	32.6113
SOX4	UBE2T	32.5934
DHX36	SEC62	32.5919
HES4	HMGCS1	32.5797
CD59	TMBIM4	32.5686
CD59	B2M	32.5523
CD59	SLC22A17	32.5445
HMGB1	SCG3	32.5411
H2AFZ	ITGB3BP	32.5405
HMGB1	XPA	32.5089
SOX4	TPR	32.48
CD59	CPE	32.4747
ANXA1	CP	32.4634
NR2F1	HMGB1	32.4305
SOX4	FSTL5	32.4092
HMGB1	TMCO1	32.3984
HMGB1	LUC7L3	32.3935
HES4	HSPA5	32.3931
SOX4	CA2	32.3882
H2AFZ	KIF2C	32.3638
HES4	SOX4	32.3477
PRNP	ATP11C	32.3396
DHX36	SELENOS	32.3306
NR2F1	ARL6IP5	32.3274
CD59	IFI27L1	32.3052
PRNP	CHCHD10	32.2991
MSX1	KCNK1	32.2619
MEF2C	CALM1	32.2614
SOX4	POLR2L	32.2108
CCDC25	AHI1	32.1775
SOX4	HTR2C	32.1703
H2AFZ	HSP90B1	32.1181
HES5	STMN2	32.1131
NR2F1	SFRP2	32.0961
SOX4	DLK1	32.0804
HSPA5	PTGDS	32.0757
ID1	STMN2	32.0669
HSPA5	IGFBP7	32.0354
H2AFZ	BUB1	31.9954
HMGB1	CEBPZ	31.9788
HES1	RPS27L	31.948
ID1	PRDX4	31.9281
SOX4	B2M	31.889
PRNP	WFIKKN2	31.8832
DHX36	HSPH1	31.8807
PRNP	CA2	31.871
HSPA5	FBLN1	31.8225
MSX1	MYL12A	31.8114
HES4	BCAP29	31.7849
HMGB1	NEUROD6	31.7467
HSPA5	NMU	31.7332
ANXA1	MSX1	31.7258
MSX1	CETN2	31.7249
HMGB1	CD59	31.7035
ID2	GPM6A	31.6653
HMGB1	RAD51AP1	31.6615
H2AFZ	SLC39A10	31.6401
CELF4	LINC02266	31.6036
NR2F1	ATP6V0E1	31.5511
HMGB1	OBI1	31.5467
HMGB1	LBR	31.5034
DHX36	SCG3	31.4898
HOXB2	TMSB4X	31.4791
CELF4	LMO3	31.4625
HES6	GADD45G	31.459
HMGB1	DDX18	31.4286
NR2F1	TMEM14C	31.4243
CD59	DBI	31.4226
PITX1	LUM	31.3662
PUM3	GCC2	31.365
CEBPZ	MALAT1	31.3608
SOX4	GMNN	31.3045
SOX4	CCDC171	31.2789
MSX1	SERF2	31.278
NR2F1	RFC1	31.2738
HMGB1	SRGAP3	31.2493
CD59	NPY	31.2316
HMGB1	HACD3	31.2275
PRNP	TTR	31.2189
SOX4	GPATCH11	31.2107
HES4	CXCR4	31.2097
SOX4	LGALS1	31.201
MSX1	ATP11C	31.1839
CD59	SLC13A4	31.1769
PRNP	SLC13A4	31.151
HSPA5	CNIH4	31.1242
HMGB1	NTS	31.1185
NR2F1	ATP6V0B	31.1075
CCDC25	SGO2	31.1037
ID2	H2AFZ	31.1018
SOX4	SYNE2	31.0932
H2AFZ	MTDH	31.0598
HES4	TMEM59	31.0154
NR2F1	SEC62	30.979
HMGB2	CFAP298	30.9771
HSPA5	TNC	30.9748
HES5	ADGRV1	30.9685
NR2F1	FABP5	30.9669
SOX4	PCP4	30.9464
H2AFZ	COMT	30.9392
HSPA5	COLEC12	30.9159
CD59	APLP2	30.8906
IRX3	CDKN1C	30.8883
DHX36	DYNLL1	30.8636
PUM3	HMGCR	30.86
SOX4	YAF2	30.8443
CD59	PIFO	30.8441
HMGB1	SREK1IP1	30.8418
HSPA5	ATP1A2	30.8186
ZBTB18	SEPTIN7	30.8115
HES5	TMSB4X	30.8103
NR2F1	HIST1H1E	30.7941
HES4	HIST1H4C	30.792
HES4	HIST1H3G	30.7906
MSX1	DYNLRB2	30.7903
HSPA5	FRZB	30.7723
HSPA5	RFC1	30.7669
HES4	SQLE	30.7591
ID2	IGFBP2	30.7552
ANXA1	PCP4	30.7547
HES5	NUFIP1	30.7482
H2AFZ	AC027031.2	30.7092
SOX4	IGFBP7	30.6947
HSPA5	MESD	30.6752
ZBTB20	FTX	30.6665
HMGB1	AKAP9	30.6551
ASCL1	DDX52	30.6484
HMGB1	ESF1	30.6474
HES4	SFRP1	30.6322
HMGB1	STK17A	30.6018
HMGB1	BCAP29	30.577
PITX1	TIMP1	30.5739
CD59	ATP6V0E1	30.57
HSPA5	LARP7	30.4866
HMGB1	PDE1A	30.4481
HMGB2	RPL41	30.4316
HSPA5	GSTP1	30.4234
PRNP	SLC7A8	30.3842
HMGB2	CEP55	30.3649
H2AFZ	RBP1	30.3419
ID2	MSMO1	30.3323
SOX4	FXYD1	30.332
MSX1	SLC35F5	30.3234
ANXA1	IGFBP7	30.3003
SOX4	S100A10	30.2978
NR2F1	HMGCR	30.2969
SOX4	RFC1	30.2588
HOXB2	LAMP5	30.2459
HSPA5	SFRP2	30.2311
NR2F1	ID3	30.1879
HSPA5	TMEM14C	30.1674
HSPA5	SLC5A3	30.1523
DDIT3	EIF2S2	30.1061
HES4	TMCO1	30.0809
H2AFZ	CEBPZ	30.0481
H2AFZ	HLA-A	30.0147
MCTP2	IGFBP3	30.0104
CD59	TMBIM6	29.9647
SOX4	APLP2	29.8699
HMGB1	CWF19L2	29.8406
HES4	CD63	29.8379
H2AFZ	PIFO	29.834
CD59	SON	29.8278
MEF2C	SYT4	29.8264
EPAS1	SERPINH1	29.8137
NR2F1	ARL6IP1	29.7527
NR2F1	HIST2H2AC	29.7422
HES4	TYMS	29.719
HIST1H2BN	AL499604.1	29.6989
H2AFZ	CYP51A1	29.6346
ANXA1	TNFRSF12A	29.6297
HES6	STMN2	29.6289
ID1	AL627171.2	29.6031
HAND1	KRT19	29.5635
NR2F1	SEPTIN7	29.5574
PRNP	CLU	29.5538
HSPA5	CAST	29.5529
SOX4	C12orf65	29.5432
MSX1	SLC5A3	29.536
MRPL1	CALY	29.5353
ID1	TMEM14C	29.5351
SOX4	IFI27L1	29.516
MEF2C	ELMOD1	29.4885
HES4	FGFBP3	29.4791
NR2F1	CPE	29.4754
HES4	DDX24	29.4523
HES1	ATP11C	29.4414
DHX36	GPM6A	29.4236
ZBTB18	CWF19L2	29.398
NFE2L3	CA2	29.3889
FOXJ1	SERPINF1	29.3758
HES5	MIF	29.3715
HSPA5	RPS26	29.3713
SOX4	HES4	29.3388
HMGB2	SQLE	29.3135
CD59	MDK	29.3015
HSPA5	EIF2S2	29.2722
H2AFZ	LMO3	29.2562
HMGB1	ATP1B1	29.2534
HMGB1	SPA17	29.2447
HES4	CENPW	29.2411
ID1	HMGB2	29.2025
H2AFZ	TLE4	29.1907
HMGB1	HSPH1	29.1899
CD59	WLS	29.1831
HMGB1	RND3	29.1644
SOX4	SNHG14	29.1611
H2AFZ	PRPF4B	29.1448
ID1	ZFYVE16	29.1365
CELF4	RTN1	29.1296
SOX4	CEBPZ	29.1286
H2AFZ	RND3	29.1253
MEF2C	RNMT	29.1122
NFE2L3	CD46	29.1076
CELF4	OLFM1	29.0944
ID2	PLCG2	29.0663
HSPA5	TOP1	29.0617
HES4	PTTG1	29.0242
NR2F1	MAP3K4	28.9974
SOX4	RRP15	28.9957
ID2	HMGB1	28.993
H2AFZ	TMBIM4	28.9825
HSPA5	TPM1	28.9799
H2AFZ	HIST1H2AL	28.958
MEF2C	ATP1B1	28.9432
HES5	MKI67	28.9347
H2AFZ	IFI27L1	28.9302
HSPA5	IER3	28.9233
ZBTB18	CALB2	28.8989
PUM3	SEC62	28.8757
ID1	SOX4	28.8622
PUM3	SERINC1	28.857
HMGB1	SYT4	28.833
HMGB1	LMO3	28.8275
DHX36	MTDH	28.8169
NR2F1	CEBPZ	28.8156
HMGB1	BUB1	28.7661
HES1	INTS6	28.7658
SOX4	PTPRZ1	28.7514
ID1	ANXA2	28.7371
DHX36	GRIA2	28.733
CD59	PTHLH	28.7327
HMGB2	HIST1H2AL	28.7191
H2AFZ	DDIT3	28.6559
HMGB2	EIF2S2	28.6549
HMGB1	RORB	28.653
HMGB1	HMGCR	28.6208
HSPA5	PRPF4B	28.6187
HSPA5	IFITM3	28.5678
HES4	SELENOS	28.5579
DDIT3	CCN3	28.5556
SOX4	NUCB2	28.5488
H2AFZ	MGST1	28.5379
HMGB2	PTN	28.4966
MEF2C	SEC62	28.476
MEF2C	FSTL5	28.4635
HMGB1	CST3	28.4268
HES4	SLC39A10	28.4239
NR2F1	SAT1	28.4238
SOX4	UBE2C	28.398
HSPA5	TNFRSF12A	28.3863
PITX1	COL5A1	28.3856
NFE2L3	TMEM190	28.3753
SOX4	COL3A1	28.3669
ZBTB18	STMN2	28.3594
PRNP	CD63	28.3593
ZBTB20	MALAT1	28.3467
EPAS1	SLC2A1	28.341
NR2F1	P4HA1	28.3389
PUM3	ITM2B	28.3142
ID2	AL627171.2	28.3065
MSX1	SLC2A12	28.2881
H2AFZ	TMSB4X	28.276
HSPA5	COL4A2	28.2741
HES6	SERF2	28.2629
ID2	RPS27L	28.2442
HES4	NTRK2	28.1974
CELF4	CALY	28.1956
ID1	PLP1	28.1841
SOX4	SREK1IP1	28.1805
HMGB2	VSNL1	28.1791
SOX4	PTTG1	28.1708
CD59	SLC2A12	28.1599
ZBTB18	CCN3	28.1561
ANXA1	CYSTM1	28.1521
SOX4	CLU	28.1385
HES5	SPDL1	28.1029
SOX4	CYSTM1	28.0999
FOS	COL3A1	28.0952
HMGB1	VCAN	28.0861
HSPA5	RPS8	28.0842
CD59	TMEM14C	28.0824
HES5	MT2A	28.0806
HMGB2	POLR2L	28.0745
NR2F1	HES6	28.0664
HES6	HIST1H2AH	28.0531
CEBPZ	SELENOS	28.0288
HES4	XPA	28.0036
ID1	VIM	28.001
HES1	CLU	28.0009
NR2F1	MIF	27.9979
ANXA1	TPM1	27.9694
POU3F2	RPL41	27.9361
HES4	CKS2	27.9145
SOX4	CDC40	27.892
NR2F1	APLP2	27.8673
HSPA5	CHRDL1	27.8393
PRNP	CP	27.8283
ZBTB18	OBI1	27.7737
HSPA5	ATP6V0B	27.771
HES4	STMN2	27.7635
CEBPZ	RSRC2	27.7601
SOX4	CNIH4	27.7566
ASCL1	HIST1H3B	27.754
HES6	PLCG2	27.7518
HSPA5	PSENEN	27.7358
HES4	STMN1	27.7126
HSPA5	SERPINF1	27.7063
HES1	MT3	27.6798
PRNP	FXYD1	27.6541
FOS	KRT19	27.6375
NFE2L3	ENPP2	27.6337
MSX1	TMEM117	27.6119
H2AFZ	KIF18A	27.607
H2AFZ	RFC1	27.5813
SOX4	ATP6V0E1	27.5767
NFE2L3	TNFAIP8	27.5714
CD59	PDIA3	27.5698
ANXA1	FOLR1	27.5554
ID1	NR2F1	27.5505
HES4	RFC1	27.5438
MAFB	AC110769.2	27.5008
HMGB2	RTN1	27.4883
ID2	LMO7	27.4852
HMGB1	YAF2	27.4727
HMGB1	NR2F1	27.4538
ZBTB18	SPINT2	27.4363
CD59	DYNLL1	27.4192
MEF2C	SERPINI1	27.4013
HSPA5	PLS3	27.3862
HMGB1	TMSB4X	27.3823
ID2	SHTN1	27.3688
SOX4	PSENEN	27.3449
ID1	C1orf194	27.3328
ID2	SYT1	27.3175
PRNP	ABHD2	27.3086
CELF4	PCSK1N	27.3027
MEF2C	PCSK1N	27.286
HMGB2	HLA-A	27.2772
HES6	MDK	27.2706
NR2F1	CST3	27.2573
SOX18	CLDN5	27.2417
HSPA5	TIMP1	27.241
LHX1	MAB21L1	27.2389
HSPA5	POSTN	27.2266
NR2F1	TAX1BP1	27.2165
ID2	TTYH1	27.2032
HES1	MIF	27.203
H2AFZ	TOP1	27.1995
NFE2L3	C9orf24	27.1937
MYRF	S100A10	27.1758
ID2	SERF2	27.1734
ZBTB18	PTPRZ1	27.1525
HSPA5	MT2A	27.1456
ID1	CA2	27.1448
H2AFZ	STK17A	27.1303
CD59	MESD	27.1272
ID2	SEPTIN7	27.1126
FOXJ1	FOLR1	27.058
HMGB2	MIA2	27.0494
EPAS1	PPIC	27.0468
HES5	B2M	27.0405
HES4	ID2	27.0245
HES4	TMBIM4	27.0118
SOX4	CCDC59	27.0104
HES4	CYP51A1	27.0054
MYRF	POSTN	26.9893
ANXA1	PPIC	26.9872
HMGB1	REEP5	26.9779
HSPA5	PEG10	26.9615
PUM3	DDX24	26.9561
EPAS1	SPARC	26.9469
HSPA5	NR2F1	26.9234
HMGB1	HMMR	26.9148
HSPA5	GPC3	26.9001
HMGB2	ITGB3BP	26.8934
POU2F2	SOHLH2	26.8903
DHX36	DDX24	26.89
MEF2C	SPINT2	26.8857
CD59	TIMP3	26.8854
HSPA5	GJA1	26.8485
HIST1H2BN	AL355075.4	26.824
DHX36	SYT4	26.8184
NFE2L3	CP	26.8062
HES4	CENPK	26.797
CD59	SOD3	26.7945
CD59	TNFRSF12A	26.7927
NR2F1	ID1	26.764
HES4	ARL6IP1	26.7489
CEBPZ	HMGCR	26.709
HOXB2	NEFM	26.7047
HES4	TMSB4X	26.7011
HMGB1	ITGB3BP	26.6973
MEF2C	THSD7A	26.665
ID2	SOX4	26.6388
HES4	HES1	26.6311
CELF4	ARID4A	26.6191
HES4	ATP6V0B	26.6163
MEF2C	B3GALT2	26.5993
FOXJ1	FAM183A	26.5856
MEF2C	RORB	26.576
HES4	EMP3	26.5726
NR2F1	DDX24	26.5439
MAFB	RND3	26.5431
PRNP	APLP2	26.5414
ID2	NTS	26.5267
DHX36	LUC7L3	26.522
H2AFZ	ESCO2	26.5154
MSX1	SLC7A8	26.4871
HMGB2	APOLD1	26.4335
RORB	GPR22	26.4149
HES4	CENPQ	26.401
ID1	HSPA5	26.3894
ZBTB18	KIT	26.3862
HES6	DBI	26.3692
HSPA5	P4HTM	26.3667
CD59	MTDH	26.366
HSPA5	SERF2	26.3431
CELF4	SCG2	26.3107
MYRF	LUM	26.3071
HSPA5	CRISPLD1	26.3043
HSPA5	BNIP3	26.2695
ID2	DDIT4	26.2668
HES6	MT-ND6	26.2555
HES4	CCDC59	26.2454
HMGB1	ATP6V0E1	26.2178
MSX1	SOSTDC1	26.2169
HMGB1	HSPA5	26.1895
HMGB2	SFRP2	26.1699
SOX18	S100A11	26.1658
CD59	AC104794.3	26.1598
H2AFZ	ASCL1	26.1588
PUM3	ESF1	26.1421
ID2	OBI1	26.1296
SOX4	TMEM147	26.1211
MEF2C	ARID4A	26.1182
ID1	SFRP2	26.1129
HMGB1	PUM3	26.1093
HMGB2	KRTCAP2	26.0747
ID2	ITM2B	26.0655
ANXA1	IFITM3	26.0654
NR2F1	CLU	26.0597
EGR1	HEXIM1	26.0395
H2AFZ	TSTD1	26.0376
HSPA5	DBI	26.023
ID1	CDKN3	26.022
HSPA5	EDNRB	26.0207
HES5	CCDC171	26.0195
HES1	ZFP36L1	26.0192
MSX1	RARRES2	26.0111
EBF1	TAC1	26.0099
HSPA5	SREK1IP1	25.9961
HES6	PTTG1	25.9947
HMGB1	CDH7	25.9924
H2AFZ	CXCL14	25.9762
SOX4	CHL1	25.9727
SOX4	SFRP1	25.9667
PRNP	SPINT2	25.9661
NR2F1	CNIH4	25.9637
MEF2C	RPRM	25.9529
EBF1	SOX4	25.9425
HSPA5	ATP1B1	25.928
DDIT3	HSPA5	25.9135
MSX1	IFI30	25.9082
H2AFZ	SYT4	25.895
HMGB1	UPF2	25.8837
HSPA5	COMT	25.8828
PRNP	COLEC12	25.8807
EGR1	S100A11	25.8725
MSX1	P4HTM	25.8646
HMGB2	RPS8	25.8466
HMGB2	ASCL1	25.8375
DHX36	ARL6IP5	25.8291
NFE2L3	P4HTM	25.8272
NR2F1	SERF2	25.8085
H2AFZ	HELLS	25.8
HSPA5	SLC22A17	25.7959
H2AFZ	CWF19L2	25.7902
MRPL1	LMAN1	25.7855
SOX4	TMEM14C	25.7683
NFE2L3	SLC2A12	25.7615
H2AFZ	REEP5	25.7578
DHX36	DDX18	25.7551
DHX36	SCG5	25.735
ANXA1	IFITM2	25.7289
PRNP	P4HTM	25.7277
CD59	ARL6IP5	25.7234
ID2	GPR22	25.7112
CD59	SERINC1	25.7106
FOXJ1	CLDN1	25.7017
HES4	ZC3H15	25.6969
NFE2L3	FXYD1	25.6911
NR2F1	CETN2	25.6882
SOX4	PAXBP1	25.6797
HMGB1	VIM	25.6796
ZBTB18	GRAMD2B	25.6766
HMGB1	TLE4	25.6705
HMGB1	NRCAM	25.6455
RORB	ZBTB18	25.6381
HOXB7	HOXB5	25.6345
HMGB1	CLU	25.6338
HES4	ARL6IP5	25.6212
HMGB1	CCDC25	25.5992
ID2	TMEM147	25.5991
POU3F2	WSB1	25.5894
SOX4	SCG5	25.5733
HES4	REEP5	25.5656
H2AFZ	MFAP2	25.5563
DHX36	ARID4A	25.5422
NR2F1	ITGB8	25.5376
HAND1	S100A10	25.5243
HMGB1	KIF2C	25.5186
SOX4	PRDX4	25.508
CEBPZ	TMEM59	25.4889
HES4	MTDH	25.4728
HES6	TOP1	25.4523
SOX4	IFITM2	25.4458
SOX4	FAM183A	25.4433
SOX4	ATP11C	25.419
ZBTB18	C1orf61	25.4086
NFE2L3	EFCAB1	25.4001
FOXJ1	KIF9	25.3788
HES4	HIST1H1E	25.3731
HMGB1	MTDH	25.3704
CD59	DLK1	25.3697
MEF2C	HMGCR	25.3692
HES6	NR2F1	25.3534
HES5	DBI	25.3364
HSPA5	CD164	25.3093
HOXA5	HOXB6	25.3073
ID2	EIF2S2	25.3066
ANXA1	LGALS3	25.2883
HMGB1	SPINT2	25.2857
HMGB1	MEF2C	25.2736
NR2F1	DYNLL1	25.2708
HMGB2	HACD3	25.2587
NR2F1	PCP4	25.2542
CEBPZ	SHTN1	25.253
MYRF	COL3A1	25.2457
HOXB2	NR2F1	25.2276
NR2F1	CCDC112	25.2226
ID2	DDX18	25.2205
MSX1	CST3	25.213
ANXA1	ANXA2	25.1972
HES1	MAFB	25.1465
HES4	IFI27L1	25.1459
NFE2L3	FAM216B	25.1451
ID1	UBE2C	25.145
H2AFZ	RNMT	25.1388
ID2	ARL6IP5	25.1289
NFE2L3	ZNF106	25.1285
NR2F1	DBI	25.1282
ID2	RPS26	25.1175
FOS	AMD1	25.1049
MEF2C	POU3F2	25.1021
NR2F1	TMEM147	25.0966
PUM3	PCDH10	25.0966
ID1	PTGDS	25.0951
MSX1	HSD17B2	25.0946
HES4	HIST1H2AG	25.0919
MEF2C	DDX24	25.0798
ZBTB18	MALAT1	25.0775
ID1	TMEM35B	25.0691
CD59	CP	25.0676
NR2F1	DHX36	25.0623
HMGB2	ITGB8	25.0604
CEBPZ	SERINC1	25.0575
HMGB1	TPM1	25.0287
HSPA5	COL6A1	24.9773
CELF4	SPINT2	24.9734
PRNP	SELENOS	24.9716
RORB	FSTL5	24.9675
SOX4	EIF5B	24.9653
NR2F1	HIST1H4C	24.9406
HES6	PCLAF	24.9232
DHX36	HMGCS1	24.8992
MSX1	SLC12A2	24.8891
SOX4	LARP7	24.8867
ID1	CRYAB	24.875
HSPA5	MGP	24.8706
RORB	NRCAM	24.8698
DHX36	AKAP9	24.8679
HOXC9	LAMP5	24.8618
HES1	ADGRV1	24.8599
HES5	SLC16A10	24.8572
DHX36	SPINT2	24.836
SOX4	KIF9	24.834
HMGB1	PON2	24.8228
SOX4	HACD3	24.8144
NR2F1	C1orf61	24.8106
DAB2	CA2	24.7966
HMGB1	KIF20B	24.7942
NR2F1	REEP5	24.7848
HMGB1	ESCO2	24.7845
ID2	CPE	24.7834
HES4	ITGB8	24.7774
DHX36	SLC22A17	24.7682
ZBTB18	CARTPT	24.7615
SOX4	TIMP1	24.7447
DHX36	ITM2B	24.7395
ID1	MFAP2	24.7391
HES4	NMU	24.73
HES5	GSTP1	24.7277
H2AFZ	OSBPL1A	24.7165
NR2F1	CYP51A1	24.7145
PRNP	TMEM147	24.7081
H2AFZ	PTPRZ1	24.7047
HMGB1	CCDC59	24.6847
ID2	ESF1	24.6838
SOX4	CIR1	24.6817
PRNP	SOSTDC1	24.6561
HES4	CCDC25	24.6425
RORB	VSNL1	24.6416
HMGB2	MFAP2	24.6232
HES6	CRABP1	24.6103
MEF2C	CDH18	24.5802
TFAP2B	SCG2	24.5761
DDIT3	MTDH	24.5533
DAB2	ANXA2	24.5518
DAB2	FOLR1	24.5465
DDIT3	BNIP3	24.5371
FOXJ1	SOD3	24.5295
HSPA5	MIF	24.5219
NR2F1	TIMP3	24.5191
NR2F1	HIST1H1D	24.5082
H2AFZ	FAM133B	24.4777
H2AFZ	DHX36	24.4736
ANXA1	FXYD1	24.4653
ASCL1	CCNB2	24.4496
ID2	NDUFAF2	24.4494
ZBTB18	ZC3H15	24.4414
RORB	CDH7	24.4304
HES4	S100B	24.4282
H2AFZ	IKBIP	24.4171
H2AFZ	SFRP2	24.4076
NR2F1	SELENOS	24.4021
NFE2L3	GPC3	24.3952
HES4	MT-ND6	24.3787
MEF2C	CPE	24.3779
H2AFZ	YAF2	24.3672
HES5	HES1	24.3439
PRNP	KCNK1	24.3308
SOX4	AMD1	24.3297
H2AFZ	TPR	24.3186
NFE2L3	DLK1	24.3178
HES1	HEXIM1	24.2813
SOX4	CD59	24.2613
SOX4	HIST1H2AG	24.2486
ANXA1	TTR	24.2372
HES4	MT2A	24.2347
HSPA5	GCC2	24.2245
NR2F1	HMGB2	24.2179
HSPA5	LRRC17	24.2174
ID1	C1QL1	24.2073
DHX36	AC020907.3	24.2047
HES4	CYSTM1	24.2018
MAFB	INTS6	24.2003
LHX1	NEFL	24.1847
HES6	DLL1	24.1831
CD59	TUBB4B	24.1696
HAND1	DCN	24.1638
HOXB2	ID3	24.1635
HES4	ADGRV1	24.1566
HES4	GMNN	24.1473
H2AFZ	MIS18BP1	24.1354
PRNP	KTN1	24.1209
HOXB5	HOXB7	24.0996
CELF4	GRIA2	24.0897
CD59	CALML4	24.0706
PRNP	PTHLH	24.0572
PUM3	SYT1	24.0536
H2AFZ	BCAP29	24.0362
HMGB1	COMT	24.0308
NR2F1	VIM	24.0281
MEF2C	MSMO1	24.0217
CD59	SLC17A8	24.0128
HSPA5	GDF15	23.9993
HES4	UBE2T	23.9957
CELF4	ARID5B	23.9828
HSPA5	SULF1	23.98
HES6	HIST1H4C	23.9737
EPAS1	IGFBP3	23.9546
ID2	SON	23.9449
SOX4	BCAP29	23.9308
ZBTB18	PCSK1N	23.9138
H2AFZ	MAP9	23.9036
NR2F1	EDNRB	23.902
HSPA5	VCAM1	23.8975
HMGB1	MIS18BP1	23.8933
CD59	IGFBP2	23.8891
HMGB2	PCP4	23.8864
ID2	OLFM1	23.8855
DHX36	ZC3H15	23.8683
HSPA5	OLFML3	23.8626
CD59	IFITM2	23.834
PRNP	SLC4A5	23.8311
HSPA5	SLC2A1	23.8301
CEBPZ	TOP1	23.8081
SOX4	HES5	23.7992
TFAP2B	NOVA1	23.7807
ID2	TMEM14C	23.7746
HOXB2	LINC02381	23.7696
ID1	CLU	23.7619
HES6	GSTP1	23.7507
ZBTB18	MT-ND6	23.7444
ASCL1	PTTG1	23.7379
TFAP2B	TAC1	23.719
DDIT3	NQO1	23.7031
HES6	AL627171.2	23.6895
DHX36	PDE1A	23.6846
ZBTB18	FAM162A	23.6804
HSPA5	CXCL14	23.6791
CD59	RARRES2	23.6767
SOX4	MDK	23.6644
NR2F1	TMBIM4	23.6468
ID1	CXCL14	23.6312
NFE2L3	ZFYVE16	23.6255
ID1	SPARC	23.6046
ZBTB18	SEC62	23.5772
HMGB2	PTPRZ1	23.5731
PRNP	CALD1	23.5644
ZBTB20	MIAT	23.5643
HMGB2	HMGCS1	23.5642
H2AFZ	NRCAM	23.5615
HES5	CCNB1	23.5612
H2AFZ	EIF5B	23.558
ID1	TMBIM6	23.5534
MAFB	HES1	23.5481
HES6	HEXIM1	23.5282
SOX4	PCLAF	23.511
HMGB1	AURKA	23.4923
SOX4	PON2	23.4885
CCDC25	CETN2	23.4837
FOS	EGR1	23.4655
ANXA1	RBP1	23.4644
ID1	CST3	23.4588
CD59	CLDN5	23.4571
ID2	CLU	23.4542
MSX1	TMEM205	23.4514
PUM3	GRIA2	23.4311
ASCL1	SLC22A17	23.4297
NR2F1	TMSB4X	23.4159
HMGB2	RPS26	23.4156
HES5	MALAT1	23.4094
FOS	S100A11	23.4065
FOS	AL499604.1	23.4062
DHX36	PRPF4B	23.4009
NR2F1	CALM1	23.3995
RFX4	ITGB8	23.3866
ID1	CRNDE	23.3732
HES5	PRDX4	23.3694
HES1	GCC2	23.3691
ZBTB18	CALY	23.3588
NR2F1	RRP15	23.3531
SOX4	RORB	23.3332
HMGB1	AC027031.2	23.3256
HMGB1	ARID4A	23.3227
HES6	SREK1IP1	23.3208
HSPA5	HMGB1	23.3199
HSPA5	IQGAP2	23.3131
SOX4	S100A11	23.3037
NFE2L3	ECEL1	23.294
HMGB2	SON	23.2858
HSPA5	PTHLH	23.2817
HES6	AL139246.5	23.2624
ID2	RPS8	23.2624
HES5	SFRP1	23.2522
HES5	CLU	23.2341
SOX4	EMP3	23.2239
PUM3	MRPL1	23.2119
NR2F1	RND3	23.2093
PITX2	COL3A1	23.185
H2AFZ	OBI1	23.184
PRNP	CYBA	23.1709
SOX4	GADD45G	23.1678
FOS	HES1	23.1671
SOX4	CD46	23.1621
CCDC25	RAD51AP1	23.1601
HMGB1	DDX46	23.159
HES6	FUT10	23.1514
CD59	HACD3	23.1491
RORB	LPL	23.1209
SOX4	CCDC25	23.1129
H2AFZ	LARP7	23.1128
PUM3	PCSK1N	23.1115
MSX1	GPNMB	23.1098
NR2F1	CXCR4	23.1086
NFE2L3	IFITM2	23.1084
HES4	EDNRB	23.1022
HMGB1	CEP290	23.0963
HSPA5	MOXD1	23.0959
PITX1	S100A11	23.0809
ANXA1	P4HTM	23.0802
H2AFZ	CNTNAP2	23.0742
HES6	GMNN	23.0731
RORB	MEF2C	23.0715
PRNP	CXADR	23.0665
DDIT3	HES1	23.0616
HMGB1	NUCB2	23.0607
HMGB2	TMBIM4	23.0562
H2AFZ	DDIT4	23.0526
HSPA5	TPR	23.045
CD59	ASPM	23.0391
ID2	PRDM8	23.0145
HES6	EIF2S2	23.0129
SOX4	ZC3H8	23.0076
HES1	DDIT3	22.9944
PUM3	MSMO1	22.9827
EPAS1	TGFBI	22.9723
ID2	ATP6V0E1	22.9524
HMGB1	COCH	22.9506
PRNP	NFE2L3	22.9458
HOXC5	HOXC6	22.9376
HMGB2	CCDC59	22.9065
H2AFZ	VIM	22.9001
NR2F1	IL33	22.8999
EBF1	PLK2	22.8671
HES6	TYMS	22.8521
HSPA5	TMEM117	22.8444
HSPA5	ID2	22.8438
DHX36	CYP51A1	22.8425
RORB	NEUROD6	22.8399
CD59	KCNK1	22.828
DHX36	TOP1	22.826
HMGB1	MT2A	22.8168
HSPA5	COL4A5	22.8006
ONECUT2	NEFL	22.7835
HSPA5	ABHD2	22.7609
HMGB1	SERPINI1	22.7505
NR2F1	SCRG1	22.741
HSPA5	CWF19L2	22.731
POU3F2	HIST1H2AH	22.7266
NR2F1	TOP1	22.7243
DHX36	REEP5	22.7233
HOXB2	NKX2-1	22.7157
HSPA5	SLC12A2	22.7103
HMGB2	CSRP2	22.7073
ID2	VIM	22.6869
HIST1H2BN	HIST1H2BG	22.686
PRNP	AQP1	22.6855
ID2	SEC62	22.6798
HMGB1	MYL12A	22.6476
CD59	TTR	22.646
H2AFZ	TTYH1	22.6297
HOXB6	RPS26	22.622
HMGB1	NOVA1	22.6133
ZBTB18	DDIT4	22.6131
CD59	LUC7L3	22.6117
[truncated: 133,753 more rows]

## Sheet: C7
TF	target	importance
SOX18	CLDN5	92.9221
HSPA5	COL3A1	85.8235
HSPA5	HSP90B1	60.4812
SOX18	IL32	56.9861
HSPA5	SPARC	55.7023
EPAS1	KRT19	54.8855
SOX4	PLCG2	51.603
HSPA5	FN1	46.875
HSPA5	CD63	45.3027
SOX18	ESAM	43.4909
HSPA5	LUM	41.3325
SOX18	PRND	39.0023
HSPA5	DCN	37.6205
HSPA5	TIMP1	37.0746
PUM3	MALAT1	35.7982
HAND1	KRT19	33.6702
H2AFZ	PLCG2	33.4008
HSPA5	SERPINH1	32.4604
SOX18	ADGRL4	31.9722
H2AFZ	SOX4	30.3243
HSPA5	PDIA3	28.6936
SOX4	STMN1	28.6399
MEF2C	LINC01664	28.1252
HSPA5	ITGB1	26.9196
HSPA5	OLFML3	26.4673
ID1	AL035425.3	26.2992
EPAS1	H19	26.2258
SOX4	H2AFZ	26.2191
HAND1	S100A10	26.1067
HSPA5	MDK	25.5481
SOX18	MMP1	25.5388
SMAD7	OLFML3	25.0865
SOX4	MALAT1	25.0708
H2AFZ	TEX46	24.9316
SOX4	MATN1	24.9228
HMGB1	ATP2B3	24.9088
HMGB1	AQP3	24.8987
HMGB1	TGFA	24.8915
HMGB2	KCNK17	24.8788
HMGB1	MCF2L2	24.8726
NR2F1	LINC01736	24.8485
H2AFZ	ADGRG2	24.8288
HES4	AL442128.2	24.7897
HES4	IL1A	24.7555
HSPA5	PRRT3-AS1	24.7498
HSPA5	DAPP1	24.4577
H2AFZ	PRSS27	24.4061
HMGB1	SFTA1P	24.3574
HMGB1	AC005759.1	24.3239
DDIT3	AC012557.1	24.314
HSPA5	ENTPD3	24.2896
HMGB2	LINC01871	24.2312
HMGB1	CCDC84-DT	24.219
H2AFZ	AL627171.2	24.2113
HES4	AC103691.1	24.179
DHX36	HCG25	24.1143
HSPA5	ANKRD18A	24.0676
H2AFZ	Z86062.2	24.035
CD59	AC127024.5	23.9647
SOX18	ACKR3	23.8836
SOX4	LINC01976	23.825
SOX18	PECAM1	23.8033
HMGB1	LGALS2	23.6321
ID2	FOCAD-AS1	23.6126
HES1	MOCOS	23.6057
NR2F1	AC040168.1	23.5946
HES5	AC022035.1	23.4647
MEF2C	GPR150	23.4577
NR2F1	ARHGAP15	23.4153
PUM3	LCP1	23.2907
SOX4	SYNGR4	23.1625
ID1	CARNMT1	23.1259
HES1	LINC02299	23.1229
SOX4	AP003472.2	22.9643
POU3F2	SAP25	22.9262
HMGB1	H2AFZ	22.9257
ASCL1	AL354760.1	22.8974
H2AFZ	GSTP1	22.8629
HMGB1	PABPC5-AS1	22.8576
SOX18	ADCY4	22.845
DHX36	WDR93	22.7337
HMGB2	RNF213-AS1	22.6333
H2AFZ	DEFB1	22.6129
CD59	AC021739.2	22.4452
ID1	S100A8	22.4341
POU2F2	SLC8B1	22.4134
ID1	BX255923.1	22.3527
ID2	MC4R	22.3493
SOX18	CALM1	22.3079
PRNP	AC097375.4	22.2659
PITX1	ADAM28	22.1211
H2AFZ	AC005863.1	22.0144
SOX4	AC017050.1	21.6975
RORB	CELF1	21.5929
PITX1	MGP	21.5835
DHX36	TRDN	21.5354
HEYL	BGN	21.2793
DDIT3	SIDT1	21.2578
SOX4	DMRT1	21.2315
ID1	AL353151.2	21.2275
HES6	EN1	20.9458
HMGB1	SNHG31	20.9115
HMGB1	AC087741.2	20.9015
SOX4	FAM3D-AS1	20.7681
HSPA5	REEP5	20.7001
CD59	CD163L1	20.6615
H2AFZ	AC004231.1	20.6233
ZBTB18	CFAP43	20.571
HMGB2	ADAMTS20	20.5379
DHX36	TLCD2	20.4423
H2AFZ	CCDC60	20.4295
HES4	AC069277.1	20.4102
CEBPZ	AL451069.1	20.2718
HMGB2	NEFL	20.2678
DHX36	C17orf98	20.2402
EGR1	S100A11	20.1789
SOX18	ESM1	20.0301
SOX18	RNASE1	20.0259
NR2F1	NCF1	19.9828
HES4	AL499604.1	19.9656
HSPA5	VCAN	19.8912
SOX4	RTN1	19.88
HES6	HOGA1	19.8716
SOX18	ARHGAP29	19.8567
H2AFZ	SOST	19.7886
TBX2	ITGA1	19.7803
ANXA1	NPTN-IT1	19.7184
ANXA1	AL118522.1	19.6424
ASCL1	AGR3	19.6389
FOS	KRT19	19.5454
HES4	PAGE4	19.5073
SOX4	CMTM1	19.4922
INSM1	AL358777.1	19.4502
HSPA5	PRDX4	19.3631
HSPA5	IGFBP2	19.3598
HSPA5	COL4A1	19.3358
CD59	AC087627.1	19.3315
GATA3	GALNT6	19.1383
HMGB1	HIST1H4C	19.0979
ARID5B	VAC14-AS1	19.0913
SOX4	ATP6V0B	19.0718
SOX4	IFITM3	19.0519
HES5	AC026341.1	19.0284
DHX36	TBC1D8-AS1	18.9784
HMGB1	AC024361.2	18.8586
HSPA5	B2M	18.7471
ANXA1	AC104260.3	18.7234
HMGB2	HMGB1	18.7038
H2AFZ	AC073114.1	18.6949
HSPA5	AC069148.1	18.6455
HMGB2	AC007879.2	18.5405
SMAD7	TIMP1	18.5134
MEOX1	AL354809.1	18.5117
SOX4	KCNJ2	18.5113
SOX4	SLFN11	18.5007
PITX1	MDK	18.4924
SOX4	AC009318.2	18.3442
PHLDA2	PRND	18.3309
HSPA5	BRWD1-AS2	18.259
MRPL1	ADAMTSL3	18.2419
CCDC25	AC068338.2	18.2213
HES4	SERF2	18.1572
CEBPZ	AC092919.1	18.1562
SOX4	PCSK1N	18.1118
SOX18	DIAPH2	18.0633
ID2	KIAA1211L	17.8991
H2AFZ	AC019069.1	17.8179
GLIS3	CCDC175	17.81
INSM1	AL592435.1	17.7928
HMGB2	C2	17.756
MYRF	SPARC	17.7504
H2AFZ	KCNE2	17.7484
HMGB1	SOX4	17.7427
ID1	ZNF773	17.7003
TCF21	IKBIP	17.6459
H2AFZ	CDKL1	17.6178
CEBPZ	GPR183	17.5485
SOX18	EMP1	17.5471
HSPA5	COL1A1	17.5364
ID1	LINC02387	17.4805
HSPA5	PLCG2	17.4164
SOX18	TM4SF18	17.3947
HES6	LINC01765	17.3664
SOX4	AC011611.4	17.3355
HMGB1	CBLN4	17.3092
EPAS1	AC084809.1	17.2952
SOX4	ARTN	17.2331
SOX18	UNC5B	17.228
POU3F2	TSPAN10	17.1763
SOX4	SERF2	17.1755
SOX4	AC092296.2	17.1362
PRNP	AC010624.5	17.1338
HMGB1	SYK	17.1011
SOX18	GNG11	17.075
NR2F1	LINC02776	16.9744
HSPA5	COL6A3	16.9642
RBMS1	BAIAP2L2	16.9602
SOX4	AC090587.1	16.9535
HSPA5	DYNLL1	16.8273
SOX18	ICAM2	16.8155
HSPA5	ITM2B	16.7316
FOS	H19	16.7282
SOX18	CDH5	16.6456
HES4	COL7A1	16.6217
HES6	SOHLH2	16.6201
FGF19	AC024941.2	16.6013
HES1	AC084882.1	16.597
NR2F1	MAMDC2	16.5882
EGR1	TPM1	16.5609
HMGB1	AC025754.2	16.5607
HMGB1	PLCG2	16.5263
SOX4	MAOB	16.4998
HES4	ALK	16.498
HAND1	LINC02502	16.4896
H2AFZ	ADCY4	16.4015
HSPA5	IGFBP3	16.3779
CCDC25	SKOR1	16.3633
H2AFZ	SERF2	16.3388
NR3C2	MMRN2	16.3288
HMGB1	GOLGA8N	16.3058
EBF1	AC003681.1	16.3025
SOX4	ESAM	16.2598
HES6	TRIM7	16.2392
HSPA5	AL627171.2	16.2091
CELF4	HCRTR2	16.169
FOS	EPAS1	16.1016
MRPL1	LINC01637	16.0557
DDIT3	LINC01545	16.0487
HES6	ARHGAP9	16.0197
HES5	AC025754.2	15.9387
HES5	AF131216.4	15.9295
NR2F1	LGALS2	15.9286
MRPL1	AC005162.3	15.9094
MYRF	FRZB	15.8807
SOX4	HSP90AA1	15.8455
HOXB8	AC132938.3	15.8026
PHLDA2	Z92544.1	15.7797
LHX1	AC002116.2	15.7581
HSPA5	DLK1	15.7386
HOXB6	LUM	15.7058
SOX18	S100A11	15.6676
RBMS1	IL32	15.618
MEF2C	AL358075.2	15.5536
H2AFZ	MALAT1	15.5019
SOX4	ARMC4	15.4635
SOX4	IL32	15.4563
SOX4	CLDN5	15.4054
HMGB1	PTTG1	15.2991
HMGB1	PDIA3	15.2492
TLX1	ALMS1-IT1	15.2333
EPAS1	TPM1	15.2327
HSPA5	CCDC125	15.2324
DHX36	CPE	15.1988
HSPA5	AC013287.1	15.1921
HMGB1	LINC02266	15.1775
HES5	ADAMTSL4	15.1655
SOX18	B2M	15.1458
NR2F1	CD63	15.138
HSPA5	COL1A2	15.0448
POU3F2	ABCC2	15.0254
SOX4	AL627171.2	15.0044
ZNF136	LRRC34	15.0028
HES4	PCED1B-AS1	14.9882
SOX18	CD93	14.9348
HMGB1	TEKT1	14.9061
HOXB8	AL136169.1	14.8911
HMGB1	TAC4	14.8791
HMGB2	AC009404.1	14.8722
HSPA5	CCDC80	14.8301
HMGB2	H2AFZ	14.794
HSPA5	OGN	14.7711
NR2F1	SH2D2A	14.6818
HMGB1	HMGB2	14.6521
CELF4	GRM4	14.6497
HMGB1	AL357079.1	14.6477
NR2F1	AC002407.1	14.5437
SOX18	ECSCR	14.5161
SOX4	HMGB1	14.4635
HES5	AC008438.1	14.4555
DDIT3	NWD2	14.4444
HSPA5	KCNE3	14.4349
DDIT3	AC073611.1	14.394
SMAD7	CRISPLD2	14.386
HMGB1	AL360270.3	14.3648
ZBTB18	HOXA5	14.3269
HMGB1	STAM-AS1	14.3266
H2AFZ	EREG	14.2777
HSPA5	FRZB	14.2028
NR2F1	PLCG2	14.1788
HES4	PCDHGB1	14.1756
TFF3	AC104051.2	14.1704
PITX1	IFITM3	14.154
DHX36	AL390728.5	14.0896
FOS	IGFBP3	14.0798
SOX4	SLN	14.0358
IRF9	AL133166.1	14.0297
RORB	SEC62	14.0235
CCDC25	LGALS2	13.9944
HES4	AC244090.3	13.9649
HMGB1	ABCA4	13.9619
HSPA5	CALD1	13.9598
DHX36	SOX4	13.9548
SOX4	CCDC112	13.9384
MRPL1	PLCG2	13.9304
SOX4	DYNLL1	13.8851
HES4	AC092809.4	13.882
HSPA5	MGP	13.8811
HES4	ANO7	13.8532
HES6	HTR5A	13.8331
H2AFZ	THORLNC	13.8271
HIST1H2BN	SYCE3	13.8106
HEYL	COL4A1	13.7769
EPAS1	SPARC	13.707
SMAD7	COL3A1	13.6998
HMGB2	SYCE3	13.6877
HMGB1	ERMN	13.6357
HMGB1	FN1	13.6219
PITX2	KRT8	13.6125
HMGB1	LINC00462	13.5358
HMGB2	TIMP1	13.5007
H2AFZ	AC010201.1	13.4842
HSPA5	WIF1	13.4433
NR3C2	IL32	13.431
SOX4	NR4A2	13.3284
DDIT3	MAP3K19	13.3231
MSX1	RARRES1	13.3042
HMGB1	COLCA2	13.2535
HMGB1	BTC	13.1974
HES5	EPAS1	13.1968
CEBPZ	ATG9B	13.1587
EGR1	C5AR1	13.1319
EBF1	COL6A3	13.129
ISL1	CARNMT1	13.0859
H2AFZ	PTCHD1	13.0444
SOX4	S100A10	12.976
ID1	FRZB	12.9704
SOX18	CAV1	12.9646
SOX4	ALOX5	12.9337
HEYL	IGFBP7	12.8689
HES4	AP001033.1	12.8484
DHX36	MALAT1	12.8269
H2AFZ	EVI2B	12.7888
HMGB2	NPY5R	12.783
ID1	MALAT1	12.7763
HSPA5	SELENOS	12.7515
HSPA5	CALM1	12.7455
HES4	RPS26	12.7436
HMGB1	AL161665.1	12.7294
HES4	AP001033.3	12.7136
PHLDA2	COL4A1	12.6931
ID2	PTGFR	12.6893
DHX36	HSP90AA1	12.6838
NR2F1	SOX4	12.6539
HMGB1	NKX1-2	12.6486
CEBPZ	AC130466.1	12.6363
HMGB1	GHET1	12.635
NR3C2	ADGRL4	12.6204
HES6	LINC02154	12.6182
PHLDA2	IL32	12.5741
HOXB9	MEOX1	12.5483
PRNP	PTTG1	12.5238
EGR1	KRT8	12.5188
HMGB1	AL021396.1	12.5043
ZBTB20	PRLR	12.5035
SOX4	PDIA3	12.5004
H2AFZ	RASSF9	12.491
HES4	ANKUB1	12.4512
SOX4	TCTE1	12.4449
SOX4	AL021396.1	12.4434
SOX4	FZD4-DT	12.4176
SOX18	IGFBP3	12.4169
H2AFZ	HMGB1	12.4104
HES6	RASSF9	12.3834
ZNF773	GBP1	12.3755
MRPL1	UPK3A	12.3705
SOX4	SERINC1	12.3692
HSPA5	TMBIM6	12.3647
ID2	FZD4-DT	12.3482
HMGB1	CCT6B	12.3468
HSPA5	HACD3	12.3453
H2AFZ	STMN1	12.3406
HMGB1	TCTE1	12.3306
HDX	TBX19	12.2977
HMGB1	CLDN5	12.2677
ID2	AL121992.1	12.2399
ID2	ANGPTL3	12.1725
HES6	SLC39A12	12.1704
NR2F1	EVI2B	12.1665
HMGB2	CTXND2	12.1621
SOX4	CCT6B	12.1581
H2AFZ	HIST1H4C	12.1522
NR2F1	GIMAP4	12.1513
SOX4	MYCT1	12.1385
HOXB2	AL139089.1	12.1312
FOS	EGR1	12.1276
HMGB2	HS3ST6	12.1207
HSPA5	AP001033.3	12.1148
HES5	STOML3	12.1133
HMGB1	CALM1	12.0998
ZBTB7A	HAGLR	12.0944
SOX4	ADGRL4	12.0782
HMGB2	KLF9	12.0693
MAFB	HSPA6	12.0656
PHLDA2	ESM1	12.0617
DHX36	LUM	12.0528
NR2F1	OGN	12.0326
NR2F1	GHET1	12.0296
SOX4	TFPI2	12.0111
HMGB1	SIGLEC5	11.9876
EPAS1	VGLL1	11.9788
HES4	SLC28A3	11.976
NR3C2	PRND	11.9731
HSPA5	TMEM59	11.9352
PRNP	AC024560.1	11.9001
PRNP	CCDC122	11.8945
NR2F1	FBXO43	11.871
ID1	LUM	11.86
MYRF	COL3A1	11.847
TCF21	TMEM190	11.837
HES1	S100A10	11.8339
EBF1	KEL	11.7803
ID2	ANKUB1	11.7543
NR2F1	CALM1	11.7498
ANXA1	SLCO2B1	11.7291
HSPA5	RAB37	11.6998
HSPA5	ADAM8	11.6977
NR3C2	CLDN5	11.6713
FOS	COL3A1	11.6431
H2AFZ	HMGCS1	11.6406
HES4	IGFBP2	11.6337
CEBPZ	SPATA17	11.6263
EBF1	IKBIP	11.6011
HMGB1	MSMP	11.5976
DDIT3	C9orf135	11.5888
HES4	COL17A1	11.5704
HOXB2	GALNT6	11.554
CEBPZ	NOTCH2NLC	11.5515
PRNP	HACD3	11.5082
HES4	MALAT1	11.5036
HES1	AC106881.1	11.4979
TFAP2B	NHLRC4	11.4949
SOX4	AC007938.3	11.489
SOX30	GRIA2	11.4879
GLIS3	LINC02356	11.4725
HSPA5	BAMBI	11.468
HMGB2	AP001830.1	11.4668
ID1	RPL41	11.4637
HMGB1	CTXND2	11.4623
ZBTB18	CD46	11.4478
HOXB6	H3.Y	11.4399
DDIT3	SULT1C2	11.4321
HOXB6	URAD	11.4079
DHX36	GALNT6	11.4062
H2AFZ	LMX1A	11.4053
HMGB1	PCSK1N	11.3848
SOX4	SLC12A1	11.3757
CEBPZ	LINC02714	11.3709
NR3C2	CD93	11.3652
HMGB1	ADORA3	11.3564
DDIT3	PTGFR	11.3435
HES4	MAP3K19	11.3371
SOX18	LXN	11.3331
SOX18	ERG	11.332
HMGB1	TMEM14C	11.3221
ID1	PLCG2	11.306
H2AFZ	STOML3	11.292
H2AFZ	CLDN5	11.2863
H2AFZ	AL139089.1	11.2834
H2AFZ	LRGUK	11.2676
HOXB8	AC127526.4	11.2563
HOXB2	DYNLL1	11.2281
H2AFZ	AC006249.1	11.2196
DDIT3	AC009163.7	11.206
PITX2	OLFML3	11.2041
NR3C2	EFCC1	11.2007
PUM3	CYP2S1	11.1977
HMGB1	DLGAP5	11.1944
SOX4	CPE	11.1892
DDIT3	AC027682.6	11.1789
HSPA5	MIR34AHG	11.1643
LUZP2	SYT1	11.1424
SOX4	P3H2-AS1	11.1382
HES1	HLF	11.125
H2AFZ	AC107027.1	11.1197
ID2	BTC	11.1165
HEYL	COL5A3	11.1162
HOXB2	SOX30	11.1159
EBF1	SLC39A5	11.1109
H2AFZ	UPK3A	11.1051
HES5	KRT8	11.1037
HSPA5	SPARCL1	11.1016
DHX36	SPAG17	11.0898
HMGB1	RPS8	11.0804
HAND1	LUM	11.071
PHLDA2	SOX18	11.0705
HSPA5	PTN	11.0611
PITX1	S100A10	11.0559
HSPA5	CDH9	11.0434
FOS	KRT8	11.0306
HMGB2	AKAP9	11.017
HMGB1	SERF2	10.9756
HES5	PKP2	10.9734
HES1	TNMD	10.9624
TFF3	OGN	10.9524
SOX4	CDC20B	10.9516
CD59	CXCL10	10.9438
TAGLN2	AL359317.2	10.9333
DHX36	ANGPTL5	10.9152
NR2F1	TM4SF1	10.9075
HES5	C1QL3	10.8896
HSPA5	ATP6V0E1	10.8863
HSPA5	SERF2	10.8808
DHX36	APOC2	10.8616
HES6	SOX4	10.8124
NR2F1	CFAP45	10.7912
HMGB1	PLA2G2A	10.7576
NR3C2	CALCRL	10.7459
PUM3	WDR62	10.7267
ERG	IL32	10.7224
HMGB2	FABP7	10.6925
HES4	SPARC	10.6774
EOMES	LINC00535	10.6755
SOX4	HSP90B1	10.6665
HES1	EIF2S2	10.6622
H2AFZ	NOTCH2NLC	10.6572
EGR3	AC126283.1	10.6259
DHX36	AL138826.1	10.6252
HES4	AL627171.2	10.6243
FOS	IGFBP5	10.6241
SMAD7	H19	10.6195
HSPA5	POSTN	10.6067
HSPA5	PARD3-AS1	10.5885
HES6	NPTX2	10.5762
CEBPZ	RHEBL1	10.5734
SOX4	PRDX4	10.5591
SOX4	AC127070.1	10.5228
FGF19	AC025154.2	10.5138
EPAS1	FSTL1	10.5138
H2AFZ	HLF	10.4991
H2AFZ	PLEK	10.4913
NR2F1	GOLGA6L10	10.4827
CCDC25	EPSTI1	10.4724
SOX4	SEC62	10.4663
H2AFZ	NHLRC4	10.4386
HES6	AKAP3	10.4255
RFX4	PPP1R32	10.4044
TFF3	TFPI2	10.3961
CD59	B3GNT8	10.3869
GATA3	RAB37	10.3836
HES6	CDX2	10.3749
NR2F1	DYNLL1	10.3627
PITX1	SPARC	10.3276
SOX4	DLK1	10.3241
SOX4	AP005328.1	10.2986
HES1	LINC01550	10.2877
SOX4	ATF3	10.2834
HES6	GIP	10.2794
PHLDA2	PECAM1	10.2783
EPAS1	COL3A1	10.2633
TBX2	CALD1	10.2589
CCDC25	TRIM55	10.2473
H2AFZ	HMGB2	10.2305
TFF3	AL161665.1	10.2243
ID2	HAGLR	10.223
TIMM8A	AC011731.1	10.2134
SOX4	UTRN	10.208
HMGB2	AQP4-AS1	10.206
HES4	GSTP1	10.1918
CD59	VSNL1	10.1751
HES6	AP000704.1	10.1421
CEBPZ	F13A1	10.13
MYRF	LUM	10.1208
HES4	ATP6V0B	10.1164
HSPA5	TFPI2	10.1054
ID2	AL627171.2	10.1045
CCDC25	TFPI2	10.09
HSPA5	CCN1	10.0706
SOX4	IGFBP2	10.0702
NR2F1	CCDC112	10.0625
H2AFZ	KRTCAP2	10.0575
HSPA5	STRIT1	10.0258
CD59	AL357079.1	10.0256
ID2	RPL41	10.021
ZBTB18	DLK1	10.0155
HES5	LGALS2	10.0086
HMGB1	IFITM3	10.0076
H2AFZ	TEKT1	10.0073
ID2	AC130466.1	10.0057
PRNP	CFAP299	9.99809
PUM3	TIMP1	9.99409
CELF4	COL17A1	9.98754
HES4	PLEK	9.97813
H2AFZ	C1QL3	9.96381
DHX36	RLBP1	9.96316
SOX4	AC104051.2	9.96185
RORB	COL5A1	9.95629
CD59	AP003123.1	9.95587
DAB2	LINC01929	9.93991
PUM3	RPL41	9.93736
MEOX1	CCDC170	9.91457
EPAS1	SLC2A1	9.91372
CD59	PLCG2	9.90836
NR2F1	HSP90AA1	9.89183
EGR1	EPAS1	9.88875
HSPA5	S100A11	9.87417
FOS	AL080317.2	9.86913
MSX1	CERKL	9.86882
EGR1	IFITM3	9.85862
ZBTB18	AL137003.2	9.84595
PUM3	CTHRC1	9.84333
MEF2C	IGFBP3	9.83821
SOX4	CALM1	9.83008
HSPA5	COLEC12	9.81579
HEYL	PDIA3	9.8097
ERG	ESAM	9.80839
HES4	SLC12A1	9.80375
PUM3	DIRAS3	9.78086
EBF1	LUM	9.74849
HES5	AC239799.2	9.74537
HOXB9	GPER1	9.73984
SOX4	AL080317.2	9.72182
PITX2	DLK1	9.70988
NFE2L3	CXCL12	9.70948
FGF19	AC024560.1	9.68419
POU3F2	CD70	9.68223
EGR2	SERPINH1	9.66572
SOX4	AF241728.2	9.65922
PITX1	H19	9.65008
HES6	FAM43B	9.63883
H2AFZ	ANKRD37	9.62285
DDIT3	TIMP1	9.61654
MEF2C	HS3ST6	9.60804
IRF9	LAMC2	9.60693
NR3C2	ESM1	9.60655
SOX4	NEFL	9.60417
H2AFZ	NWD2	9.59847
DHX36	LMX1A	9.57863
MRPL1	NOTUM	9.57619
HMGB1	CSMD1	9.55153
CCDC25	SPESP1	9.53451
POU3F2	AC007786.1	9.53155
PUM3	ITM2B	9.52985
CELF4	WDR38	9.50738
HES1	DIAPH2	9.49188
MRPL1	CRYBB1	9.48741
SOX4	XYLB	9.46889
NR2F1	RPL41	9.46618
SOX4	RPL41	9.46103
HSPA5	LINC01615	9.46057
EGR1	FOS	9.44913
PRRX2	SFRP2	9.4381
ID2	STRIT1	9.43505
HSPA5	IGFBP5	9.43062
EBF1	CPE	9.3996
HMGB2	HSPA1A	9.38677
HES6	AL391840.3	9.37457
NR2F1	TSLP	9.36555
DDIT3	COL23A1	9.32493
ASCL1	CDH18	9.30439
SOX10	S100B	9.29675
ONECUT2	AC079385.3	9.28999
MYRF	S100A10	9.28732
PITX1	KRT19	9.2835
HES5	NPTX2	9.28346
POU2F2	NEK5	9.27918
ID2	TAC4	9.26013
POU3F2	REEP5	9.25065
ELF3	KRT19	9.24799
NR3C2	IQGAP1	9.24759
CELF4	ALOX5	9.24004
CD59	SATB2-AS1	9.23785
ERG	PRND	9.23512
HSPA5	ARHGAP29	9.22828
H2AFZ	AC073878.2	9.2279
PITX1	SLN	9.21882
SOX4	AC106900.1	9.21792
NR2F1	MALAT1	9.21394
SOX4	LINC01615	9.2116
EBF1	FN1	9.20726
SOHLH2	AL354920.1	9.20113
HOXB2	S100A10	9.18118
ANXA1	LAMC2	9.17226
SOX4	NOL4L-DT	9.17053
ID2	PLCG2	9.16672
FOXJ1	KHDC1L	9.16313
MSX1	C20orf85	9.16232
HES4	CRH	9.14233
ZBTB18	LINC00682	9.13791
DDIT3	PLCG2	9.13662
SOX4	CARD10	9.12391
PITX1	DLK1	9.12305
PHLDA2	GJA4	9.12164
TAGLN2	CALCB	9.11607
SOX4	AC073878.2	9.09413
HMGB1	ASCL2	9.09373
H2AFZ	GALNT6	9.08566
ZBTB20	CFHR1	9.08555
SOX4	CD63	9.08382
HMGB1	SULT1E1	9.07614
CD59	SLC30A10	9.06954
CEBPZ	BLNK	9.06278
HES6	IGFBP2	9.04974
NR3C2	GJA4	9.04572
SOX4	CD59	9.03549
EPAS1	SERPINH1	9.02917
MRPL1	HACD3	9.02747
HOXD3	ID2	9.02211
HMGB2	PMCH	9.0177
HEYL	LAMA4	9.01738
ARID5B	AC079154.1	9.0165
MAFB	AC127070.1	9.01124
HES5	LINC00539	9.00548
HES4	PFKFB2	9.00114
HSPA5	CPE	8.97629
SOX4	PECAM1	8.97504
PITX2	MGP	8.96682
HES6	IFITM3	8.9631
SOX18	PDGFB	8.96076
CCDC25	DNAH7	8.95263
HOXB2	DDX60	8.95207
SOX30	TMEM200A	8.95176
SOHLH2	AC006115.2	8.93301
HMGB1	DDX60	8.93173
HSPA5	APOE	8.93025
MRPL1	KPNA2	8.8787
EGR1	PTF1A	8.87419
MRPL1	LINC02384	8.87353
MSX1	CCNB1	8.86528
CCDC25	CHMP4C	8.8628
DDIT3	OLFML3	8.86255
NR2F1	H3.Y	8.86078
MRPL1	DRD4	8.84278
NR3C2	MMP1	8.83773
HES1	LINC02384	8.83143
EPAS1	IGFBP5	8.8294
HSPA5	MALAT1	8.82879
HES4	CCK	8.82662
EPAS1	ARHGAP29	8.82655
HEYL	SPARCL1	8.80175
HMGB1	SEC62	8.80165
H2AFZ	KRT15	8.78839
ID2	KYNU	8.7855
HOXA5	AP001439.1	8.78114
H2AFZ	EIF2S2	8.77194
CD59	MDK	8.76347
HMGB2	AC026471.3	8.76095
DDIT3	ADD3-AS1	8.75949
EPAS1	FN1	8.75425
GATA3	KRT19	8.74251
HMGB2	PRR15	8.72862
HMGB1	MALAT1	8.72704
HMGB1	HYAL1	8.72626
SOX4	NKX1-2	8.72449
NMI	FOXA1	8.72401
HES4	TFPI2	8.72303
HMGB1	AC107027.1	8.71413
EBF1	IQGAP1	8.70498
HES4	ZFAT	8.7049
HMGB2	HIST1H4C	8.69763
SOX4	GFAP	8.67047
FOS	B3GNT8	8.66993
MRPL1	ADCY4	8.66877
SOX4	CAVIN2	8.65705
ASCL1	C3AR1	8.6534
MCTP2	REEP5	8.6489
HMGB1	AL009179.1	8.64755
PLAG1	TNN	8.64574
H2AFZ	OGN	8.64461
MRPL1	PYROXD2	8.64171
HMGB2	SOX10	8.63796
HMGB1	PRDM8	8.63774
PHLDA2	AC005162.3	8.635
ID2	LMO3	8.61294
NR2F1	FABP7	8.60606
HMGB1	AL627171.2	8.60204
SOX4	PCDHGB1	8.5945
HEYL	PLAC9	8.59201
NR2F1	SLC16A6	8.58669
H2AFZ	CHMP4C	8.58107
ID2	SDS	8.58087
SOX4	AL138826.1	8.57769
CD59	MALAT1	8.57404
HSPA5	PLAC9	8.57396
ID1	AC145285.6	8.56671
HES1	AC114803.1	8.5615
ID1	DNAH7	8.55943
H2AFZ	AC002407.1	8.55574
HMGB2	GLUD2	8.54815
PUM3	CCN1	8.54154
SOX4	HSPA1A	8.54119
MEF2C	ITGA1	8.52427
H2AFZ	ITGB7	8.52232
NR3C2	SOX18	8.5207
DDIT3	HRK	8.51862
DHX36	H2AFZ	8.51127
HES5	FABP7	8.50724
HOXB2	AC003956.1	8.50607
ARID5B	AC064875.1	8.50366
HES4	ARPP21	8.50275
SOX4	TMEM45B	8.49774
ID1	HYAL1	8.49701
SOX4	TBX19	8.49431
H2AFZ	SPTSSB	8.49032
HOXC8	EOMES	8.48927
NR2F1	HYMAI	8.48741
EPAS1	SLN	8.48539
FOS	TGFBI	8.48107
SOX18	AC011731.1	8.47899
H2AFZ	CELF1	8.47731
H2AFZ	LINC00379	8.47698
DHX36	ARMC4	8.47417
HMGB1	LRRC39	8.46349
HES4	SOX4	8.45616
FOS	S100A11	8.4494
HES1	MALAT1	8.44685
NR2F1	CRHBP	8.44644
SOX4	WFIKKN2	8.44638
HES5	AC145285.6	8.44349
HMGB1	LINC01513	8.43771
ETS1	PRND	8.4305
TFAP2B	ITGB7	8.43018
SOX4	LINC02606	8.42801
HES4	CFAP126	8.41772
EPAS1	TGFBI	8.41063
EBF1	CCDC34	8.40935
HEYL	COL1A2	8.39474
HES5	HSP90AA1	8.39116
HMGB1	MAOB	8.38722
MSX1	ARC	8.38392
HMGB1	TIMP1	8.38093
IRX3	AL391834.1	8.37731
H2AFZ	TYMSOS	8.37225
HEYL	ADGRF5	8.37036
HEYL	CAV1	8.37032
HMGB1	AL136419.3	8.36799
CD59	OLFML3	8.35482
SOX4	AL359878.1	8.34936
TFAP2A	AC079385.3	8.34632
HMGB1	KRT19	8.34365
HES5	RAP2C-AS1	8.33467
MEOX1	LMBRD2	8.33324
INSM1	SLC4A10	8.33133
CD59	HTR5A	8.32069
SOX4	PAN3-AS1	8.31667
NR2F1	LINC01208	8.31605
HSPA5	LRRC17	8.31507
CD59	NEFL	8.31433
HSPA5	TPM1	8.31412
PRNP	XYLB	8.30838
CD59	ITM2B	8.30369
PUM3	IKBIP	8.29653
PRNP	HIST1H2AL	8.29624
SOX4	GAS1RR	8.296
HES1	NDST4	8.2946
SOX4	BNIP3	8.28429
ID1	CXCL6	8.27486
SOX4	HIST1H4C	8.26211
PUM3	ATP6V1G3	8.26162
PRNP	AKAP5	8.25515
HES4	AC084882.1	8.2434
H2AFZ	SKOR1	8.23611
NR2F1	FAM216B	8.23268
SOX4	LINC01208	8.21875
HMGB2	PCDHB4	8.21625
HAND1	KRT8	8.2053
PITX1	KRT8	8.20385
DHX36	AC093425.1	8.20309
TAGLN2	CAVIN2	8.19863
HSPA5	GALNT12	8.19165
SOX4	ARID4A	8.18733
SOX4	OGN	8.18616
HES4	AL035425.3	8.18493
TBX19	HDX	8.18258
ZNF502	SMAD5-AS1	8.18013
MEF2C	RGS5	8.17681
DDIT3	SELENOS	8.17366
NFE2L3	OGN	8.17362
MEF2C	PECAM1	8.15203
MYRF	POSTN	8.14793
HSPA5	CNTN6	8.14733
HMGB1	AL035425.3	8.14276
H2AFZ	TRMT10A	8.13878
SOX4	LUM	8.13863
HDX	SULT1C2	8.1296
NR2F1	CXCL5	8.12098
MSX1	ADGB	8.11692
ID1	LOXL2	8.11631
MEF2C	MMP1	8.11573
SMAD7	LUM	8.11298
PUM3	DIAPH2	8.10827
HES1	CERKL	8.0969
ASCL1	IGFBP5	8.09622
GATA3	EREG	8.09394
PLAG1	ARL4A	8.08905
HSPA5	CLU	8.08704
HOXB2	ZNF502	8.08477
NR2F1	RHEBL1	8.08425
H2AFZ	TMEM14C	8.07493
HES4	AC003956.1	8.07117
H2AFZ	ZFAT	8.04928
HES6	SCIN	8.04762
ZBTB18	IGFBP5	8.04596
H2AFZ	SPARC	8.04351
ANXA1	AC026471.3	8.04101
SRBD1	SLC39A5	8.04005
HES6	AL121761.1	8.03797
SOX4	ADAM8	8.03461
PUM3	GOLGA4	8.0311
ARID5B	CHRD	8.02225
FOS	IQSEC3	8.01943
ZBTB7A	PHOX2B	8.01852
RFX4	AC027601.6	8.0182
NR2F1	RRP15	8.01177
HES4	STMN1	8.0033
MSX1	TOP2A	7.99916
HMGB1	CPE	7.99805
MCTP2	SPARC	7.99339
EPAS1	CALD1	7.98473
HSPA5	COL5A2	7.984
NR4A2	ITGB3BP	7.98317
ZNF136	AL009179.1	7.97928
PHLDA2	ESAM	7.97662
NR2F1	HSP90B1	7.96909
H2AFZ	DAAM2	7.968
DHX36	BMP6	7.96038
CDX2	URAD	7.93769
EBF1	ACKR3	7.92627
TAGLN2	CLDN5	7.92221
FOXA1	NMI	7.91477
SOX4	SULT1A2	7.9082
HOXC5	COX4I2	7.90377
KLF9	CELF1	7.90254
TFAP2A	PTH2	7.90073
PHLDA2	B2M	7.89899
MRPL1	TMEM45B	7.88683
EBF1	AGTR1	7.88059
GLI2	LINC01545	7.87896
HES4	C5orf46	7.8686
RUNX3	RASSF3	7.864
FGF19	HRH1	7.86324
HES1	PLCG2	7.85731
MEF2C	WFDC2	7.85122
NR2F1	TMBIM6	7.85065
NR3C2	LOXL2	7.84611
HES6	H2AFZ	7.84501
CD59	CD63	7.82865
ASCL1	FSTL1	7.82641
SOX4	STMN2	7.82633
PUM3	EMP1	7.81523
HMGB1	SLC4A10	7.81224
HOXB8	PTTG1	7.81153
HES1	SERPINA5	7.8093
EBF1	HS3ST3A1	7.80595
FOXJ1	KCNE3	7.80422
HMGB1	TRABD2A	7.80403
H2AFZ	IL32	7.80374
ANXA1	C20orf85	7.80061
HES4	RARRES1	7.79976
HES6	KCNK15	7.79616
HSPA5	C1orf131	7.79071
HES1	AL121761.1	7.79057
ZBTB7A	SLCO2B1	7.77987
CD59	PRSS23	7.7735
HSPA5	IL32	7.77153
SOX4	CCL4L2	7.76809
HES4	ABCA4	7.76158
CCDC25	EPHA5	7.75834
SOX4	PTTG1	7.73675
SOX4	AC006262.2	7.71194
HMGB1	AL359878.1	7.71098
SOX4	LRGUK	7.70886
CELF4	F5	7.70473
HMGB2	AL021308.1	7.70291
MRPL1	RUNX3	7.69875
HES4	TIMP1	7.6924
HMGB2	AL356234.2	7.68942
NR2F1	CLUL1	7.67691
HEYL	ARHGAP26	7.67604
HES6	TOP1	7.66472
TAGLN2	AC092809.4	7.66375
HES6	POU3F2	7.66268
MEF2C	ADCY4	7.66101
PUM3	HACD3	7.66037
ANXA1	TPM1	7.6586
HMGB1	AC027020.2	7.65785
HMGB1	APOE	7.6524
DHX36	FOXP2	7.65127
NR3C2	LXN	7.64928
NR2F1	AC026471.3	7.64084
ID1	AC027020.2	7.63573
CEBPZ	TEX15	7.63556
ID2	CRISPLD2	7.63537
EBF1	PXDN	7.63321
FOS	LINC02126	7.62513
MEF2C	AC007906.2	7.61987
DHX36	STMN1	7.61967
SOX4	LINC01173	7.60949
SOX4	PHOX2B	7.60274
ID1	HEXIM1	7.59766
SOX4	C20orf85	7.59712
HES5	GAS1RR	7.59242
H2AFZ	ARTN	7.5885
ZNF816	IFITM3	7.58645
ID1	RTN1	7.57974
ID1	ID3	7.57577
HES4	H2AFZ	7.5653
SOX4	RASSF6	7.56466
HSPA5	SPESP1	7.5577
H2AFZ	AL035425.3	7.55317
MEF2C	CAV1	7.5505
HES6	C2orf73	7.55034
HES6	AC008438.1	7.54749
NR3C2	ROBO4	7.54472
HES1	AC010186.3	7.54248
PRNP	CRISPLD2	7.53878
HSPA5	CCDC153	7.537
PRNP	TLR4	7.53595
HOXB2	LINC01638	7.51567
DHX36	DYDC2	7.51267
SOX18	MGST2	7.50672
NR2F1	CNIH4	7.50254
HES6	PLA2G7	7.49492
PRNP	ATP6V0B	7.48145
KLF9	HSD17B2	7.47361
HMGB2	TSNAXIP1	7.47118
HES5	POTEI	7.47012
TIMM8A	HACD3	7.469
HOXC8	ESAM	7.45215
H2AFZ	DNAAF4	7.44624
H2AFZ	KLF9	7.443
NR3C2	ATF3	7.43933
ID1	CCDC125	7.43029
ASCL1	LUM	7.42321
HES5	COLCA2	7.41706
SOX4	ATOH7	7.41593
DDIT3	TLX3	7.41192
NR2F1	MIR34AHG	7.41004
PUM3	TMBIM6	7.4044
NR2F1	LINC02266	7.39466
MSX1	AL359317.2	7.38629
TAGLN2	SERPINE1	7.38259
HES4	AC005343.4	7.37424
SOX4	SPESP1	7.37399
CCDC25	DLK1	7.37045
DHX36	RFX2	7.36769
MEF2C	PRSS23	7.36639
CEBPZ	HMGB2	7.36312
EBF1	LINC01198	7.35887
CELF4	SOX10	7.35705
HES5	PLCG2	7.35084
NR2F1	LINC02381	7.33858
EPAS1	PRR15	7.33572
EBF1	TCF21	7.33557
HMGB1	ITGB1	7.33052
HOXB2	KRT19	7.32902
H2AFZ	LINC01748	7.32752
NR2F1	TIMP1	7.32512
SOX4	FN1	7.32006
MEF2C	ESAM	7.31931
HMGB1	PRDX4	7.31504
NHLH1	CHRNA3	7.30178
PHOX2B	LARP7	7.30078
TFAP2A	MARCH11	7.2941
SOX4	ATP6V1G3	7.28845
HES5	STMN1	7.28296
POU3F2	NOTUM	7.28115
DDIT3	GIP	7.27044
SOX4	COL3A1	7.26895
CCDC25	HOXB9	7.2643
HMGB1	DNAH7	7.2642
SOX4	PRND	7.26243
HMGB2	CCDC112	7.25639
ASCL1	SOX4	7.25593
PRNP	CWF19L2	7.25153
DDIT3	HOXD3	7.24697
HMGB1	P2RX3	7.24138
EGR1	S100A10	7.239
H2AFZ	KRT19	7.23296
ID1	C5AR1	7.23163
MRPL1	CPA4	7.22891
ID1	ATP6V1G3	7.22074
PHLDA2	S100A11	7.21667
MRPL1	AC090409.1	7.21581
ID1	MAMDC2	7.21396
H2AFZ	RAD51AP1	7.20022
CD59	ESAM	7.19576
MYRF	URAD	7.19355
HMGB1	AC002116.2	7.19028
TFAP2A	TPM1	7.18486
FOS	AC253572.2	7.17591
SOX4	AC005343.4	7.1752
NR2F1	AC023794.3	7.17311
FOS	TPM1	7.1707
HEYL	COL6A3	7.16911
H2AFZ	BBOX1	7.15952
DMRT1	S100A13	7.15869
CD59	SGMS2	7.15552
EPAS1	GABRP	7.14817
SOX18	PRSS23	7.14802
TBX2	AVPR1A	7.14261
SOX4	RUNX3	7.13745
EGR1	H19	7.13278
CEBPZ	AL590822.3	7.1297
PTF1A	PRL	7.12495
RBMS1	RFX3-AS1	7.12399
TCF21	TRIM7	7.11668
CCDC25	C21orf62	7.11611
SOX4	TTR	7.11545
HSPA5	AC009163.7	7.11516
EBF1	NEK5	7.11501
SOX4	HS3ST3A1	7.11362
CCDC25	AC027020.2	7.10773
H2AFZ	HACD3	7.09923
HSPA5	SIGLEC5	7.09799
H2AFZ	TEX26	7.0967
SOX18	GJA4	7.09511
HSPA5	AC023794.3	7.09217
HMGB1	TMEM205	7.09038
HMGB2	PCDH18	7.08689
PRNP	AC025164.1	7.0746
HMGB1	EOMES	7.07435
HMGB1	CYSLTR1	7.0728
ELF3	RPL41	7.06772
HMX1	CD63	7.06552
NR2F1	LINC02714	7.04903
HES1	AC007614.1	7.04371
HES1	PECAM1	7.0408
LUZP2	SOX4	7.03823
PUM3	AC073611.1	7.0362
HSPA5	HSP90AA1	7.03312
ASCL1	IL1RAPL2	7.03201
HES6	GSTP1	7.02771
NR2F1	NR4A2	7.022
SOX4	STAM-AS1	7.02121
ATF3	AC093425.1	7.02024
ANXA1	PROSER2	7.01857
HMGB2	KHDC1L	7.00983
HMGB1	GSTP1	6.99983
ANXA1	S100A11	6.99977
HES4	DYNLL1	6.99098
NHLH2	TSNAXIP1	6.9883
ARID5B	ADCY4	6.98742
SOX18	PHLDA2	6.98565
SOX4	AC025154.2	6.97338
H2AFZ	NFE2L3	6.972
CD59	AL356234.2	6.97168
PUM3	CYP26A1	6.97068
SOX4	RGS5	6.96559
HSPA5	FABP7	6.96558
ERG	TTF1	6.95511
PRNP	GOLGA4	6.94909
CEBPZ	BMP6	6.94715
DDIT3	CD70	6.94621
HSPA5	TIMM8A	6.94594
H2AFZ	NEFL	6.94508
SOX4	CHRD	6.94102
ANXA1	SDS	6.93523
HES6	TTR	6.93255
SOX4	CCNB1	6.93255
EBF1	CELF1	6.9319
DHX36	RNMT	6.93049
ONECUT1	HYMAI	6.92452
MEF2C	IFI30	6.92116
CELF4	TRMT9B	6.91103
HSPA5	PRSS23	6.90952
HES4	COL4A1	6.90912
EPAS1	FOS	6.90698
SOX4	ITM2B	6.90605
SOX4	GALNT6	6.90417
HMGB2	AL627171.2	6.90039
HES1	C9orf116	6.88993
SOX4	AC007613.1	6.88967
TAGLN2	AC024941.2	6.88698
SRBD1	CXCL6	6.87719
SOX10	FN1	6.86872
ID1	POSTN	6.86838
TFAP2A	KRT8	6.86818
HMGB1	PAN3-AS1	6.8578
HEYL	MCAM	6.85519
HSPA5	CXCL12	6.85119
H2AFZ	COL17A1	6.85112
CD59	AC104794.3	6.84913
NR2F1	AP005328.1	6.84275
ID1	CCL18	6.83701
EPAS1	VTCN1	6.83234
SOX18	CALCRL	6.83225
ID1	LINC02128	6.83218
ID1	AL136419.3	6.83018
HES4	CLDN3	6.82886
MEOX1	MFAP2	6.82854
HMGB1	AL390728.5	6.82565
SOX4	FGFBP2	6.82435
CELF4	MCF2L	6.82326
CEBPZ	TCF21	6.82268
POU3F2	HOXA-AS2	6.82255
CD59	PRKCZ-AS1	6.81522
SOX4	CAV1	6.81489
HMGB2	BUB1	6.81222
SOX4	SELENOS	6.81219
PHLDA2	CLDN5	6.80535
HSPA5	EMP1	6.80047
HSPA5	IFITM3	6.80007
NR2F1	NOVA1	6.79949
ID2	GAS1RR	6.79904
ID2	CALM1	6.79696
HMGB2	ITM2B	6.79336
HMGB1	CCNB1	6.78921
PITX2	MDK	6.78909
SOX4	SYT1	6.78892
ID1	EYA1	6.78171
NR2F1	VPS54	6.77038
ANXA1	CD63	6.76666
HES6	GSTA2	6.76621
SMAD7	DCN	6.76244
SOX18	MYCT1	6.75871
MEF2C	GPR17	6.75535
EPAS1	MUC16	6.75366
EBF1	NID2	6.74941
EGR1	AC025154.2	6.74543
SOX4	CWF19L2	6.74298
HES5	AL139246.5	6.74062
HMGB1	HSPA1A	6.72692
ID1	CKAP2	6.72073
HMGB1	FBXO43	6.71994
HES6	OLFML3	6.71967
DDIT3	ADGRF5	6.71932
FOS	VTCN1	6.71767
ASCL1	AP003123.1	6.70936
CD59	NPY	6.70849
HMGB2	TMEM88	6.70637
NR3C2	MCAM	6.70553
MEF2C	EMP1	6.70425
ZBTB18	COL3A1	6.70106
HSPA5	LINC02334	6.69593
HSPA5	ADGRL4	6.69587
ASCL1	PAN3-AS1	6.68838
EPAS1	IGFBP3	6.68505
ZBTB20	SLC28A3	6.6792
HES6	GALNT6	6.6773
DHX36	GPR87	6.67273
HSPA5	ASPN	6.67109
CD59	PRND	6.66717
MEF2C	PCDH18	6.66544
ZBTB7A	NFE2L3	6.66344
CCDC25	LRRC39	6.65973
CD59	EGR3	6.6595
ARID5B	AOPEP	6.65699
NR3C2	CLEC14A	6.65632
EGR1	NMI	6.65428
MSX1	AL590822.3	6.64273
RBMS1	IFITM3	6.63691
HMGB1	STMN1	6.6331
PRNP	KISS1R	6.63173
ZBTB20	HSP90AA1	6.62945
LHX9	ADAMTSL3	6.61878
SOX4	BGN	6.61565
HOXD3	SERPINH1	6.61248
SOX4	FIBCD1	6.61205
EBF1	VCAN	6.61064
ID2	AC010531.6	6.60609
ISL1	CNIH4	6.60581
NR2F1	BAMBI	6.60428
HMGB2	TOP2A	6.59787
HMGB2	RPL41	6.59478
CELF4	FUT10	6.59118
HIC1	HACD3	6.58928
CELF4	COL3A1	6.58727
HMGB1	AC007613.1	6.58295
EPAS1	DRD4	6.58261
MCTP2	SULF1	6.57373
HES4	LRRC34	6.57211
HSPA5	COL6A2	6.57127
MEOX1	FOLR1	6.57001
ID1	HSP90AA1	6.56578
ID2	RIMS2	6.56094
ID2	AL158154.3	6.5516
HES4	DDX60	6.55017
HMGB1	AC110769.2	6.54919
HEYL	UACA	6.53609
HMGB2	CENPQ	6.53567
H2AFZ	ADGRG6	6.53368
HEYL	APOE	6.52878
EGR1	CPE	6.52659
H2AFZ	MPZL2	6.52598
SOX4	AC127526.4	6.52369
H2AFZ	ATG9B	6.52363
ID2	SHOX2	6.52277
NR2F1	PRDX4	6.51916
SOX4	VSIG4	6.51903
FOS	FOXP2	6.51599
H2AFZ	SELENOS	6.51478
HES6	RELN	6.51054
TIMM8A	SOX4	6.50882
HES5	ESAM	6.5065
NR2F1	KRT8	6.50637
HES6	SRGN	6.49978
ID1	ANGPTL3	6.49352
SOX4	AC004816.2	6.48374
CEBPZ	IKBIP	6.48158
SOX10	CRISPLD1	6.47518
DDIT3	GPATCH11	6.47404
EBF1	COMT	6.46402
CD59	ADGRG6	6.46127
HES6	CALM1	6.45459
ZBTB20	HSP90B1	6.45447
POU3F2	GLIS3	6.45412
H2AFZ	KRT8	6.44613
HSPA5	SFRP2	6.44067
H2AFZ	CD63	6.434
HOXB2	AL158167.1	6.42698
CEBPZ	EYA1	6.42656
ID1	ZFYVE16	6.42418
HES4	CFAP45	6.41181
HAND1	SLPI	6.41178
HMGB1	TFPI2	6.41119
HMGB2	PTCHD1	6.41018
HMGB1	DCN	6.40836
SOX4	EMP1	6.40673
NR2F1	NGB	6.40215
CEBPZ	CARNMT1	6.40202
CEBPZ	GMNN	6.39749
SOX4	PTN	6.39435
SMAD7	CYP3A5	6.39406
DDIT3	SERPINH1	6.39286
NR2F1	CPE	6.38846
SOX4	CALD1	6.38155
POU2F2	ABCC2	6.37925
HOXC5	MPZL2	6.37747
HSPA5	COL4A2	6.37665
HES5	AC007879.2	6.36669
ID1	C1orf53	6.36596
HMGB1	C1orf158	6.36281
MEF2C	TRPM3	6.36001
NR3C2	PPIC	6.35611
HES4	SCIN	6.35238
CCDC25	FBLN1	6.34943
DHX36	GOLGA6L10	6.3483
SOX18	ID3	6.34783
PUM3	ANGPTL2	6.34618
ID1	IGFBP2	6.34429
HSPA5	H2AFZ	6.34338
SOX4	LINC01748	6.3425
ERG	CLDN5	6.33969
PHLDA2	AC007998.3	6.33833
HSPA5	FSTL1	6.33698
MEF2C	ARHGEF28	6.32543
PHLDA2	ADGRL4	6.32455
HSPA5	TGFBI	6.32152
SOX4	TLX3	6.31874
ID1	AC116535.1	6.31269
ARID5B	PAX7	6.31208
EPAS1	CCN1	6.31194
HOXC6	AL035425.3	6.30722
SOX18	CYBA	6.30467
HES4	AC079807.1	6.30444
SOX4	SPTSSB	6.30261
SOX4	AUXG01000058.1	6.29929
TBX19	PPIC	6.29561
ID1	PTPRC	6.29511
HES4	GBP1	6.29138
EBF3	LINC01615	6.29063
ASCL1	TMBIM6	6.28991
H2AFZ	DIAPH2	6.28925
LHX1	C2	6.28796
NKX1-2	MAB21L1	6.28778
HMGB1	AC116535.1	6.2866
HSPA5	ITGA1	6.28416
HES1	WDR38	6.28325
CCDC25	ECEL1	6.28264
HSPA5	CRISPLD2	6.28264
CCDC25	KNL1	6.27921
HMGB2	HIST1H2BG	6.2721
ATF3	MAFTRR	6.27085
ID2	BEAN1	6.27073
HES1	PLA2G2A	6.27056
DAB2	TCF21	6.26957
ID1	CTHRC1	6.26435
H2AFZ	RAD21-AS1	6.26099
PITX1	GIP	6.2603
DHX36	CARTPT	6.2525
HMGB1	ARC	6.24523
POU3F2	CYP26B1	6.24353
PITX1	DCN	6.24338
HOXB2	C17orf82	6.2367
H2AFZ	PLCB2	6.23413
NR2F1	ITM2B	6.23239
HOXB2	S100A2	6.23152
HMGB2	SLC4A5	6.23029
HMGB1	GPER1	6.22815
HES1	DCN	6.22676
HMGB1	IL32	6.22337
DDIT3	RASSF3	6.21735
SOX10	APOD	6.21295
ID2	SPINT2	6.21047
POU3F2	CFAP221	6.20344
POU3F2	SCN7A	6.20291
SOX30	CDK1	6.19978
HMGB2	AC007938.3	6.19427
HES4	SLIT2	6.19369
HSPA5	SCG2	6.18983
HMGB2	AC104009.1	6.18795
HSPA5	MIR205HG	6.1876
ASCL1	MMP2	6.18666
HOXC8	AP001033.1	6.18189
SOX4	RSPH1	6.17762
FOS	AC004816.2	6.17106
TAGLN2	AC027682.6	6.16294
PITX1	HCG11	6.15631
TAGLN2	AL390955.2	6.15528
ASCL1	SEC62	6.15069
H2AFZ	CALM1	6.14917
HEYL	PCDH18	6.14848
EBF1	CD63	6.14518
HIC1	ADD3-AS1	6.14259
TBX2	TIMP1	6.14203
HES4	AC116535.1	6.13855
SMAD7	KRT19	6.13762
SOX4	ID3	6.13714
EPAS1	S100A10	6.13496
ELF3	PRSS8	6.12928
SOX4	AC116535.1	6.12731
HES6	FBXO43	6.12589
HMGB1	LINC02606	6.12548
PUM3	AL031848.2	6.12271
TIMM8A	AHSG	6.11406
HES5	TIMP1	6.11193
HEYL	RGS5	6.11073
PAX7	AL139246.5	6.10367
PRNP	MKI67	6.10074
ID2	EGR3	6.09723
H2AFZ	HOXB-AS3	6.09463
SOX18	REEP5	6.09377
HMGB1	AF241728.2	6.09176
NR3C2	UNC5B	6.09175
CCDC25	DYNLL1	6.0885
TCF21	MME	6.08839
HSPA5	ARL4A	6.0874
HMGB1	SPARC	6.08737
MRPL1	POTEI	6.08297
MYRF	CCL18	6.0806
SOX4	RBP2	6.07915
ZBTB18	CTSV	6.07342
MEF2C	AL390955.2	6.07074
TAGLN2	AL356776.2	6.06946
DHX36	PROX1-AS1	6.06916
CD59	GPR17	6.06812
HMGB1	H19	6.06784
POU3F2	AKAP14	6.06744
HES1	AL356776.2	6.06579
SOX4	B2M	6.06556
HSPA5	FBLN1	6.06256
HSPA5	PTTG1	6.06053
CCDC25	SOX4	6.0592
MRPL1	AL390955.2	6.05879
HES1	RFX2	6.05808
CELF4	C1QL1	6.05515
HSPA5	CCL14	6.05491
EPAS1	TRIM55	6.05421
H2AFZ	CXCL5	6.05069
TAGLN2	PECAM1	6.04891
MRPL1	AC003956.1	6.04355
PHLDA2	ADGRF5	6.04206
DMRT1	TPPP3	6.03869
HES5	NPY5R	6.0374
FOS	S100A10	6.0344
CCDC25	SPRR2F	6.03396
CEBPZ	AC007938.3	6.03362
HMGB1	AC006262.2	6.03278
IRX3	OLFML3	6.03268
NR2F1	TAX1BP1	6.03041
SOX4	KRT19	6.02791
HES4	EGR3	6.02718
HES1	PTN	6.0239
HOXC8	GGT5	6.02265
ID2	ITPR2	6.02181
EBF1	SON	6.02118
HES4	KRT19	6.02034
HMGB2	NUSAP1	6.01801
SOX4	SLC13A4	6.0168
NR3C2	JAG1	6.01668
CCDC25	IDH1-AS1	6.01351
DDIT3	AL592182.3	6.00945
HMGB1	CCL4L2	6.0089
EGR1	FOXA1	6.007
HES6	CCL4	6.00322
H2AFZ	LCP2	6.00224
HES5	AC092919.1	6.00118
HMGB1	GPM6B	5.99534
HES4	MT1E	5.99367
ZNF816	GSTA3	5.99346
H2AFZ	TIMP1	5.99308
HMGB1	PLK2	5.99104
NR2F1	EGR3	5.98927
H2AFZ	COL4A1	5.98861
DDIT3	MAL	5.98812
ID2	CA9	5.98666
HSPA5	SLIT2	5.98149
SOX4	CARNMT1	5.98017
HMGB1	SERPINH1	5.97698
SOX18	DIPK2B	5.97668
HES5	H2AFZ	5.97589
H2AFZ	PCDHB4	5.97575
H2AFZ	HIST1H3B	5.9716
ID1	PTTG1	5.96812
PHLDA2	CD93	5.96298
SOX4	FRZB	5.96064
ATF3	VGLL1	5.95885
HES4	CARNMT1	5.95718
SMAD7	AQP1	5.9571
SOX4	MIR205HG	5.95694
PHLDA2	CAV1	5.95664
HES6	CNTLN	5.95494
SOX4	KCNE2	5.95405
SOX4	COL23A1	5.95217
NR2F1	LCP2	5.9465
HMGB2	COL1A2	5.94609
ID1	LINC00844	5.9458
HES4	PRDX4	5.94045
H2AFZ	AC003956.1	5.93956
SOHLH2	RSPO2	5.93952
MEF2C	MAN1A1	5.93514
HSPA5	ID3	5.93366
HSPA5	MMP2	5.93352
HES6	PHOX2B	5.92946
EBF3	COL1A2	5.92708
MEF2C	CLUL1	5.91971
HES4	AL121761.1	5.9172
PRRX2	TIMP1	5.91586
HEYL	CALD1	5.91574
ID2	NPY5R	5.90673
CEBPZ	GNG12	5.90622
ID2	CTSO	5.89137
HMGB1	PCDH18	5.88998
HSPA5	SON	5.88925
PHLDA2	CCN1	5.8851
ID1	TNN	5.88455
ID2	P3H2-AS1	5.88028
H2AFZ	TRABD2A	5.87822
HEYL	JAG1	5.87576
ERG	SOX18	5.87389
CCDC25	SNCG	5.87366
HMGB1	AC007786.1	5.87007
NR2F1	IL32	5.86776
NMI	PROS1	5.86573
SOX4	CELF1	5.86313
GATA3	AC007614.1	5.86307
HSPA5	KRT19	5.86118
ASCL1	UACA	5.85665
HES5	HMGB1	5.85658
H2AFZ	SH2D2A	5.85498
SOX4	SIGLEC5	5.85487
HES1	AC132938.3	5.85476
MRPL1	PROSER2	5.84893
H2AFZ	PIH1D2	5.84537
ANXA1	IQGAP1	5.84315
ID1	FAM111A	5.84299
HMGB1	AC010624.5	5.84175
H2AFZ	MT1F	5.8395
HSPA5	LAMB1	5.83939
SOX4	AC084809.1	5.83887
H2AFZ	XPA	5.83872
H2AFZ	CSMD1	5.83851
CEBPZ	USP53	5.83241
HSPA5	CCNB1	5.82599
HOXD3	SPARC	5.82127
HSPA5	ZNF502	5.81843
FOS	FN1	5.8169
CD59	BLNK	5.81599
NR3C2	RBMS1	5.81507
HIC1	PRDX4	5.81427
SOX4	OLFML3	5.81423
ONECUT1	CMSS1	5.81307
ASCL1	EBF3	5.81141
ZBTB18	CLDN10	5.81133
IRX4	DCN	5.80951
HMGB1	RNASE1	5.80278
MRPL1	IL32	5.80184
HES1	SLC35F5	5.80108
HMGB1	WFIKKN2	5.80084
SOX4	LINC01338	5.80001
SOX4	AC006249.1	5.79523
ASCL1	CPVL	5.79491
HMGB2	MIR34AHG	5.7936
TBX2	COL4A1	5.79293
PITX2	TCF21	5.79269
HSPA5	AL356776.2	5.79232
MEF2C	BGN	5.79127
TAGLN2	C22orf15	5.78883
HMGB1	UPF3B	5.78546
CD59	UPF3B	5.7827
H2AFZ	AL356776.2	5.78169
HMGB2	SOX4	5.77767
CEBPZ	HSP90AA1	5.77573
NR2F1	P4HTM	5.77499
HMGB1	CALD1	5.77089
HOXB2	CTSO	5.76971
SOX4	RRP15	5.76911
HSPA5	LAMC2	5.76314
FOS	MIR222HG	5.76149
HMGB2	BLM	5.75963
HMGB1	C17orf82	5.75954
FOS	ADHFE1	5.75915
HES1	GPR22	5.75841
NMI	AP1M2	5.75539
NR2F1	RBP4	5.75112
DHX36	DNAJC15	5.74948
ID2	CWC25	5.74866
HMGB1	LRGUK	5.74389
EGR1	CCDC80	5.7428
TCF21	RIT2	5.74119
TCF21	RGS5	5.74065
ANXA1	KRT19	5.73546
H2AFZ	FOXB1	5.73231
DMRT1	APOA1	5.72853
MRPL1	TTR	5.72847
MSX1	ID3	5.72762
NR3C2	PCDH1	5.72663
NR4A2	GFAP	5.72537
H2AFZ	NPY	5.72446
MSX2	CNNM1	5.72382
HSPA5	AL121929.2	5.72221
HSPA5	GOLGA8N	5.71802
EPAS1	GHR	5.71799
CD59	WDPCP	5.71788
CEBPZ	ENG	5.71759
CDX2	LXN	5.71715
HES5	POSTN	5.71126
HES4	ATOH7	5.71079
HEYL	TLR5	5.71029
ID2	PRR15	5.71027
ZNF773	TMEM14C	5.70788
ID2	LCP2	5.70575
SOX4	MAFTRR	5.70479
PRRX2	SPARCL1	5.70387
MRPL1	SPON1	5.70203
MRPL1	GASK1B	5.69958
NR2F1	DCDC2	5.69952
HMGB1	AL021308.1	5.69701
PHLDA2	LINC02154	5.69603
DMRT1	PCP4	5.69593
PLAG1	FOS	5.69455
SOX18	HSP90AA1	5.69443
ANXA1	RLBP1	5.69302
HMGB2	MAFTRR	5.68818
HMGB2	OCLN	5.68742
HSPA5	LGALS1	5.68456
ASCL1	CRYBB1	5.68313
H2AFZ	RASSF6	5.68169
HMGB1	EIF2S2	5.6809
H2AFZ	CARNMT1	5.67714
GATA3	EPAS1	5.67688
HSPA5	TCF21	5.67657
TAGLN2	UBXN10-AS1	5.67312
DDIT3	AC025449.2	5.66795
H2AFZ	ARL6IP5	5.66764
HMGB1	CCDC122	5.66646
FOS	ERMN	5.66607
HES1	AC104009.1	5.66569
HMGB1	AC013287.1	5.66514
HES6	S100B	5.65623
EBF1	IQSEC3	5.65551
HES5	SERF2	5.65443
ID1	COBLL1	5.65335
PRNP	SERINC1	5.64809
ID1	GSTA1	5.64798
PITX1	GSTP1	5.64484
TBX19	MIA2	5.64369
SOX10	MIA	5.64067
PUM3	P4HTM	5.63849
HOXA5	AL022323.4	5.63835
EBF1	SYT1	5.63683
HSPA5	EPSTI1	5.63624
HES6	CYBA	5.63444
HOXB6	TFPI2	5.63103
EGR1	OGN	5.63097
HES4	LUM	5.63081
HMGB2	NDST4	5.62924
NR2F1	LINC01664	5.6276
HMGB1	FABP7	5.62677
EBF1	KISS1R	5.62489
SOX4	RPS8	5.62293
PRNP	ITGB1	5.62137
HMGB2	PLCG2	5.62022
MEF2C	PRDX4	5.61889
CD59	PTH2	5.61576
NR3C2	UACA	5.61518
HIST1H2BN	COL1A2	5.61424
TAGLN2	LINC00535	5.61103
SOX4	AL022323.4	5.60972
HES4	GPER1	5.60925
CELF4	APOC3	5.60784
HMGB2	BBOX1	5.607
H2AFZ	PTF1A	5.60691
NR2F1	CARNMT1	5.60585
HES4	ARC	5.60497
HMGB1	CXCL12	5.60312
HOXB5	SATB2-AS1	5.59914
HMGB2	AL109807.1	5.59685
HMGB1	RASSF6	5.59666
HSPA5	ALK	5.59496
HES4	RAD51AP1	5.59417
SOX18	AP000704.1	5.59329
HSPA5	CCL4	5.59107
HOXC9	ANKRD66	5.5905
NR3C2	ANGPT2	5.58911
KLF9	HOXB-AS1	5.58868
ASCL1	AC027031.2	5.5867
HES4	ITM2B	5.58643
SOX4	ADCY4	5.58529
ANXA1	H19	5.58389
PTF1A	RASIP1	5.58378
ANXA1	LUM	5.58291
HMGB2	IKBIP	5.58289
HMGB2	G0S2	5.58173
ID1	MARCH11	5.5808
HMGB2	SOX30	5.57568
PITX2	S100A10	5.57558
HEYL	CPE	5.56991
H2AFZ	HIST2H2AC	5.56775
SOX4	DCN	5.56631
PRNP	MMP23B	5.56142
HES6	MALAT1	5.56142
PLAG1	COL1A2	5.55958
HMGB2	CDK1	5.5593
CD59	SPARC	5.5583
H2AFZ	RPS8	5.55631
HMGB2	AC005224.2	5.55568
H2AFZ	MGST1	5.55417
HES4	NTS	5.55315
SOX4	LINC00685	5.55032
ASCL1	EGR1	5.54762
ARID5B	SYK	5.54693
ID1	AL451085.2	5.54557
TIMM8A	MTBP	5.5455
HMGB2	CCNB1	5.54085
PRNP	DLGAP1-AS1	5.54079
HOXB2	SFTPD	5.53914
HSPA5	HIST1H4C	5.53783
HOXC8	PECAM1	5.53681
ERG	MOXD1	5.53585
DHX36	PPP1R32	5.53304
ID1	LINC00467	5.53279
HMGB1	AL139246.5	5.53126
KLF9	PDIA3	5.52644
MEOX1	SPINT2	5.52426
HES6	ZMYND10	5.52053
HOXB2	GRM4	5.52042
HIC1	EIF2S2	5.51951
SOHLH2	NEFL	5.5181
CD59	RPS8	5.51737
HES5	BEAN1	5.51681
LUZP2	ZNF502	5.51424
HES4	TMIGD3	5.51384
CCDC25	ITGB3BP	5.51369
ZBTB18	COL14A1	5.50855
DHX36	CDH7	5.50432
ID1	TCF21	5.50311
HES4	BEAN1	5.50165
EBF1	SOX4	5.50101
H2AFZ	SLN	5.49755
ETS1	ADGRL4	5.48784
SOX4	ADGRG6	5.48756
ELF3	PYROXD2	5.48721
HES1	CALML4	5.48412
CD59	CXCL12	5.48393
SOX4	ARHGAP29	5.48389
ID2	GALNT6	5.48144
HES6	SERF2	5.47953
MEF2C	PON2	5.47825
ELF3	IGFBP5	5.47646
PHLDA2	MMP1	5.4761
PUM3	LCP2	5.47559
ATF3	MIAT	5.47525
NR3C2	RNASE1	5.47499
NR2F1	AC007786.1	5.47469
HMGB1	THORLNC	5.47228
HMGB1	NOL4L-DT	5.47067
NR2F1	PTH2	5.47004
HES6	HRK	5.45903
ANXA1	MT1F	5.45896
HES4	S100A2	5.45751
CCDC25	F5	5.4539
ZBTB18	HSP90B1	5.44849
HOXB2	NUF2	5.4481
HES5	MALAT1	5.44789
FOXA1	LPL	5.44603
PHOX2B	PKP2	5.44523
HES5	TOP1	5.44483
HMGB2	AC027237.3	5.44162
HMGB2	ITGB1	5.44039
HES5	IGFBP6	5.43265
CD59	HSPA1A	5.43062
H2AFZ	OLFML3	5.4291
ZBTB18	RBP4	5.42776
CCDC25	GPR87	5.42771
HMGB1	EPSTI1	5.42628
DDIT3	WDR38	5.42479
NR3C2	ARHGAP29	5.42459
ID2	TFAP2B	5.42222
CCDC25	AKAP3	5.41935
HEYL	A2M	5.41582
HSPA5	IKBIP	5.4154
CEBPZ	SCGN	5.41538
HMGB1	DAAM2	5.41339
HES6	LRRC39	5.41162
HMGB1	CARNMT1	5.40809
HES5	HELLS	5.4069
HMGB1	REEP5	5.40689
HMGB2	AC090409.1	5.4053
MYRF	PRDX4	5.40201
MYRF	COL5A1	5.39998
EBF1	GOLIM4	5.39937
TAGLN2	PRAP1	5.39747
CD59	MIR222HG	5.39381
HES6	AP001439.1	5.39315
SOX4	SON	5.38865
NR2F1	NDST4	5.38829
ID2	CCDC173	5.38738
HES5	FOS	5.38653
TCF21	AQP1	5.38587
NR2F1	PCCA	5.38386
H2AFZ	CDX2	5.38234
TAGLN2	LGALS1	5.38193
RBMS1	SHOX2	5.38017
CEBPZ	TMBIM6	5.3797
HIST1H2BN	APOLD1	5.37888
SOX4	DDX46	5.37785
PUM3	INSM1	5.37725
ID2	IQSEC3	5.37491
SOX4	TMEM14C	5.37436
HMGB1	KHDC1L	5.37355
HES4	LINC00539	5.3715
CELF4	TMEM51	5.37037
NR2F1	HIST2H2AC	5.36974
SOX4	SULT1C2	5.36926
SOX4	ZFHX4	5.36907
TLX3	AC007952.4	5.36651
SOX4	TOP1	5.36619
HMGB1	BEAN1	5.3661
CD59	TMIGD3	5.36535
SOX4	UNC5B	5.36194
SOX4	INAVA	5.36164
HEYL	NID2	5.36052
ISL1	AC098820.1	5.35705
SOX18	ITGB1	5.35584
HOXB6	PRKCZ-AS1	5.35569
ZBTB18	CASC1	5.35389
HMGB1	PTH2	5.35178
ANXA1	ARHGAP29	5.35096
SOX4	SPDL1	5.34957
ATF3	PRKCZ-AS1	5.34893
SOX18	H2AFZ	5.34857
ID2	LARP7	5.34757
HSPA5	AC104051.2	5.34697
TAGLN2	AOPEP	5.34602
EBF1	BGN	5.34441
HSPA5	CPVL	5.34417
DHX36	MGP	5.34254
SOX4	LINC02356	5.34089
CELF4	NTN1	5.3395
H2AFZ	C5orf58	5.33245
TBX2	CDX2	5.33094
HES4	C1orf194	5.33001
HMGB1	HIST2H2AC	5.32866
ID2	SELENOS	5.32863
HES5	NGB	5.32843
DHX36	SEC62	5.32835
DHX36	AC114803.1	5.3265
PUM3	ELF3	5.32326
H2AFZ	MFAP2	5.32184
PUM3	LAMA4	5.31487
PUM3	PALMD	5.31464
CD59	RHOD	5.31407
SOX4	FGF19	5.30942
NFE2L3	EIF5B	5.30717
HES5	RIBC2	5.3039
NR2F1	WFDC2	5.29794
HOXB7	SPARC	5.2953
HMGB2	GPNMB	5.29524
NR2F1	DIRAS3	5.2921
DDIT3	AL627171.2	5.29065
ISL1	PLCB2	5.28836
KLF9	RTN1	5.28754
FOXA1	BGN	5.28341
ETS1	CLEC2B	5.28244
PHLDA2	UNC5B	5.28176
NR2F1	MEOX1	5.28122
SOX10	TRMT9B	5.27826
HMGB1	GFAP	5.27562
INSM1	AL391834.1	5.27507
POU3F2	CRABP1	5.27191
MSX2	AC112236.1	5.2716
NR2F1	RPS26	5.27027
HES1	AL160314.2	5.26951
EGR1	IGFBP5	5.26889
HMGB2	HSP90AA1	5.26726
HAND1	IQGAP1	5.26226
NR2F1	IGFBP2	5.25997
H2AFZ	NPPA	5.2594
NR2F1	MAP3K4	5.25872
DDIT3	LUM	5.25858
HES5	DYNLL1	5.25802
PRRX2	IFIT3	5.25638
HMGB1	RHEBL1	5.25583
CD59	ADGRL4	5.25396
MYRF	B2M	5.25393
ZNF502	EMP1	5.25244
DHX36	SLC16A6	5.2519
MYRF	TMEM88	5.24913
EPAS1	ITGA1	5.24701
HMGB1	ITM2B	5.2469
ID1	MEOX1	5.2462
NR2F1	SPARC	5.24515
HSPA5	LINC01338	5.24434
ID1	IL32	5.24227
NR2F1	AL109807.1	5.24142
ETS1	PDGFB	5.23984
SOX30	SERPINE2	5.23738
HOXB7	AMBP	5.23303
SOX4	AC026341.1	5.2321
ZNF773	RBM43	5.23156
CEBPZ	AL136419.3	5.23073
H2AFZ	KCNJ13	5.23018
HMGB2	AL590822.3	5.22904
HOXC6	LY96	5.22619
HOXB2	KRT8	5.22316
ANXA1	COL6A3	5.22203
NR2F1	CCDC18	5.21995
SOX4	HYAL1	5.21662
MEF2C	IGFBP7	5.21626
RFX2	AL355574.1	5.21621
ZNF816	KRTCAP2	5.21366
HES1	AP000704.1	5.21349
H2AFZ	DCN	5.21067
PUM3	FOXD3-AS1	5.20985
SOX4	AC007614.1	5.20958
HSPA5	CFAP299	5.20398
ETS1	PECAM1	5.20037
HSPA5	DCDC2	5.19976
FOS	MDK	5.19743
HES6	AL022323.4	5.19718
ELF3	GABRP	5.19578
ZBTB18	CPA4	5.19341
PUM3	AC104009.1	5.19293
HMGB1	ARHGEF6	5.19168
DHX36	OLFML3	5.19153
H2AFZ	WFDC2	5.18856
ID2	ONECUT1	5.18574
HMGB1	OLFML3	5.18251
CD59	AC008937.2	5.18241
GLIS3	ADGB	5.1794
H2AFZ	AP001033.1	5.17821
INSM1	TIMP1	5.17658
CCDC25	CELF1	5.17362
NR3C2	CEMIP2	5.17128
HMGB1	AC005224.2	5.1701
SOX4	CYSLTR1	5.16133
NFE2L3	CD59	5.16101
ID1	TMBIM6	5.16083
HMGB1	BGN	5.16032
HES4	CXCL5	5.16002
SOHLH2	REEP5	5.15669
MRPL1	CCN3	5.14885
HES4	CCDC34	5.14338
EPAS1	EGR1	5.14301
FOXJ1	P3H2-AS1	5.14245
H2AFZ	UNC5B	5.14128
SOX4	VTCN1	5.14115
CD59	AL109807.1	5.14088
ONECUT2	LMO7	5.14015
NHLH1	INAVA	5.13851
FOS	CYP26A1	5.13739
ID1	IFIT3	5.13731
CEBPZ	CLDN5	5.13599
DDIT3	IGFBP7	5.13257
PRNP	LINC00261	5.13089
HES1	DPT	5.12808
CEBPZ	ZMYND10	5.12571
HSPA5	SMC2	5.12404
SOX4	CETN2	5.1213
RFX2	STMN1	5.12106
HMGB1	SDS	5.11837
NR2F1	HIST1H3D	5.11565
RFX4	LINC00539	5.11395
ID1	H2AFZ	5.11171
HMGB1	DIAPH2	5.11042
ID1	HMGB2	5.10944
HMGB1	IQSEC3	5.10561
SOX4	AC010201.1	5.10473
DDIT3	TMIGD3	5.10162
SOX4	HOXC5	5.10021
HMGB2	B3GNT8	5.09343
MEF2C	TAC1	5.09319
EPAS1	SSH3	5.09281
TBX2	AC245060.5	5.09181
MCTP2	IGFBP3	5.08713
MCTP2	CXCL10	5.08656
LUZP2	RTN1	5.08573
HSPA5	AC145285.6	5.0852
[truncated: 63,536 more rows]

## Sheet: C8
TF	target	importance
PHLDA2	GDF15	36.5936
TAGLN2	GOLGA6L10	36.259
SOX4	HSP90AA1	35.7058
SOX4	MALAT1	28.8252
SOX4	GPM6A	27.4514
MEF2C	MARCH11	24.9786
H2AFZ	AVPR1A	24.9246
SOX4	MEIOB	24.8851
HMGB2	ADGRG6	24.8833
SOX4	WFIKKN2	24.865
H2AFZ	TCF21	24.8388
SOX4	PRKCH	24.815
SOX4	RNF125	24.7926
SOX4	CRH	24.7915
SOX4	CLDN2	24.7213
CD59	PMCH	24.5289
HES1	AC064875.1	24.5191
HES5	CDH18	24.2972
H2AFZ	BMP3	24.2907
HMGB2	RASSF3	24.2823
HMGB1	Z93241.1	24.1884
CEBPZ	CFH	24.1203
CELF4	LINC01116	24.0716
HMGB1	CLEC14A	24.0046
ID2	VSIR	23.9541
HMGB1	COL7A1	23.7174
SOX4	AC019080.6	23.689
H2AFZ	GNMT	23.6592
HES1	CXCL5	23.634
HES1	TBC1D8-AS1	23.5477
HMGB2	PLLP	23.5444
HMGB1	PLCG2	23.5284
MEF2C	SYCE3	23.4146
TCF21	ASPN	23.3018
ID1	HAS2-AS1	23.2521
PUM3	AC087294.1	23.2446
HES4	POLN	23.2062
HES4	KRTCAP3	23.0249
HMGB1	TMIGD3	22.9577
MRPL1	UPK3A	22.8843
MEF2C	ADAMTSL3	22.8836
DDIT3	FOXA1	22.7195
PUM3	WDR93	22.6839
NR2F1	SYNGR4	22.5086
ZBTB7A	MIR34AHG	22.4984
HMGB1	AC073517.1	22.4713
SOX4	SSPN	22.3739
DHX36	LINC01277	22.3161
NR2F1	SERPINB9	22.2013
NR2F1	HYMAI	21.9585
HMGB1	AL592435.1	21.9354
MRPL1	TCEA3	21.9071
H2AFZ	AL035412.1	21.8677
NR2F1	ENTPD3	21.7937
HMGB1	LINC01871	21.7374
ARID5B	AC019197.1	21.7351
SOX4	RTN1	21.5712
HES5	SULT1E1	21.5005
TFF3	ANKRD1	21.4961
H2AFZ	FABP4	21.4877
DHX36	AL139089.1	21.4629
CCDC25	ANGPTL2	21.2991
HMGB2	TM4SF18	21.1958
SOX4	AL627171.2	21.0728
EBF1	AL391834.1	21.0691
TIMM8A	AP001830.1	21.0066
MRPL1	AL390728.5	21.0024
ZIC4	AC092919.1	20.9498
NR2F1	AL355574.1	20.7027
NR2F1	VRK2	20.6582
IRF9	IL1A	20.6485
HES6	COX4I2	20.6076
FOS	AC239799.2	20.5818
ONECUT2	PLA2R1	20.5273
RORB	CNIH4	20.4196
CD59	ASCL2	20.384
H2AFZ	AC092650.1	20.3631
H2AFZ	SLC12A1	20.2473
EPAS1	FIBCD1	20.0371
MRPL1	HRCT1	19.9834
HMGB1	UBR5-AS1	19.9536
H2AFZ	C2orf73	19.9082
HMGB1	IL18	19.8863
ID1	EGR2	19.8705
HMGB1	IFI16	19.8235
PRNP	AL158154.3	19.8232
SOX4	MAOB	19.745
HMGB1	SNHG31	19.742
HMGB1	STOML3	19.7034
HES6	SGMS2	19.699
MSX1	SFN	19.4713
CEBPZ	HERC5	19.4704
HES4	H3.Y	19.4685
HMGB2	AC040168.1	19.4074
ZBTB7A	AC084882.1	19.1551
H2AFZ	SPTSSB	19.1286
HMGB1	TGFBR3	18.9012
HES4	CASP8	18.8899
NHLH1	ADD3-AS1	18.8531
PRNP	RALY-AS1	18.7492
SOX4	CD4	18.725
PTF1A	KCNJ2	18.7134
SOX4	KYNU	18.7119
HES4	F13A1	18.5165
ID1	EDN2	18.4889
HMGB1	CRYBB1	18.4811
ZBTB18	SMIM5	18.1115
DDIT3	SERPINE1	17.9178
H2AFZ	GLIPR1	17.8943
CCDC25	LINC01976	17.8907
HMGB2	ZNF816	17.8049
HES6	AL158167.1	17.7956
SOX4	AC027237.3	17.695
HMGB2	KLF9	17.6667
CEBPZ	AL391988.1	17.6462
GLI2	NGB	17.6103
HMGB1	ABCA9-AS1	17.2971
TAGLN2	CNTNAP2	17.289
CELF4	ADAMTS1	17.2028
DDIT3	FCGR1A	17.1831
MRPL1	BEAN1	17.1736
SOX4	PLCG2	17.1653
SOX4	CHRD	17.1218
HMGB1	DIPK2B	17.0616
ID1	MYL7	16.9743
ASCL1	AGT	16.8327
NHLH2	PROCR	16.8128
HES6	AC004882.1	16.7936
TFF3	AC026471.3	16.777
HMGB1	AL133410.1	16.7343
SOX4	PCDH1	16.7088
CEBPZ	TMC5	16.6967
FOS	GALNT6	16.6501
ASCL1	SPTSSB	16.6255
SOX4	TCTE1	16.6192
ID2	PDGFB	16.6181
ID1	AC007613.1	16.6085
HES6	ABCA4	16.6077
NR2F1	PPP1R36	16.5792
HMGB1	AC116535.1	16.5729
SOX4	CFHR1	16.5558
ZBTB18	OXTR	16.4975
H2AFZ	CPXM2	16.4149
SOX4	AC116407.1	16.4
HSPA5	LINC01170	16.3767
POU2F2	AL356441.1	16.3409
TAGLN2	PCDHGB1	16.3317
DDIT3	PAX7	16.2659
HES4	AC069148.1	16.1417
NR2F1	TIE1	16.0923
ASCL1	MAFTRR	16.0341
EBF1	ZNF136	15.9423
HMGB2	PLAG1	15.9265
HES4	MAST4-AS1	15.8986
HES6	RASSF9	15.8848
HES4	HSPA6	15.8655
HMGB1	AL627171.2	15.8553
HMGB1	HSP90AA1	15.8453
DHX36	SLC19A1	15.8233
SOX4	GLUD2	15.6653
HMGB1	CACNA1I	15.5772
H2AFZ	NEK5	15.5307
HOXB2	AL133465.1	15.4975
FOXB1	S100A14	15.4467
HES4	GIMAP4	15.3538
SOX4	PRSS8	15.3277
HES4	ITPR2	15.2596
HMGB1	CAPS	15.1551
ID2	MPZL2	15.1512
SOX4	DNAH12	15.1487
NR4A2	SSH3	15.1469
HSPA5	PABPC5-AS1	15.1265
CD59	LINC00682	15.0158
MRPL1	CNTN6	14.9715
PUM3	ITGA8	14.8719
HOXB6	LINC00462	14.8147
HMGB1	CNNM1	14.7994
ID2	SLC28A3	14.7375
H2AFZ	HSPA1A	14.6914
HES4	POU4F2	14.6657
SOX4	AC007216.4	14.6447
FOXA1	RLN2	14.602
HMGB2	AC005343.4	14.5882
ONECUT2	MAP3K19	14.5848
CCDC25	NPR3	14.5452
SOX4	STMN2	14.4522
HMGB2	AL592182.3	14.3663
PUM3	PABPC5	14.1484
HMGB1	WAKMAR2	14.1278
ISL1	AC087627.1	14.1207
NR2F1	BUB1	14.1125
SOX4	PRL	14.0998
HES4	AC104009.1	14.097
ERG	AC007614.1	14.0876
SOX4	AC024560.1	14.061
SOX4	AC026341.1	14.0593
NR2F1	MMRN1	14.0251
HMGB1	HEYL	13.998
TCF24	NPFF	13.9955
SOX4	ICAM2	13.9776
HMGB1	LCP2	13.9566
HIST1H2BN	AC012557.1	13.9388
MSX1	CCL14	13.8968
SOX4	CYP2S1	13.8849
HES6	AC145285.6	13.8553
HOXC5	ESM1	13.781
H2AFZ	ANGPTL1	13.7291
HES4	C16orf89	13.7276
H2AFZ	GPM6A	13.7094
ID2	NCF1	13.7089
H2AFZ	LINC02776	13.6835
SOX4	PHLDA2	13.6681
HES6	TRIM55	13.6641
ID1	AC007998.3	13.6566
ZBTB18	CFAP298	13.6489
SOX10	HPGD	13.5489
SOX4	MIR181A2HG	13.5488
ASCL1	CXCL6	13.4532
ONECUT2	CERKL	13.4098
TCF21	UNC5B	13.3926
HMGB1	SOX4	13.3895
HMGB1	GPR183	13.3607
ID2	AL009179.1	13.3494
SOX4	AC009404.1	13.3191
ZBTB18	RBP4	13.2651
NR2F1	SOX4	13.2526
ONECUT1	AMPD3	13.1968
SOX4	TMCC3	13.1955
SOX10	DHX36	13.1759
HMGB1	AC087752.3	13.1584
ID2	PMP2	13.1052
HMGB1	CYP1A1	13.0726
PHOX2B	SATB2-AS1	13.0561
HES6	CCDC39	13.0361
HES4	LRIG2-DT	13.0302
HMGB1	SAP25	13.0122
HES6	ZNF502	12.9893
MRPL1	CLDN1	12.9755
HSPA5	SLC16A6	12.9659
HES6	DNAH7	12.9326
H2AFZ	GAS1RR	12.8921
SOX4	BTC	12.8549
MEF2C	LMO3	12.8302
ID1	ARHGAP15	12.8065
HOXC6	TNFRSF10C	12.7805
FGF19	ALK	12.729
HIST1H2BN	AC092718.1	12.7097
DDIT3	AL359317.2	12.7029
HES5	ZNF229	12.6963
NR2F1	OVOL1-AS1	12.605
HES4	EPSTI1	12.5937
HES6	HTR5A	12.5841
HMGB1	ALOX5	12.5191
SOX4	RUNX3	12.5102
H2AFZ	LRRC34	12.4795
CD59	TAC3	12.4285
NR2F1	KCNK17	12.426
H2AFZ	CRABP2	12.4228
CD59	CDX2	12.4041
SOX4	TNFSF10	12.3404
CD59	EOMES	12.3402
NR2F1	LINC01664	12.3321
SOX4	DDIAS	12.297
SOX4	SULT1C2	12.2907
DHX36	HSP90AA1	12.283
HES5	CPA4	12.2766
ARID5B	MCF2L2	12.2657
SOX4	OVOL1-AS1	12.2612
NR2F1	AC137630.1	12.2459
H2AFZ	TCF24	12.2446
POU3F2	GOLGA6L10	12.2392
HSPA5	ALOX5	12.2291
ID2	AC137630.1	12.2146
HES4	PRLR	12.1667
TAGLN2	ESAM	12.1431
HMGB1	NR2F2-AS1	12.1332
HES6	PVALB	12.0882
TFF3	LCN12	12.0693
HMGB1	POLR3G	12.0129
CCDC25	RBM43	11.9463
DHX36	ARC	11.9387
HMGB1	FBXO43	11.9126
ID1	TFPI2	11.9106
PUM3	MOCOS	11.9081
NR2F1	PMCH	11.8836
H2AFZ	RBM43	11.868
MRPL1	LINC02126	11.8633
HMGB1	RHEBL1	11.8354
PRNP	LINC00664	11.8243
FOXJ1	CHMP4C	11.802
TCF24	ARHGAP26	11.8013
HMGB1	TSPAN10	11.7414
SOX4	HMGB1	11.6983
HMGB1	HTR5A	11.6799
ASCL1	CRABP2	11.6756
H2AFZ	OR7D2	11.634
HMGB1	HCRTR2	11.6337
ATOH7	P2RX3	11.6133
H2AFZ	LPL	11.6108
H2AFZ	COL23A1	11.5926
ANXA1	SLCO2B1	11.5602
FOXJ1	C2	11.5029
ID2	AL136419.3	11.4721
HSPA5	AC087752.3	11.4314
NR2F1	PLCG2	11.4139
CCDC25	IFITM2	11.407
DHX36	XAGE2	11.4057
CD59	PRND	11.3958
HES5	RPL41	11.3893
HMGB2	PROX1-AS1	11.3854
HMGB1	DIAPH3	11.37
SOX4	CCDC171	11.3642
MRPL1	S100A2	11.3474
HES6	GPR65	11.2955
DHX36	AL035425.3	11.2931
HMGB2	CALCRL	11.2888
HES6	PMCH	11.2435
H2AFZ	LINC01550	11.223
NR2F1	HSP90AA1	11.2093
CD59	CD63	11.2045
MEF2C	AC107884.1	11.1671
ID2	AL137779.2	11.1246
SOX4	CXCL6	11.1019
DDIT3	LINC02334	11.0928
DHX36	RIMS2	11.0696
HMGB1	NPY5R	11.0582
SOX4	ONECUT1	11.0549
NR4A2	AL138826.1	11.0099
H2AFZ	IL3RA	10.973
ASCL1	HIST2H2AC	10.9216
H2AFZ	STMN2	10.9159
HMGB2	HIST1H4C	10.8936
HES6	A2M	10.8926
POU3F2	PRKG1	10.8845
NR2F1	AC098820.1	10.8795
CEBPZ	SPDYA	10.8675
SOX4	SHOX2	10.844
SOX4	ZNF773	10.844
PUM3	CCL18	10.8266
HES4	PCDH10	10.8197
DDIT3	CLEC2B	10.8082
CEBPZ	CSMD1	10.8071
SOX4	ATP2B3	10.7913
HMGB1	SMIM10	10.7734
SOX4	GRIA2	10.7645
MEF2C	ADGRF5	10.759
HOXB7	CCDC39	10.7568
CEBPZ	PTGS2	10.7524
HES4	TRABD2A	10.7362
IRF9	HIST2H2AC	10.707
SOX4	TAC3	10.6626
HMGB2	LY96	10.6353
SOX4	AC005726.1	10.6324
DDIT3	ERMN	10.6215
HSPA5	STPG2-AS1	10.5818
GLI2	GDF15	10.569
CCDC25	AC026356.2	10.5652
CCDC25	AC021752.1	10.561
HMGB1	GPR65	10.5596
PUM3	VIP	10.5575
HMGB1	PIH1D2	10.5568
ID2	AC092809.4	10.547
ZBTB18	RBP7	10.5291
SOX4	CASP4	10.5019
HMGB1	LINC02126	10.4787
HES6	ABCA1	10.4758
CD59	CHMP4C	10.4733
ID1	DYDC2	10.4685
FOXJ1	CTSS	10.465
GLIS3	IFIT3	10.4398
DDIT3	MCAM	10.4343
HMGB1	CD248	10.4297
HMGB2	SAP25	10.3528
H2AFZ	AL109807.1	10.3497
MSX2	AC068620.1	10.3445
ID2	SPRY4	10.3403
ARID5B	MIR205HG	10.3367
H2AFZ	LINC00664	10.3361
HMGB2	VGLL1	10.3345
H2AFZ	SLIT3	10.32
ID1	TNNT2	10.2743
H2AFZ	NKX2-1	10.2733
HMGB1	HIST1H4C	10.2523
ZBTB20	AL121761.1	10.2493
HMGB2	LRRC32	10.2285
ID1	GATA3	10.227
HMGB1	KRT15	10.2249
HIST1H2BN	LRRC34	10.2042
SOX4	MC4R	10.2038
PUM3	LMO7	10.1976
HES4	PDGFRA	10.1889
HES5	PTF1A	10.1874
HES4	MYB	10.1845
SOX4	AC107884.1	10.179
HES1	AC107027.1	10.1729
MAFB	SOX4	10.1727
NR2F1	COL5A1	10.1522
MRPL1	HOXA-AS2	10.1406
HES4	AL590399.3	10.1382
MSX1	RAB37	10.1316
SOX4	SLFN11	10.1153
SOX4	LINC01513	10.1055
H2AFZ	AURKA	10.0678
NR2F1	CLEC12A	10.0457
ID2	CFAP43	10.0371
NHLH1	PHLDA2	10.0347
PLAG1	AL451069.1	10.0332
SOX4	ENG	10.0277
MRPL1	DSC3	10.0167
SOX4	NGFR	10.0106
DHX36	KRT17	9.99792
TBX2	CD70	9.99549
HMGB1	ERG	9.98503
HMGB1	YY2	9.9709
SOX4	AP1M2	9.9627
CD59	COL17A1	9.91415
ZBTB18	AC007786.1	9.90729
MRPL1	RPL41	9.90317
SOX4	AC106881.1	9.89891
EPAS1	PHOX2B	9.87794
HMGB2	ARHGAP36	9.87751
HMGB1	KCNJ8	9.85135
EPAS1	AC092809.4	9.84502
DHX36	CLDN10	9.84387
EN1	DLG3-AS1	9.83513
HMGB1	GAS1RR	9.81699
HOXA5	HOXC5	9.81326
H2AFZ	C9orf116	9.79594
SOX4	DNAH7	9.79402
MEF2C	DIRAS3	9.7908
ID2	HAS2-AS1	9.77499
H2AFZ	CRISPLD2	9.76509
SOX4	VIM	9.75841
TCF21	APOC2	9.75788
ERG	TIMM8A	9.75642
CD59	AL009179.1	9.73541
NR2F1	KCNK15	9.73466
SOX4	CLEC12A	9.72261
SOX4	POLR3G	9.71168
H2AFZ	KCNJ8	9.70748
INSM1	C16orf89	9.68497
SOX4	NOVA1	9.64868
DHX36	SHOX2	9.64791
DDIT3	LINC02502	9.64709
HES5	RSPO1	9.61841
PUM3	DNAI1	9.6047
SOX4	CD84	9.59134
LMX1A	FYB1	9.58307
ARID5B	ABCC2	9.56179
FOS	PTPRC	9.54135
CDX2	URB1-AS1	9.52362
SOX4	LINC02128	9.52014
SOX4	CCDC121	9.50085
PHOX2B	AC040970.1	9.49995
MRPL1	TSPAN10	9.48266
MSX1	SLC13A4	9.48186
H2AFZ	HSP90AA1	9.4804
SOX4	GPR17	9.47897
ASCL1	PFKFB2	9.46907
MYB	SEL1L2	9.46574
HOXB2	IL32	9.46359
HMGB1	COL18A1	9.46194
HES5	SPINK5	9.4603
RUNX3	DHX36	9.42728
HES4	HMX1	9.41558
NR2F1	LCP1	9.41347
ID1	CTXN3	9.40505
HMGB1	RPL41	9.38675
CEBPZ	EVI2B	9.38552
HMGB1	C1QL3	9.37964
HSPA5	NR2F2-AS1	9.37404
HMGB1	CLDN10	9.36213
MEF2C	RMDN2	9.34695
RBMS1	UBXN10-AS1	9.3428
HMGB2	ADAM28	9.34046
PRNP	SLC4A5	9.32901
MRPL1	CYSLTR1	9.32864
ATOH7	DBI	9.32184
TCF24	TNMD	9.31962
HES5	APOD	9.30851
H2AFZ	CNTLN	9.30835
SOX4	AL391840.3	9.30524
ZNF816	MORN5	9.29469
MRPL1	UTS2	9.2927
DHX36	TRIM7	9.26931
MSX1	SMAD7	9.26108
HES6	L1TD1	9.24557
NR2F1	SRBD1	9.24088
DDIT3	CRISPLD2	9.23016
ID1	AL359317.2	9.22606
CCDC25	PFKFB2	9.22502
SOX4	SCGB1A1	9.21951
SOX4	VAC14-AS1	9.21774
SOX4	SIDT1	9.21751
HMGB1	KCNK15	9.21104
HES6	AC012557.1	9.18981
HMGB2	VTCN1	9.18274
SOX4	CPA4	9.16479
HMGB1	SLC2A12	9.1621
PTF1A	HSP90B1	9.14781
SOX4	STMN1	9.14766
EBF1	AC112236.1	9.1408
MRPL1	AL031848.2	9.12855
ID2	PLS3	9.12273
INSM1	TRIM7	9.09863
SOX4	CCN3	9.09594
CEBPZ	HOXC9	9.09317
CEBPZ	TNMD	9.08862
SOX4	CAVIN2	9.08657
ONECUT2	AC007216.4	9.07279
HMGB1	SLC16A6	9.0308
HMGB1	AC253572.2	9.02922
SOX4	AC006249.1	9.02795
HIC1	DHX36	9.02536
HMGB1	AC023794.3	9.00578
HES5	AL139246.5	8.99559
HOXB2	UTS2	8.98775
HES6	AC092718.1	8.97906
ID2	ANKRD66	8.96028
HMGB2	HSP90B1	8.95833
HSPA5	DSG2	8.94428
HES5	NTN5	8.94427
EBF1	CDC20	8.94051
NR2F1	C2	8.93856
HSPA5	PLCG2	8.93289
HMGB2	GALNT12	8.92529
EBF1	CFAP53	8.91777
HOXC6	HOXC5	8.89406
MYB	ICAM3	8.89245
HES6	LINC02154	8.88651
HIST1H2BN	HOXA-AS2	8.88638
GLIS3	BGN	8.88577
SOX4	IGF1	8.87855
PRNP	ERG	8.87659
SOX4	P2RX3	8.87645
NR2F1	CPVL	8.86016
SOX4	PCSK1N	8.84638
HES1	RPL41	8.84568
HSPA5	HOXB9	8.84526
HES6	SLPI	8.83932
HMGB1	LINC02356	8.83626
HSPA5	PIFO	8.8151
SOX4	XKR8	8.80966
PUM3	RIT2	8.8024
HMGB2	POU2F2	8.8012
SOX4	ITGA8	8.79497
NHLH2	SPIB	8.79281
HES6	FBXO43	8.77317
H2AFZ	HSPA6	8.7724
SOX4	FILIP1	8.76869
H2AFZ	AOPEP	8.75716
HMGB2	CWC25	8.75521
POU3F2	NFE2L3	8.74716
HOXA5	MAL	8.73948
PRNP	AL592182.3	8.73753
HES4	PLA2G7	8.72676
CEBPZ	P3H2-AS1	8.72443
ARID5B	PRSS8	8.69695
NR2F1	SCGN	8.68892
MRPL1	MAST4-AS1	8.68891
ID2	GALNT12	8.68748
HES5	IL1R1	8.65873
HMGB1	VCAM1	8.65702
SOX4	NTN1	8.65474
RFX2	LINC01801	8.65225
ARID5B	C9orf116	8.64328
SOX4	VRK2	8.63439
HES1	LUZP2	8.62768
HES4	IFI27L1	8.60819
SOX4	NEAT1	8.5912
H2AFZ	AC019069.1	8.577
PITX2	XKR8	8.56347
HMGB2	OR7D2	8.55694
HES4	HSP90AA1	8.55661
SOX4	AP003472.2	8.54838
PLAG1	AC005343.4	8.53055
ASCL1	ITPKB	8.5235
CELF4	TMEM190	8.52328
SOX4	CALM1	8.51743
ZBTB18	DLG3-AS1	8.50896
NR2F1	NEAT1	8.50252
POU2F2	FGFBP2	8.49538
DHX36	SOX4	8.49302
SOX4	LINC01664	8.49002
HES1	FSTL5	8.48017
HOXB2	KIAA1211L	8.4792
NR2F1	IRF9	8.46911
POU3F2	FST	8.46149
SOX4	TBX2	8.45142
SPIB	TNFAIP8	8.44882
SHOX2	TNNC1	8.44204
HES4	HSP90B1	8.43032
MEF2C	AL360270.3	8.42796
MRPL1	NPPC	8.4175
NR4A2	NEUROD6	8.41424
CELF4	F5	8.40974
HES5	AL021396.1	8.39398
SOX4	TGFBR2	8.37706
ID1	NTN5	8.37488
ID2	BLM	8.37336
PUM3	NUCB2	8.36719
ZNF773	AP001439.1	8.35674
HES1	AC116535.1	8.34511
HMGB1	APOA2	8.34123
ID1	FUT10	8.3411
H2AFZ	AC132872.1	8.34053
DHX36	RUNX3	8.33463
HES1	GJA1	8.30097
RBMS1	CERKL	8.29923
H2AFZ	AL021396.1	8.29875
HOXB5	LRIG2-DT	8.29198
POLR3G	WBP4	8.28817
ID1	MYL12A	8.27392
MYB	PRDM8	8.2629
HMGB1	RASSF9	8.25647
ID2	ZNF106	8.25551
HES4	HOXC9	8.24017
HMGB1	AP003472.2	8.23954
ID2	LINC02008	8.23204
TIMM8A	SKOR1	8.22639
NR2F1	CCL14	8.22478
HMGB1	PDGFB	8.22465
ASCL1	PITX2	8.22378
DDIT3	TRIM55	8.22019
EGR1	SLC7A8	8.21554
CELF4	IGFBP6	8.20658
CCDC25	TUBA4B	8.1852
CD59	AC010624.5	8.18172
PUM3	TUBA4B	8.17722
CD59	VSIG4	8.17051
ID1	PROX1-AS1	8.15255
CCDC25	AC245060.5	8.14477
ARID5B	CLEC2A	8.14448
ASCL2	SST	8.14122
DDIT3	DRD4	8.13884
HES1	HGF	8.13454
SOX4	SRBD1	8.12729
HES5	C22orf15	8.12546
HMGB1	GLUD2	8.10587
RFX4	CCDC122	8.10538
HES5	AL627171.2	8.10187
HMGB1	MALAT1	8.10138
SOX4	AC006115.2	8.101
PITX1	PARD3-AS1	8.10025
ID2	CCL18	8.0973
HES5	ATG14	8.08701
PRNP	CARD16	8.08694
ID1	AC004882.1	8.08479
HMGB2	EMP2	8.08346
SOX4	EMP1	8.07642
SRBD1	COL14A1	8.06744
ID1	CFAP298	8.06665
HOXB2	KRT15	8.02712
CEBPZ	AC026356.2	8.02169
CD59	CARD16	8.018
NR2F1	GPM6A	8.0136
HMGB2	FSTL5	8.01267
CCDC25	TEX15	7.99751
HES1	CALB1	7.98996
EBF3	SPAG17	7.98316
DHX36	SCGB1A1	7.97648
HIC1	AL021368.2	7.97294
ZNF773	NPPA	7.9672
H2AFZ	SLC2A12	7.96441
CEBPZ	LINC02334	7.95567
SOX4	DKK2	7.95418
HSPA5	MAN2A1	7.94856
CCDC25	SMIM10	7.93815
CD59	PRSS35	7.92882
SOX4	PCDH10	7.92771
HES4	TSTD1	7.91957
HMGB1	PCDH1	7.91875
ONECUT1	PTGS2	7.90193
HES5	GLIS3	7.88913
H2AFZ	APOD	7.87899
MRPL1	TAC3	7.87334
HMGB2	HS6ST3	7.87149
HES6	EN1	7.8683
CCDC25	IRX4	7.86729
PUM3	OSBPL1A	7.8637
HES5	AC068338.2	7.86135
CCDC25	SPRY4	7.85849
HES4	CAVIN2	7.84982
POU4F2	HRK	7.83044
TCF21	MT1E	7.82379
HMGB1	NOVA1	7.82275
LMX1A	C20orf85	7.82155
SOX4	AL031848.2	7.81844
HES6	NPNT	7.81282
HOXB2	LINC02008	7.81231
ID2	AC019069.1	7.81081
MRPL1	LMAN1	7.8078
H2AFZ	MALAT1	7.80114
SOX10	TM4SF1	7.79711
MRPL1	RHOD	7.79666
ID1	AC005162.3	7.77725
CD59	CLEC2A	7.77389
HSPA5	NRP2	7.77289
SOX4	IGFBP2	7.77156
DHX36	SOX10	7.76878
POU3F2	ERI2	7.76675
SOX4	CAPS	7.76229
MAFB	PYROXD2	7.7513
HES5	SOX4	7.74628
NR2F1	AC024941.2	7.74175
HES4	HMGB2	7.73334
POU3F2	CHRDL2	7.7229
EN1	GPM6A	7.71738
MRPL1	SPTSSB	7.71701
ID2	FAM43B	7.70156
NR2F1	FLT1	7.69885
HES1	SLC17A8	7.69154
H2AFZ	PRC1	7.68442
CCDC25	AC126283.1	7.67637
HES4	KISS1R	7.64578
HMGB1	CHRNA3	7.64041
SOX4	NTN5	7.62718
ID1	RHOD	7.61925
RORB	SH2D5	7.60271
HES5	SOD3	7.60201
ID2	CARTPT	7.60009
ASCL1	KPNA2	7.5952
HES5	DIPK2B	7.59505
HES5	SLC39A12	7.59018
HES4	LCA5L	7.58645
TFAP2A	C5orf46	7.58537
H2AFZ	CCDC170	7.58295
PRNP	CCK	7.58194
SOX4	TNFRSF12A	7.5663
H2AFZ	AGT	7.56498
HMGB1	HSPA1A	7.56412
TLX1	PAN3-AS1	7.56196
HMGB2	NEUROD6	7.56012
H2AFZ	CLUL1	7.55475
H2AFZ	PLCB2	7.55293
SOX4	FBLN2	7.54926
POU3F2	HMGB1	7.54352
H2AFZ	AC025449.2	7.53871
ANXA1	AL359555.4	7.52862
PUM3	NUFIP1	7.52713
CCDC25	SCN7A	7.52563
H2AFZ	EFHB	7.51463
ASCL1	TMCC3	7.51336
SOX4	CD63	7.51254
HMGB1	TAC3	7.51208
HMGB1	LINC00379	7.50032
DHX36	MOCOS	7.49798
MRPL1	LINC02154	7.49756
FOS	SLC2A12	7.4925
HSPA5	NTRK2	7.48943
INSM1	PRR22	7.48729
HOXC8	CCDC153	7.48162
TFF3	CDX2	7.48081
ID2	DIAPH3	7.48077
DHX36	TEX26	7.47488
CELF4	PTH2	7.47353
H2AFZ	AC244153.1	7.46584
TFAP2B	ADAMTS3	7.46258
ZBTB20	AKAP9	7.46248
HMX1	DPPA4	7.45965
HSPA5	MYRF	7.45239
ZIC4	AC006115.2	7.45172
SOX4	HSP90B1	7.43441
PRRX2	WDPCP	7.43225
HES6	HMGB1	7.42894
HES6	MMP1	7.42268
H2AFZ	GALNT6	7.42122
HMGB1	AC051619.5	7.41989
PUM3	SPAG17	7.40509
SOX4	GIMAP4	7.39788
ID2	ZIC4	7.39573
HMGB1	ONECUT1	7.39543
FOXB1	PPP1R32	7.39207
SOX4	C17orf82	7.3916
HES6	CTXN3	7.39085
IRX4	AC079154.1	7.37941
PUM3	SYT6	7.37707
HOXC9	PIH1D2	7.37365
HMGB1	CTXN3	7.36895
HMGB1	FGFBP2	7.35731
HMGB1	IQSEC3	7.35012
MRPL1	CFAP45	7.34808
POU3F2	VSIG4	7.3445
SOX4	C22orf15	7.34031
ID1	AC104051.2	7.33886
SOX4	AC051619.5	7.33689
HES6	AL590399.3	7.33186
POU3F2	LINC00844	7.3256
EPAS1	ADAM28	7.32481
CDX2	DEFB1	7.32362
FOXJ1	MTBP	7.31958
MEF2C	SH2D5	7.30318
H2AFZ	RPRM	7.30221
ID2	STMN2	7.29303
HMGB1	CLEC2A	7.28533
ID2	KISS1R	7.28033
HSPA5	TMEM190	7.27727
H2AFZ	AC051619.5	7.27678
DDIT3	KISS1R	7.26988
CD59	DIAPH3	7.26843
HSPA5	FGFR3	7.26464
CEBPZ	EPSTI1	7.2585
HMGB2	C11orf97	7.25476
HMGB1	MT1X	7.25416
H2AFZ	ANKRD18A	7.25376
RUNX3	RAD51AP1	7.25276
HES4	IER3	7.24383
HES5	AL445524.1	7.24232
HMGB1	LINC01170	7.24164
ID1	AC104009.1	7.24146
H2AFZ	FAM43B	7.23808
HMX1	HSD17B2	7.23366
CEBPZ	DAB2	7.2327
MYRF	OSBPL6	7.23088
NR2F1	TNNC1	7.21688
ZBTB18	SLC39A12	7.21543
H2AFZ	TIE1	7.21194
H2AFZ	CEMIP2	7.20893
CD59	NUF2	7.20246
HMGB1	FAM43B	7.19963
ID2	GFAP	7.18449
HES4	MALAT1	7.18383
HES1	LAMA2	7.18163
CCDC25	SCG5	7.18133
ARID5B	FLT1	7.181
HMGB1	CCDC153	7.1801
HSPA5	STX17-AS1	7.17603
POU3F2	DNAI1	7.17533
HMGB1	H2AFZ	7.17003
HMGB2	FAM216B	7.16968
MRPL1	CTHRC1	7.16257
MEF2C	P4HTM	7.15377
PUM3	MIR181A2HG	7.15273
SOX4	LCP2	7.14406
SOX4	HEYL	7.13916
ASCL1	NRP2	7.12613
ID1	LINC01198	7.12586
ZIC4	GHR	7.1157
TFF3	FABP1	7.11162
PRNP	PMP2	7.09903
H2AFZ	BTC	7.09703
MYB	NME5	7.09036
ID2	RBP2	7.08675
HMGB1	SOX18	7.08597
SPIB	HMMR	7.08225
ZBTB18	WDR62	7.07433
H2AFZ	MMP1	7.07086
H2AFZ	AC005162.3	7.06992
TAGLN2	AC027682.6	7.05818
PRNP	CP	7.05766
MRPL1	BRWD1-AS2	7.05461
DDIT3	CNTNAP2	7.04558
HMGB1	CNTLN	7.03486
TBX2	ACTG2	7.03318
LMX1A	KIF18A	7.03241
LHX1	PRSS27	7.03231
DDIT3	LRRC32	7.02877
ID1	AC006249.1	7.02265
HES6	LMO7	7.02026
HMGB1	EDNRA	7.01829
HES4	HOXB7	7.01618
HES1	KIF2C	7.01616
CEBPZ	DOCK10	7.01181
H2AFZ	LINC00844	7.0118
HMGB1	VRK2	7.00216
H2AFZ	CDCA3	7.0011
INSM1	TCTE1	7.00066
INSM1	CARD10	6.99911
SOX4	CCDC170	6.99677
ID1	CYP26B1	6.99202
HMGB1	WDR38	6.99121
HMGB1	SYNE1	6.98999
POU3F2	CD55	6.98927
HMGB1	TGFBR2	6.98892
DDIT3	CNIH4	6.97527
ZBTB18	CCL2	6.97304
H2AFZ	GPR183	6.97161
HES5	GATA3	6.96786
POU3F2	LAMA4	6.96555
HMGB1	MIA	6.96525
CCDC25	CFAP45	6.96409
HMGB1	AC073611.1	6.96408
HES4	CCDC125	6.96349
ATF3	AC007952.4	6.9579
CD59	MSX2	6.95366
HMGB2	GDF15	6.94463
SPIB	LINC00539	6.93823
HES4	AL035425.3	6.93578
DAB2	SCN7A	6.92816
SOX4	HOXC5	6.91836
DHX36	HS6ST3	6.91152
ONECUT2	AKAP5	6.90273
HES6	C1QL3	6.90147
HES1	PDGFRA	6.89822
H2AFZ	TAC3	6.89803
SOX4	AC025449.2	6.89752
PRNP	ERI2	6.8887
HMGB2	AL451069.1	6.88661
ID2	FOXP2	6.88341
DHX36	OLFM1	6.86782
H2AFZ	AP000704.1	6.86425
H2AFZ	SMC4	6.86276
HMGB1	AC244153.1	6.86156
POLR3G	SMC4	6.86058
ID1	TFF1	6.85836
HMGB1	CCDC181	6.85801
MRPL1	APOD	6.85784
SOX4	CNTN6	6.85097
HMGB1	AC106881.1	6.84861
H2AFZ	DCDC2	6.84225
ID1	GADD45B	6.83826
SOX4	IDH1-AS1	6.82994
SOX4	ADGRF5	6.82916
PRNP	CCDC121	6.82593
DDIT3	TTYH1	6.81903
HMGB1	XAGE2	6.81829
ZBTB18	SHTN1	6.81539
CEBPZ	MYL7	6.81525
MRPL1	EBF1	6.80986
MRPL1	ZFP36L1	6.80982
MRPL1	RTN1	6.80818
HES4	AC024560.1	6.80697
SOX4	ARHGEF6	6.80595
PUM3	PTCHD1	6.80066
DHX36	GSTA3	6.79224
H2AFZ	FOXB1	6.78488
DHX36	ASCL1	6.78271
ZNF773	DIAPH3	6.78259
HES1	AL136419.3	6.78211
SOX4	AC245060.5	6.78121
LHX9	MAN2A1	6.78095
CEBPZ	S100A13	6.77972
HES5	APOB	6.77908
SOX4	NR4A2	6.77015
HES5	MFAP4	6.76741
ID1	S100A2	6.76654
TFAP2B	NOTUM	6.7653
DDIT3	CD63	6.76369
SOX4	LCN12	6.76222
ATOH7	BMP4	6.75457
CD59	MED14OS	6.75285
SOX4	ANKRD66	6.7508
HES4	WDR62	6.74963
ARID5B	AC068338.2	6.74803
NR2F1	FAM89A	6.74626
SRBD1	STPG2-AS1	6.73681
HES4	ALK	6.72627
NFE2L3	TAC3	6.72596
TCF24	ADHFE1	6.72237
HES6	DPPA4	6.72157
H2AFZ	P3H2-AS1	6.71747
HES5	TMC5	6.70878
TLX1	IGF1	6.69816
MRPL1	IL32	6.69339
HOXB7	CLDN1	6.69049
H2AFZ	HIST1H3G	6.68707
HES5	IRF9	6.68604
MRPL1	LBR	6.68327
HSPA5	MALAT1	6.68239
SOX4	PPP1R36	6.68063
CCDC25	RBM47	6.68062
DHX36	AC023794.3	6.67083
EBF1	HMGCS1	6.66207
RFX4	GLI2	6.66041
SOX4	ARPP21	6.6585
FOXA1	DNAJC15	6.64794
ASCL1	PENK	6.64759
TCF24	IGF2BP1	6.63653
NR2F1	TMCC3	6.63563
SOX4	CYP1B1	6.63224
CELF4	FBN1	6.63145
ID1	ARHGAP36	6.62932
CD59	ADCYAP1	6.62541
HES6	KRT17	6.61366
NR2F1	PCDHB5	6.60613
SRBD1	SRGN	6.60185
ZBTB20	IFIT3	6.59408
SOX4	TYROBP	6.59016
EBF1	FRZB	6.58856
ID1	AMBP	6.58101
HES5	NRP2	6.57478
FOS	MBNL3	6.57291
HMGB1	CLDN3	6.57281
CCDC25	HOXC8	6.56473
ZBTB18	MATN1	6.56218
CD59	PCCA-DT	6.56043
EOMES	AC079154.1	6.55842
POU3F2	GBP3	6.55839
H2AFZ	VGLL1	6.55553
SOX4	LINC00844	6.55183
CELF4	HSP90AA1	6.54507
HES5	C1QC	6.54417
PAX7	LMBRD2	6.53955
ONECUT2	AC116407.1	6.53686
SOX4	ANGPTL1	6.5303
FOS	CCDC121	6.52334
ID1	CCDC80	6.52183
ZBTB18	RSPO3	6.51278
NR2F1	AF001548.2	6.49982
MEF2C	MMP2	6.49466
FOS	GLIPR1	6.48027
ARID5B	DDIT3	6.48025
SOX4	BRWD1-AS2	6.47602
YY2	C1orf131	6.46762
CD59	ADGRA2	6.46698
GATA3	DRD4	6.46444
SOX4	LINC00379	6.46184
LMX1A	RAP2C-AS1	6.45898
EPAS1	CYP1B1	6.45091
DHX36	PRC1	6.44824
HMGB1	EFHB	6.44757
MSX1	HOXB9	6.44729
FOXB1	FAM89A	6.44473
HOXB2	PRSS27	6.4422
SOX4	NEUROD6	6.43299
HES6	DLL1	6.43172
HOXC9	SLPI	6.43024
HMX1	FAM183A	6.42977
H2AFZ	LINC02502	6.42899
ZIC4	FRZB	6.42249
H2AFZ	AC104051.2	6.41813
H2AFZ	SOX4	6.41806
ARID5B	CDCA3	6.41788
CELF4	RTN1	6.41444
HOXB8	NEK5	6.41128
HES5	SLC12A2	6.40599
HMGB1	SLFN11	6.40265
DHX36	TRABD2A	6.39683
MRPL1	CENPQ	6.39438
HES4	H2AFZ	6.39101
HMGB1	UBXN10-AS1	6.38782
SOX4	COL23A1	6.38444
ERG	PROS1	6.38332
SOX4	PCDH9	6.38303
DDIT3	RRP15	6.38076
ANXA1	SLIT3	6.37624
RFX4	L1TD1	6.37391
POU3F2	WFDC2	6.37326
HMGB2	GLIS3	6.37025
CD59	HS3ST6	6.35909
CCDC25	ANGPTL3	6.35284
HES4	HIST1H3G	6.34816
CD59	NMU	6.34572
DHX36	ADAMTS3	6.34476
PUM3	SRGAP3	6.34403
HMGB2	SOX4	6.33999
HSPA5	AC004923.4	6.33735
HMGB1	STMN1	6.324
HMGB1	PRR15	6.32399
SOX4	HOXC6	6.32089
ATF3	RHOD	6.31531
HES6	MAFTRR	6.31496
NR2F1	ACKR3	6.30902
HMGB2	JAG1	6.3066
HMGB1	EIF5B	6.30258
MEF2C	LINC01338	6.29706
FOXP2	AC024941.2	6.29674
PRNP	TNC	6.29642
HMGB1	AC132872.1	6.29149
ID1	SPINK5	6.28843
HES5	SMOC2	6.28812
ID1	AC068620.1	6.28599
TCF24	DYDC2	6.28376
MRPL1	RORB	6.28273
IRX4	MNS1	6.27796
DHX36	SLC8B1	6.27316
SOX4	LINC02776	6.26978
HMGB1	CFAP298	6.25947
ARID5B	CAPSL	6.25482
POLR3G	CXCR4	6.25169
PUM3	TNNT2	6.25101
HMGB1	FAM111B	6.23685
SOX4	HIST1H4C	6.23671
SOX4	FBXO48	6.23281
PAX7	CACNA1I	6.23186
TAGLN2	PRR15	6.23146
GLI2	NDNF	6.23108
EPAS1	PLA2G7	6.2252
HES4	GNRH2	6.22163
HAND1	PHOX2B	6.21917
HMGB1	CYP2S1	6.21584
HMGB1	KCNK17	6.21405
ZBTB18	PDPN	6.20662
ZBTB20	TMBIM6	6.1978
HMGB1	GPM6A	6.18645
KLF9	HMGB2	6.18416
HMGB1	PLCB2	6.18243
CELF4	C8orf34	6.18193
FOXP2	CLEC2B	6.17869
HES6	HMX1	6.17444
SOX4	AMPD3	6.17441
H2AFZ	PLCG2	6.17373
HES6	ENG	6.17195
DHX36	ITPKB	6.16861
LMX1A	PITX1	6.16712
HES6	CCN3	6.16432
HMGB2	CCDC146	6.16363
TAGLN2	CFAP45	6.16053
HES5	NPY	6.15772
ASCL1	KCNK17	6.1569
HMGB1	CDKN3	6.15623
HOXB8	EVI2B	6.15158
ID2	ACTG2	6.14967
SOX4	CYTL1	6.14868
HOXB6	RAB37	6.14535
HES1	MAP7D3	6.14426
EGR2	SST	6.14311
HES4	LINC01198	6.13606
ZBTB20	EMP2	6.12895
SOX4	AC027601.6	6.12478
SOX4	AHI1	6.12468
SOX4	PRLR	6.12158
MRPL1	AC126283.1	6.12104
HMGB1	AF001548.2	6.11501
HES4	LINC00682	6.10407
SOX4	ANKRD18A	6.09969
MRPL1	AKAP14	6.09506
H2AFZ	BX323046.2	6.09159
ATF3	MCAM	6.0867
INSM1	AC006115.2	6.07806
HES4	AF001548.2	6.07442
SOX4	HMX1	6.07437
DHX36	LDLRAD4	6.0713
ID2	APOA2	6.0703
HMGB1	RTN1	6.06895
PITX1	LMX1A	6.06815
SOX4	AC073611.1	6.06725
H2AFZ	PRL	6.06375
SOX4	BX323046.2	6.05746
H2AFZ	RAD51AP1	6.04981
PLAG1	HMGB2	6.04819
ZNF136	HS3ST3A1	6.04287
ZNF136	CREG2	6.04221
H2AFZ	PECAM1	6.04147
H2AFZ	MCTP1	6.04016
H2AFZ	UACA	6.03664
HES4	LINC01976	6.03289
CD59	PYROXD2	6.02762
NR2F1	ALCAM	6.02328
H2AFZ	MC4R	6.02323
CDX2	IFITM2	6.01903
CELF4	POSTN	6.01899
CEBPZ	HIST2H2AC	6.01699
POU3F2	BRCA2	6.01329
POU3F2	AL391840.3	6.00426
H2AFZ	AF001548.2	6.00124
HMGB2	KIF9	5.99846
ZBTB7A	NFE2L3	5.99628
HMGB1	MCAM	5.99433
HAND1	SOSTDC1	5.99367
ID2	C21orf62	5.98916
H2AFZ	FABP7	5.97974
HMGB1	CRABP2	5.97019
HES4	PAN3-AS1	5.96787
ARID5B	PCDH10	5.96453
HES6	CCDC122	5.96368
SOX4	PRSS35	5.95991
ID1	CHRNA3	5.95969
HMGB2	SERPINA1	5.95713
HMGB1	HSP90B1	5.95018
ARID5B	MYB	5.94946
HMGB2	PLA2G7	5.94863
CCDC25	CP	5.94818
HSPA5	RHEBL1	5.94703
H2AFZ	GSTP1	5.94531
EBF1	SCGB1A1	5.93959
SOX4	CENPF	5.93623
HMGB1	MAN2A1	5.93395
H2AFZ	VSIG4	5.92318
NR2F1	MMP1	5.9217
HES4	RFX2	5.92055
MSX1	KCNE2	5.9189
ARID5B	AP003123.1	5.9174
HES6	SPIB	5.91523
HMGB2	SOD3	5.91336
HES1	AC145285.6	5.90808
CD59	LUM	5.89902
H2AFZ	SH2D5	5.89654
ARID5B	DIAPH3	5.89325
NR2F1	MCTP1	5.88768
H2AFZ	YY2	5.88565
HES6	FN1	5.88514
SOX4	TUBA4B	5.88448
SOX4	FOXB1	5.8835
CEBPZ	CA4	5.88056
ID2	BBOF1	5.87871
TAGLN2	C11orf97	5.87836
ID1	CCN3	5.87507
MYRF	CENPE	5.87474
NR2F1	STMN2	5.87278
SOX4	PDYN	5.87278
SOX4	ZBTB7A	5.87248
HMGB1	MORN5	5.86917
CCDC25	GSTA3	5.86913
HES6	PARD3-AS1	5.86859
HMGB1	BX323046.2	5.86727
SOX4	RHEBL1	5.86621
HES4	NNMT	5.86507
H2AFZ	CD248	5.8617
SOX4	AP003123.1	5.86158
H2AFZ	PRLR	5.85905
HES6	VIP	5.85894
HMGB1	EOMES	5.85806
HES1	SERPINF1	5.8566
HES6	AC005162.3	5.85575
FOS	SULT1C2	5.85478
SOX4	CRABP2	5.84958
SOX4	TMEM51	5.84791
NR2F1	ITPKB	5.84717
ZNF502	DLL1	5.84712
HMGB2	LINC01338	5.84681
HMGB1	HMGN5	5.84441
HSPA5	BEAN1	5.8389
CCDC25	ESAM	5.83219
PRNP	IFITM2	5.83096
ID2	TYRP1	5.82447
CD59	PDIA3	5.81981
HSPA5	UTS2	5.81853
PRNP	MTBP	5.81836
SOX4	AC026471.3	5.81124
POU3F2	RPL41	5.80788
PITX2	TBX2	5.80389
EOMES	DCDC2	5.80125
NR2F1	PCDH18	5.79448
HES6	HSP90B1	5.79438
HSPA5	ZNF229	5.79258
HMGB2	IL1R1	5.79198
H2AFZ	LINC01801	5.78662
SOX4	A2M	5.78248
POLR3G	DDX52	5.78208
ONECUT2	AC025164.1	5.77889
SOX4	PCDHGB1	5.77688
POU3F2	CYTOR	5.7766
HMGB2	GABRP	5.77369
ID1	LINC00261	5.77102
H2AFZ	PTHLH	5.76941
SOX4	HOXC8	5.76524
H2AFZ	HIST1H2AG	5.76023
EBF1	TMSB4X	5.75964
SOX4	CHRDL1	5.7595
SOX4	CSMD1	5.75648
SOX4	CYP26B1	5.75593
SOX4	CALB2	5.7495
HES4	SMC2	5.74941
H2AFZ	CCDC125	5.74726
HES4	VGLL1	5.74643
EBF1	TYRP1	5.74627
MRPL1	CD63	5.74351
MRPL1	SFRP1	5.74142
HMGB1	NR2F1	5.73967
DDIT3	MT1E	5.73872
HIC1	AC010531.6	5.73536
HES4	CCN2	5.73504
EN1	ATG14	5.73339
DHX36	RARRES1	5.73139
PHLDA2	TCEAL5	5.72967
DHX36	CYP1A1	5.72936
SPIB	NHLH2	5.72603
NR2F1	NDST4	5.72576
MRPL1	CFAP43	5.72176
FOS	HIC1	5.72144
MRPL1	C5AR1	5.71882
POU3F2	PRSS12	5.7187
HMGB2	ADGRL4	5.71787
HMGB1	C1orf53	5.71551
SOX4	AL391988.1	5.71115
HES6	FAM133A	5.70615
HMGB1	IL3RA	5.7032
SOX4	CNTNAP2	5.70016
ZNF136	RTN1	5.69836
GLIS3	SOD3	5.69601
CELF4	S100A14	5.69312
MRPL1	SULT1A2	5.68901
HES6	COL23A1	5.68871
H2AFZ	CD84	5.68796
POLR3G	IFI27L1	5.68421
HES6	LAMB1	5.68365
HES5	OTUD1	5.68342
MRPL1	KIT	5.68181
ARID5B	PENK	5.68172
DDIT3	ABCA1	5.68077
HES4	CNNM1	5.67807
CCDC25	ECSCR	5.67652
NR2F1	NPC2	5.66994
HMGB1	PAX7	5.66583
CEBPZ	FAM111A	5.66505
TFF3	CYP1A1	5.66009
RORB	NTN1	5.6596
SOX4	FOLR1	5.65638
HMGB1	LINC01513	5.65301
CEBPZ	TFPI2	5.65227
PUM3	VCAN	5.65047
HMGB1	MESD	5.64907
TIMM8A	BBOX1	5.64722
ASCL1	SCN7A	5.6462
PHLDA2	SPAG1	5.64486
ID2	LINC02154	5.64291
SMAD7	DLG5-AS1	5.641
HES4	PLCG2	5.63548
HMGB1	MKI67	5.63315
H2AFZ	FOXD3-AS1	5.63184
HMGB2	FGFBP2	5.63162
HES1	EDNRA	5.6309
ANXA1	SLC28A3	5.63017
MEF2C	NEXN	5.62793
NR2F1	SOX10	5.62718
EBF1	SSH3	5.62541
HMGB1	PTTG1	5.62418
EBF1	MT-ND6	5.62198
HMGB2	GJA1	5.62152
LHX1	GBP3	5.61822
EGR1	THBS1	5.61451
RUNX3	TRPM3	5.61338
CD59	AC098820.1	5.61111
CCDC25	IL33	5.61101
ASCL1	ANGPTL3	5.59965
SOX4	PCDHB4	5.59888
SOX4	EFCAB1	5.59666
PRNP	HS3ST6	5.59573
MEF2C	SLC1A3	5.59431
SOX4	AC019069.1	5.59376
HES5	KIAA1211L	5.59368
PRNP	PABPC5-AS1	5.59242
DHX36	AHNAK	5.59211
HMGB1	VAC14-AS1	5.59007
HOXA5	HSPA5	5.58807
CD59	AC005863.1	5.58541
PRNP	GDF15	5.58442
ARID5B	CYTL1	5.58001
NR2F1	MTBP	5.57855
SOX4	AL451069.1	5.57606
HOXB7	UBE2T	5.57563
HMGB1	GNRH2	5.57275
HES6	STMN2	5.57266
ID1	C1QC	5.57118
HIST1H2BN	AC253572.2	5.56752
HMGB1	FOXB1	5.56729
SOX4	SPINT2	5.56701
HES4	FRZB	5.55196
CEBPZ	AC027601.6	5.54785
ID2	MED14OS	5.54631
HES6	DIAPH3	5.54322
HMGB1	CNTNAP2	5.54212
POLR3G	IQGAP2	5.54203
HES5	PLCG2	5.53823
H2AFZ	RELN	5.53517
HES5	FAM183A	5.5335
ASCL2	MT1X	5.53087
PUM3	GJA4	5.52186
HMGB2	CYP26B1	5.5175
ANXA1	AKAP5	5.50589
NR2F1	AL627171.2	5.50327
ID2	HSP90AA1	5.50323
HMGB1	AC007613.1	5.50213
HMGB1	LY96	5.50183
HOXA5	ATP1A2	5.49835
MSX1	C1orf158	5.49269
ARID5B	NPY5R	5.48745
FOXJ1	TMEM88	5.48176
HMGB1	STX17-AS1	5.48159
ID2	C1orf158	5.48138
H2AFZ	LINC00462	5.47913
ZBTB20	TTYH1	5.47898
HES1	CWF19L2	5.47849
FOXB1	THBS3	5.47786
MSX1	DDX24	5.47683
ID2	AL499604.1	5.47628
HMGB2	TNFRSF10C	5.47019
HES1	TFPI	5.46509
H2AFZ	NOTUM	5.46085
PRRX2	MATN1	5.46046
HOXB7	ECEL1	5.45847
MSX2	HS3ST3A1	5.45525
HMGB1	NMU	5.45233
ZNF502	LINC00467	5.45088
DHX36	HIST1H3D	5.44495
DHX36	ALK	5.44111
HMGB1	IL32	5.43938
POU4F2	CALB2	5.43484
ASCL1	DHX36	5.43157
HMGB1	CCDC170	5.43154
PTF1A	ABCA1	5.43079
EBF1	C5orf46	5.42206
MRPL1	NEXN	5.4205
TLX3	ALCAM	5.41828
PRNP	C5AR1	5.40974
POU3F2	HSPA5	5.40876
ZNF502	GADD45G	5.40806
HMGB2	LINC02154	5.40777
ASCL1	LCN12	5.40746
CCDC25	EDNRA	5.40523
TIMM8A	GNG12	5.40498
SOX4	ADCYAP1	5.40355
ZBTB20	SLC13A4	5.40286
HSPA5	ITM2A	5.40144
CD59	ZNF773	5.40121
HMGB1	GOLGA6L10	5.40015
CCDC25	ONECUT2	5.3995
ID2	CLIC6	5.39493
HES5	SRGN	5.39488
LHX1	CHRDL2	5.39268
ID2	CDCA3	5.3921
HMGB1	TCF24	5.39152
FOS	COL6A1	5.39125
HES5	AL499604.1	5.38955
DHX36	AP003123.1	5.38518
PITX2	SLIT3	5.37989
HOXB2	AC253572.2	5.37972
FGF19	SOX4	5.37777
HMGB1	AMBP	5.37728
HMGB1	CENPW	5.37707
CEBPZ	NNMT	5.37443
HMGB1	TTK	5.37355
HSPA5	IQSEC3	5.37325
CEBPZ	NTN1	5.37138
EN1	AL831784.1	5.36723
HMGB1	AC025164.1	5.36162
POU2F2	TMEM35B	5.36011
ID2	C17orf82	5.3601
CD59	DBI	5.35411
DDIT3	CTHRC1	5.35327
KLF9	SPC25	5.35244
H2AFZ	VAC14-AS1	5.34287
KLF9	TGFBI	5.34098
ONECUT1	AC025449.2	5.34004
HES5	H2AFZ	5.33953
ZBTB18	TMEM88	5.33891
SOX4	ASPM	5.33752
H2AFZ	AC009404.1	5.33585
EBF1	MAB21L1	5.33301
H2AFZ	PYROXD2	5.33027
IRF9	FRZB	5.33017
MRPL1	CDH7	5.32988
ID2	CLSPN	5.3287
RFX2	ZMYND10	5.32847
HAND1	MAN1A1	5.32845
HMGB2	ITM2A	5.32547
HES4	EDN2	5.32449
EBF1	CYSTM1	5.32147
ID2	GHR	5.32018
TLX1	NGFR	5.31475
IRX3	FILIP1L	5.30756
SOX4	MIAT	5.3029
ID2	RARRES2	5.29706
NR2F1	SIDT1	5.29655
HMGB1	TNFRSF10C	5.29513
HES6	GDF15	5.29473
NR2F1	IL6ST	5.29296
ZBTB20	TMEM51	5.29168
HSPA5	CMTM8	5.28984
GATA3	TRAM2-AS1	5.28928
ID2	ALCAM	5.28753
HIST1H2BN	MALAT1	5.28703
H2AFZ	CSMD1	5.28647
POU2F2	AL138826.1	5.2856
MSX2	AL109807.1	5.28417
ID1	LGALS3	5.28278
PHOX2B	EPAS1	5.27674
SOX4	H2AFZ	5.27561
ARID5B	KNL1	5.27471
MRPL1	HOXC8	5.27465
SOX4	AC126283.1	5.27393
ID2	SLC39A12	5.27167
HES4	BUB1	5.27067
HMGB1	ID1	5.27005
ZBTB20	CWF19L2	5.26745
FOXJ1	SPDL1	5.26112
CELF4	SOSTDC1	5.25993
ID1	GLIS3	5.25305
IRX4	TBX2	5.25251
HES4	SOX4	5.25203
EBF3	LGALS2	5.24924
H2AFZ	CNTNAP2	5.24723
MRPL1	AL137779.2	5.24721
EBF1	LARP7	5.24346
SOX4	C9orf135	5.2432
HMGB1	TFPI	5.24173
ID1	HMGN5	5.24154
HMGB1	NHLH1	5.24128
SPIB	TPX2	5.24023
HES4	ARC	5.2398
HMGB1	MUSTN1	5.23606
FOXB1	MAB21L2	5.23579
PRNP	ITGB3BP	5.23432
PRNP	TMEM117	5.23198
CEBPZ	TEX15	5.22832
HES6	PTF1A	5.22692
ATOH7	GJA4	5.22574
CD59	CCDC125	5.22493
NR2F1	AL359091.1	5.22371
MAFB	FILIP1L	5.22339
PRNP	KCNE2	5.22063
CCDC25	AL354920.1	5.2156
POLR3G	GSTA1	5.21177
HES4	RAPGEF6	5.21069
CEBPZ	CYP51A1	5.20896
SOX4	TYRP1	5.20613
ID1	IKBIP	5.20539
SOX4	TRMT9B	5.2043
CDX2	MSX2	5.20181
ZBTB20	HES1	5.20097
SOX4	FAM183A	5.19964
HSPA5	HGF	5.19207
ZBTB18	SPON1	5.19107
HMGB1	COL17A1	5.18888
HMGB1	TNFSF10	5.18691
H2AFZ	DDIAS	5.18586
H2AFZ	HOXB6	5.18167
ID2	SPINK5	5.18167
MRPL1	PDYN	5.18139
EN1	SST	5.18046
SOX4	MOXD1	5.18027
ANXA1	MYL9	5.17992
HSPA5	PRKG1	5.17977
HES5	MYL9	5.17927
SOX4	EFCC1	5.17352
HMGB1	STMN2	5.17177
SOX4	BLM	5.1716
RBMS1	TLX3	5.17059
HSPA5	PDYN	5.16769
MEF2C	HIST2H2AC	5.16723
MRPL1	MCTP1	5.16565
MEF2C	POSTN	5.16474
HES5	IQSEC3	5.16444
HMGB1	GUCY1A1	5.16052
DDIT3	AC024941.2	5.15455
SOX4	AL133166.1	5.15254
SOX4	CDCA3	5.15208
H2AFZ	AP1M2	5.15106
HES6	ADGRL4	5.14909
ID2	AL451085.2	5.13915
POU3F2	MT3	5.13512
ZNF816	TGFBI	5.13284
NR2F1	AL451085.2	5.13054
DHX36	SPAG1	5.12937
CD59	THBS1	5.12937
HES6	H2AFZ	5.12702
HMGB1	EPHA5	5.12358
CD59	ENG	5.12261
HMGB2	SIDT1	5.12236
DHX36	AL357093.2	5.11901
HMGB2	KIAA1211L	5.11212
MSX1	SCGN	5.10909
CEBPZ	CARNMT1	5.10809
SOX4	AL590399.3	5.10782
DHX36	TM4SF1	5.10659
SOX4	SLC8B1	5.10481
SOX4	HSD17B2	5.10457
NR2F1	ITM2A	5.10424
HMGB1	TMEM190	5.09944
CCDC25	CD248	5.09741
HOXB8	VSNL1	5.09526
ID2	EFCC1	5.0939
ZBTB20	TIPARP-AS1	5.09389
ZBTB7A	GNRH2	5.09164
SOX4	AL138826.1	5.08859
RFX4	RELN	5.08675
HES4	AL627171.2	5.08648
EBF1	NOVA1	5.08607
HES1	IRF9	5.08489
HES4	AC021752.1	5.08283
HMGB1	AOPEP	5.08193
DHX36	ICAM2	5.08091
TLX3	CALCRL	5.07937
PUM3	ERG	5.07678
SOX4	AC104051.2	5.07652
EBF3	ARHGAP26	5.07628
HMGB1	BRCA2	5.07327
CCDC25	RPS27L	5.07214
HES5	XAGE2	5.07018
ZBTB18	ASPM	5.06969
HES4	NKX2-1	5.0678
HMGB1	TFAP2A	5.06745
HMGB1	FILIP1L	5.06636
PUM3	HIST1H1B	5.06518
HES4	AL359555.4	5.06436
HMX1	CEP55	5.06233
RFX4	RAB37	5.06172
KLF9	FAM216B	5.06171
HOXB2	AC244153.1	5.0616
HMGB2	FLT1	5.0615
ANXA1	ADCYAP1	5.06043
HES5	MICA	5.05965
H2AFZ	RARRES1	5.05799
KLF9	COL4A1	5.05631
ASCL1	PCDHB4	5.05406
NR2F1	MYB	5.05059
INSM1	CNTN2	5.048
ASCL1	DAB2	5.04706
TBX2	CHRDL1	5.04621
ZBTB18	CFHR1	5.03991
HES6	PIK3CD-AS2	5.03873
SOX4	ABCA4	5.03753
TIMM8A	CREG2	5.03269
HES1	AL357093.2	5.02974
SOX4	LOX	5.02337
HMGB1	PCSK1N	5.02184
HMGB1	CLEC12A	5.02032
HES5	CARD10	5.02008
CD59	CROT	5.01489
NR2F1	KCNK1	5.01131
DHX36	HIST1H3B	5.0083
HES1	CLU	5.00081
ISL1	AC107027.1	4.99737
NR2F1	NKX2-1	4.99698
MRPL1	C5orf58	4.99493
FOS	GLIS3	4.99333
NFE2L3	ZBTB7A	4.99292
HMGB1	AL354920.1	4.99264
SOX4	HCRTR2	4.99042
DDIT3	AL360270.3	4.98948
H2AFZ	CHRDL1	4.98936
H2AFZ	PAN3-AS1	4.98823
H2AFZ	C20orf85	4.98767
HEYL	CCND1	4.98329
H2AFZ	LUC7L3	4.98322
SOX4	LGALS2	4.98204
EGR2	C1orf194	4.98081
H2AFZ	TIMP3	4.98015
HES6	PRND	4.97454
TAGLN2	AC126283.1	4.97361
SOX4	AL831784.1	4.97297
H2AFZ	NEXN	4.97203
MRPL1	CRYM	4.97076
HES6	GASK1B	4.97
ID2	FABP5	4.96771
SOX4	HS3ST3A1	4.96684
HMGB2	SULT1C2	4.96494
HMGB2	PON2	4.96432
MEF2C	APOC1	4.96166
TCF24	PRPH	4.96084
CD59	AL356776.2	4.96079
POU3F2	PRRX2	4.96042
HMGB1	AL160314.2	4.95857
SOX4	PRKG1	4.95573
CCDC25	CARD10	4.95521
HMGB1	CYSLTR1	4.95354
H2AFZ	HEXIM1	4.951
MYRF	ARL4A	4.94975
SOX4	AC005863.1	4.94738
HES5	CALCRL	4.94222
NR2F1	AC009404.1	4.94221
ID1	MKI67	4.94082
TLX1	CAVIN2	4.93988
SOX4	LINC02356	4.93978
CEBPZ	SOX18	4.93931
DHX36	ROPN1L	4.93522
SOX4	SON	4.93505
SOX4	C8orf34	4.93478
ONECUT1	ESCO2	4.93238
HMGB2	GBP3	4.92556
H2AFZ	SNHG31	4.92186
HOXC6	CCN1	4.92183
HES5	LAYN	4.91976
HES1	BCAP29	4.91884
HMGB2	C11orf88	4.91748
SOX4	CIR1	4.91492
NR2F1	PRDM8	4.90965
HES4	SMOC2	4.90859
DHX36	AL021368.2	4.90773
SOX4	VPS54	4.90653
SOX4	AC069148.1	4.90512
ZBTB20	BST2	4.90242
INSM1	CASP8	4.90239
DHX36	KRT19	4.89986
ATF3	EFHB	4.89801
DDIT3	CA9	4.89704
POU2F2	KLF9	4.89354
HES1	RAP2C-AS1	4.89013
EOMES	PLAC9	4.8895
H2AFZ	SIDT1	4.8869
H2AFZ	PTPRC	4.88526
H2AFZ	HMGB2	4.88069
H2AFZ	CCDC153	4.88064
SOX18	CRISPLD1	4.87657
DHX36	KRT15	4.87617
H2AFZ	AL137779.2	4.8753
HMGB1	LINC02502	4.87316
IRX4	PPP1R32	4.8705
HMGB2	CHRNA3	4.87024
NR2F1	RPS8	4.8691
ONECUT2	HDX	4.8681
H2AFZ	FABP1	4.86633
HES5	BX323046.2	4.86419
H2AFZ	ADAM28	4.86256
CD59	ZNF229	4.86162
CD59	ZNF502	4.8592
HES4	MBNL3	4.85858
HMGB2	ZFHX4	4.85682
ZBTB18	DLGAP5	4.85334
H2AFZ	BRWD1-AS2	4.84666
FOS	FYB1	4.84587
ZBTB20	CALB1	4.84341
HMGB1	AC007952.4	4.84176
SOX4	IFI27L1	4.84168
ZBTB18	NID2	4.84108
DHX36	MME	4.83924
SOX4	SHTN1	4.83916
SOX4	CCDC112	4.83887
NR2F1	SOX18	4.83821
HES5	HIST2H2AC	4.83808
NR2F1	PRAP1	4.83783
NR2F1	PRR22	4.83723
PAX7	DDIT3	4.83601
HMGB1	AC007998.3	4.83387
ID1	DIAPH3	4.83185
ID1	OSBPL1A	4.82663
HMGB1	AC007614.1	4.82293
ID1	BCAP29	4.82204
HDX	SERPINA1	4.81981
HES5	LHX9	4.81776
HMGB1	MIR181A2HG	4.81329
SOX4	GOLIM4	4.81295
NR2F1	SEL1L2	4.81108
ID2	AL357093.2	4.80392
MRPL1	SERINC1	4.80036
H2AFZ	ZNF773	4.79994
HMGB2	SLIT3	4.79975
MSX1	VTCN1	4.7995
HSPA5	PLP1	4.79887
POU4F2	FBLN1	4.79817
SOX4	MICA	4.79459
HMGB2	HMGCS1	4.79431
CD59	GABRP	4.79343
HES5	NOVA1	4.79165
HMGB1	PVALB	4.791
IRX4	COL12A1	4.78979
HES6	TGFBR3	4.78976
HMGB2	LHX9	4.78892
HES6	HOXB8	4.788
CEBPZ	ERICH1	4.78551
HOXB9	ADM	4.78527
MSX2	CDX2	4.78463
DDIT3	AC098820.1	4.78456
H2AFZ	LINC02356	4.78427
HES6	RARRES1	4.78138
SOX4	KCNJ8	4.7792
PRNP	HMGB1	4.7771
SOX18	TNFSF10	4.77424
TBX2	SLC5A3	4.77364
CCDC25	SCOC-AS1	4.77303
SOX4	HOXB5	4.77211
NFE2L3	AC104051.2	4.77079
HES5	PIK3CD-AS2	4.76749
ID2	MCTP1	4.76675
DDIT3	TRMT9B	4.76599
SRBD1	VCAM1	4.76214
PRNP	AC018521.5	4.76213
ASCL1	GDF15	4.76182
NHLH2	CA9	4.76006
HMGB1	MED14OS	4.75848
DDIT3	SLC4A5	4.7574
CCDC25	KNL1	4.75625
HES5	LOX	4.75622
SOX4	LHX1	4.75504
EBF3	LINC02154	4.75398
ID1	SCOC-AS1	4.75394
TFF3	CCN2	4.75322
HES4	TPX2	4.75286
CCDC25	GRAMD2B	4.74974
HSPA5	IL1R1	4.7493
RBMS1	MAP7D3	4.74808
HMGB1	HAS2-AS1	4.74729
HMGB1	SLPI	4.74373
HMGB1	VPS54	4.74088
TLX1	TLX3	4.74036
SOX4	NDST4	4.74013
ID2	G0S2	4.73902
NR2F1	RPL41	4.73694
ID2	HOXB6	4.73261
SOX4	HAS2-AS1	4.73171
HMGB1	FBXO48	4.73153
ID1	NPHP1	4.73081
DDIT3	LDLRAD4	4.73066
MSX1	PENK	4.72911
SOX4	RRP15	4.72896
HES5	COL12A1	4.72847
MRPL1	COL4A5	4.72605
SOX4	SOX18	4.72467
SOX4	NR2F1	4.72353
SOX4	COLEC12	4.72273
SOX4	LRRIQ1	4.72217
H2AFZ	LINC02128	4.7178
HES5	NR2F1	4.71744
SOX4	SLC39A10	4.71665
HES6	IRX4	4.71384
HMGB1	ADGRF5	4.71212
PUM3	AC018521.5	4.70665
FOS	LMX1A	4.705
CELF4	LRRC6	4.70483
HOXB7	NOTUM	4.7043
HSPA5	LHX9	4.70429
MSX2	FBXO48	4.7038
CEBPZ	MOXD1	4.70376
HES6	PLAC9	4.70346
HSPA5	HIST2H2AC	4.69909
SOX4	SERPINH1	4.69596
PAX7	ISLR	4.69574
ASCL1	CLU	4.69548
SOX4	RBM47	4.69426
H2AFZ	AC079807.1	4.69372
ID2	CFAP299	4.69227
HES1	AC004923.4	4.69098
ZBTB20	DBI	4.68446
MRPL1	TEX15	4.68355
SOX4	PGM5P4-AS1	4.68048
ASCL1	CTSV	4.67867
ASCL2	DLX6-AS1	4.67593
CCDC25	RPS8	4.67384
HES4	OR7D2	4.67374
ANXA1	SPINK5	4.66809
EBF1	CDC40	4.66804
SOX4	COL17A1	4.66793
H2AFZ	PITX1	4.66673
H2AFZ	IFI27L1	4.66461
HMGB2	EVI2B	4.66452
SOX4	TMCO1	4.66136
PUM3	ATOH7	4.66041
SOX4	MSX1	4.65574
EBF3	HSP90B1	4.64994
SOX4	TM4SF1	4.64925
HES1	SOSTDC1	4.64869
IRX3	SLC12A2	4.64866
HES4	FOXJ1	4.6477
ARID5B	ERMN	4.64709
H2AFZ	ANLN	4.64546
MSX1	PECAM1	4.6415
SOX4	GSTP1	4.64004
TCF21	OGN	4.63553
ASCL1	SCOC-AS1	4.63529
HMGB1	SMAD7	4.6347
HES4	PRSS27	4.63155
HMGB2	ZNF502	4.63063
PUM3	CLU	4.62768
HES6	STOML3	4.62725
RUNX3	MT-ND6	4.62637
HMGB1	PDZRN4	4.62339
HES4	NPHP1	4.62087
PRNP	AP000704.1	4.62055
HDX	CA4	4.61911
ID1	AC027601.6	4.61891
ID2	C1QA	4.61668
H2AFZ	NR2F1	4.61409
HMGB2	ACTA2	4.61278
TAGLN2	CST3	4.60818
SOX4	FAM111A	4.60527
MEF2C	AL356776.2	4.60514
HES6	HMGB2	4.60412
SOX4	IL3RA	4.60346
CELF4	RIBC1	4.60102
CELF4	CALY	4.59788
ARID5B	EMP2	4.59759
POU3F2	CXCL12	4.596
ID2	AIF1	4.5955
ZBTB7A	CFAP300	4.59458
HES6	ECT2	4.59439
HOXC8	GDF15	4.58578
TFF3	C21orf62	4.58344
ID2	AHSG	4.57904
HES1	AL359091.1	4.57794
ZBTB20	GJA1	4.57715
H2AFZ	AC253572.2	4.57339
TCF24	CALB1	4.57108
HMGB1	PTN	4.57107
MEF2C	RORB	4.5701
HMGB2	AL627171.2	4.57005
HMGB1	PTPRZ1	4.56634
HES5	DBI	4.56604
HSPA5	NUSAP1	4.55979
HES6	SELENOP	4.55827
HMGB2	PACSIN1	4.55766
HSPA5	PTF1A	4.55723
HES5	PRDX4	4.55437
SOX4	CXCR4	4.55387
H2AFZ	GHR	4.54968
HES4	TRMT9B	4.54944
SOX4	C5AR1	4.54873
HMGB1	DHX36	4.54832
NR2F1	AC007786.1	4.54712
HSPA5	HDX	4.54413
HMGB2	NOVA1	4.54227
HAND1	SATB2-AS1	4.54091
HES6	COL4A2	4.54032
HMGB1	CD84	4.53754
SPIB	UBE2T	4.53734
HSPA5	EFCAB1	4.53702
SOX4	WSB1	4.53474
ID2	WSB1	4.53261
MEF2C	AC021752.1	4.53248
H2AFZ	RGCC	4.53197
HMGB1	PCDH9	4.53133
HMGB2	RAPGEF6	4.52939
HES5	GPR183	4.52841
SOX4	CNIH4	4.52698
ID2	KCNK15	4.52647
LMX1A	PTPRC	4.52645
ZBTB18	MEF2C	4.52296
MRPL1	HIST1H3G	4.52
DDIT3	FBLN2	4.51841
HMGB1	GNG11	4.51707
EBF3	SREK1IP1	4.5165
CCDC25	GNRH1	4.51647
HES4	SREK1IP1	4.5161
NR4A2	PKP2	4.51579
HMGB1	GSTA3	4.51225
HES5	GNRH1	4.51077
ID1	SMAD7	4.51041
H2AFZ	ASCL1	4.50999
SOX4	B3GALT2	4.50614
MRPL1	CARNMT1	4.50441
ID2	HS6ST3	4.50164
ID2	LINC01198	4.49879
HSPA5	CRISPLD1	4.4973
HES6	TNC	4.49406
SOX4	C1QL3	4.49315
ASCL1	MGP	4.48834
H2AFZ	PACSIN1	4.48731
HES1	MIA	4.48561
TFF3	CLDN1	4.4825
PRNP	PDYN	4.48038
HMGB1	PCCA-DT	4.47861
SOX4	FRZB	4.47749
PUM3	CYSTM1	4.47729
RFX4	AL160314.2	4.47391
HMGB1	AP1M2	4.47123
ID1	RARRES1	4.46998
HES4	AC006249.1	4.4698
NR2F1	HOTAIRM1	4.46587
INSM1	ASCL1	4.46361
NR2F1	AC005863.1	4.46166
SOX4	NPY5R	4.46165
ID2	LAYN	4.46037
DHX36	HMGCS1	4.45898
ID2	HMGB1	4.45866
FOXB1	TFF1	4.45613
SOX4	SCG3	4.45483
ZBTB7A	AL499604.1	4.45434
PUM3	CAST	4.45327
DHX36	EFEMP1	4.45175
NR2F1	TLX1	4.45082
TIMM8A	ESM1	4.4504
HMGB1	ANKRD18A	4.45038
CD59	HIC1	4.44949
HIC1	PRC1	4.44775
ASCL1	C9orf135	4.44705
DHX36	PVALB	4.44567
NR2F1	NEUROD6	4.44483
H2AFZ	HACD3	4.44381
CELF4	LMO7	4.44035
MEF2C	ITGB3BP	4.43989
EGR2	CD9	4.43855
ZBTB18	CELF4	4.43725
HES1	SCOC-AS1	4.43503
HES6	HDX	4.43482
TBX2	FMOD	4.4338
HMGB2	ISLR	4.43103
HMGB2	ISG15	4.4306
RFX2	PLAG1	4.43002
HOXB8	ADHFE1	4.42929
ID1	AC104794.3	4.42875
HES5	SERPINI1	4.42366
HES4	SFN	4.42281
HIST1H2BN	PENK	4.42053
HMGB1	SLC39A12	4.4195
HMGB1	AFP	4.41881
HMGB2	NOTUM	4.41871
HMGB1	TOP1	4.41622
H2AFZ	GPR17	4.41449
HSPA5	AC010624.5	4.41359
SOX4	DHX36	4.41105
HES1	CYP26B1	4.40827
PLAG1	LRRC32	4.4072
ID2	FABP7	4.40458
SOX4	SCRG1	4.4044
CCDC25	AL133166.1	4.40434
DHX36	HLA-A	4.40331
HES5	HMGCS1	4.40242
DDIT3	LAMP5	4.40147
PRNP	RSRC2	4.39971
POU3F2	AP001439.1	4.39853
HES5	AC004923.4	4.39816
NR2F1	TPX2	4.39813
H2AFZ	SMOC2	4.398
HSPA5	SHOX2	4.39739
CELF4	KCNQ1OT1	4.39702
NR2F1	CALCRL	4.39274
DDIT3	DSC3	4.38919
FOS	AL158154.3	4.38492
PHOX2B	GJA1	4.38467
MEF2C	EFCAB1	4.38453
SOX4	GATA3	4.38416
FGF19	CYTL1	4.38097
CD59	TLX3	4.37674
HMGB2	CLUL1	4.3764
HES5	FAM111A	4.37167
SOX4	ZFYVE16	4.3711
POU3F2	CENPK	4.37091
HMGB2	CYP26A1	4.36955
DDIT3	DDR2	4.36925
[truncated: 59,324 more rows]

## Sheet: C3_vs_C4_vs_C7_vs_C8
TF	target	importance
SOX4	MT-CO1	143.099
SOX4	HSP90AA1	133.313
SOX4	RTN1	119.444
SOX4	STMN2	116.537
SOD1	NDUFA4	115.565
SOD1	MALAT1	109.667
UQCRB	COX6A1	107.462
UQCRB	UQCR11	103.992
SOX4	PCSK1N	103.946
HSPA5	HSP90B1	102.603
SOX4	MALAT1	101.425
PRNP	FOLR1	101.172
HSPA5	COL3A1	100.74
SOD1	ATP5MC3	99.5619
SOD1	COX7B	95.7647
UQCRB	SERF2	95.7642
UQCRB	COX6C	94.1512
UQCRB	EEF1B2	94.1146
UQCRB	COX8A	92.5841
SOD1	SERF2	89.9709
UQCRB	COX7C	89.83
MSX1	PCP4	89.2577
UQCRB	ATP5MC3	89.0527
UQCRB	MALAT1	88.8531
PRNP	IGFBP7	87.9317
UQCRB	SELENOW	87.3923
SOD1	HSPE1	87.2711
CD59	IGFBP7	85.4477
SOD1	COX6C	84.8783
SOD1	EEF1B2	84.4902
CD59	HTR2C	83.9351
UQCRB	HSBP1	82.7524
SOD1	UQCRB	81.5375
UQCRB	MIF	80.3939
SOD1	BEX3	79.9001
SOD1	ATP5IF1	79.8214
SOD1	COX8A	79.736
UQCRB	COX7B	79.5869
SOX4	ATP6V0B	78.526
SOX4	CALM1	78.3287
UQCRB	NDUFA4	78.0215
HSPA5	SPARC	77.7368
SOD1	CALM1	75.7753
SOD1	MIF	75.4858
MSX1	TTR	75.0487
SOD1	IFITM3	74.5112
SOD1	NDUFA1	74.3994
CD59	TMEM205	73.6269
SOD1	SELENOW	73.068
MSX1	CXCL14	73.0329
CD59	CXCL14	72.6656
UQCRB	PCP4	72.347
SOX4	NOVA1	72.2999
CD59	SERPINF1	71.4437
SOD1	RBP1	71.1643
SOD1	KRTCAP2	70.7034
UQCRB	CA2	70.5819
SOD1	HSBP1	70.4967
UQCRB	SOD1	70.4874
MSX1	FXYD1	69.8484
SOD1	COX6A1	68.5384
HSPA5	CD63	68.5061
CD59	CLU	68.3473
UQCRB	GSTP1	68.2125
SOD1	MPC1	67.2838
SOD1	COX7C	67.066
PRNP	HTR2C	66.9867
CD59	ITM2B	66.9163
UQCRB	TTR	66.8301
SOD1	PCP4	66.3544
MSX1	IGFBP7	65.4135
ID1	ID3	65.1235
UQCRB	NDUFA1	64.5624
PRNP	TTR	63.8528
CD59	CD63	63.6425
SOD1	FABP5	63.1287
SOD1	TMEM14C	62.8234
PITX1	MGP	62.7449
SOX4	SYT1	62.7258
SOD1	HSP90AA1	62.7134
HSPA5	PPIB	62.2336
UQCRB	HSPE1	61.9552
SOD1	GNG5	61.7502
HSPA5	CLU	61.5579
MSX1	CHCHD10	61.4858
MSX1	TRPM3	61.2453
SOD1	MRPS6	61.2419
UQCRB	RPS27L	61.1525
CD59	IGFBP2	61.101
MSX1	CALML4	60.8212
CD59	NPC2	60.1552
MSX1	RBP1	58.8826
MSX1	IFITM2	58.8712
HSPA5	ITM2B	58.4091
SOD1	IGFBP2	58.28
SOD1	UQCR11	57.8331
PRNP	SLC5A3	57.8245
PRNP	SOD3	57.7694
PRNP	SERPINF1	57.5656
SOD1	PCSK1N	57.3113
SOD1	SSR4	57.3019
MSX1	HTR2C	57.2522
UQCRB	CALM1	57.2207
SOX4	SOD1	57.1459
SOD1	GSTP1	56.9233
HSPA5	CALR	56.5869
UQCRB	FAM183A	56.51
CD59	TTR	56.4387
MSX1	CA2	56.2568
CD59	MALAT1	56.2056
SOD1	CA2	55.3909
UQCRB	RBP1	55.3604
UQCRB	TMEM14C	55.1347
SOX4	TTR	54.8765
SOD1	HSPB1	54.7576
SOD1	CHCHD10	54.4792
HSPA5	TMEM59	54.3351
HSPA5	APOE	54.2777
HSPA5	COL1A2	54.1996
HSPA5	LUM	53.9577
UQCRB	STMN2	53.3396
SOD1	CUTA	53.1972
SOX4	SCG3	52.8765
MSX1	CDO1	52.6957
UQCRB	ATP5IF1	52.5719
MSX1	C11orf88	52.4911
SOD1	RPS27L	52.3846
SOX4	UQCRB	52.235
SOX4	NDUFA4	52.1486
MSX1	FAM183A	51.8584
MSX1	CYSTM1	51.7764
SOX4	COX6C	51.7745
SOD1	TMEM59	51.2763
NFE2L3	SERPINF1	51.2116
CD59	PRDX4	51.1058
SOX4	MIF	51.1038
SOX4	HSBP1	50.7723
PRNP	CXCL14	50.7622
PRNP	SLC2A12	50.7496
SOD1	MICOS10	50.659
PRNP	RARRES2	50.4613
SOX4	RPL41	50.2561
HOXB5	HOXC6	50.0309
SOD1	PRDX1	49.6612
SOD1	SOX4	49.5857
NFE2L3	FOLR1	49.5402
CD59	DPP7	49.4039
SOD1	ITM2B	48.8994
UQCRB	FAM162A	48.8709
SOX4	ARL6IP1	48.8323
UQCRB	FXYD1	48.6713
SOX4	ARL6IP5	48.6067
UQCRB	KIF9	48.4602
UQCRB	CHCHD10	48.4565
PRNP	CLU	48.0673
HSPA5	IGFBP2	48.0519
NFE2L3	SOD3	48.0069
FOS	H19	47.9763
SOD1	DDX24	47.8359
SOX18	ACKR3	47.8028
SOX4	SELENOW	47.6509
SOD1	FAM162A	47.5776
UQCRB	HSPB1	47.3512
CD59	TUSC3	47.3487
HSPA5	ITGB1	47.2854
SOD1	KIF9	46.9998
PRNP	VKORC1	46.9925
HSPA5	SSR4	46.8856
PRNP	TMEM205	46.8851
CD59	CST3	46.8706
LHX1	NOVA1	46.7445
ANXA1	C11orf88	46.7435
SOX4	HSPB1	46.6866
CD59	SSR4	46.6442
CD59	NENF	46.6362
SOX18	CLDN5	46.4684
SOX4	UQCR11	46.3681
PUM3	MALAT1	46.2737
UQCRB	FABP5	46.2671
UQCRB	BEX3	46.2176
CD59	BSG	46.1379
SOX4	IGFBP2	46.0754
PRNP	DLK1	46.0711
SOX4	IFITM3	45.9956
UQCRB	POLR2L	45.944
SOX4	PRDX1	45.8437
SOD1	POLR2L	45.7972
ANXA1	S100A11	45.4368
SOX4	SEC62	45.1993
SOX4	BEX3	45.0747
MSX1	SERPINF1	45.0572
HSPA5	PDIA3	45.0092
CD59	TMEM147	44.8498
CD59	ATP11C	44.8119
SOD1	ATP6V0B	44.7743
CD59	ATRAID	44.5213
MSX1	C9orf24	44.4772
HSPA5	DLK1	44.4741
SOD1	CXCL14	44.3774
NFE2L3	HTR2C	44.0915
PRNP	TRPM3	43.9705
HSPA5	COL4A2	43.9591
HOXC6	HOXB5	43.9388
HSPA5	B2M	43.9036
PRNP	ITM2B	43.8187
MSX1	KIF9	43.5357
UQCRB	MPC1	43.3085
SOX4	CFDP1	43.2205
CD59	TMCO1	42.8246
HSPA5	PRDX4	42.7924
SOX4	COX6A1	42.7915
NFE2L3	IGFBP7	42.7854
SOX4	GNG5	42.7691
NFE2L3	ATP11C	42.5174
SOD1	TRPM3	42.3972
PRNP	TMEM117	42.3201
HSPA5	COL1A1	42.1152
SOD1	MORN2	42.1031
SOX4	PEG10	42.0804
MSX1	CAPSL	41.8449
HSPA5	PPIC	41.7372
SOD1	IFITM2	41.7125
SOX4	ATP5MC3	41.6604
UQCRB	HSP90AA1	41.4885
UQCRB	PRDX1	41.4674
UQCRB	IFITM3	41.2005
HSPA5	TMBIM6	41.156
SOD1	TMEM14B	41.0285
SOD1	MT-CO1	41.0141
UQCRB	TMEM147	41.0103
UQCRB	C9orf24	40.9798
NFE2L3	SLC12A2	40.9729
MSX1	POLR2L	40.9514
MSX1	AP1S2	40.8276
MSX1	GSTP1	40.6712
FOS	COL3A1	40.6202
SOX4	HSPE1	40.4256
SOD1	SPA17	40.3967
SOX4	TAGLN3	40.3615
SOX4	FABP5	40.03
UQCRB	CUTA	40.0094
CD59	FOLR1	39.8523
CD59	PCSK1N	39.7598
MSX1	IFITM3	39.7523
UQCRB	TRPM3	39.5507
HSPA5	DCN	39.527
SOX4	DDX24	39.5016
CD59	KRTCAP2	39.368
SOD1	CFDP1	39.0867
LHX1	CRABP1	39.0693
SOX4	SERF2	39.0577
SOX4	EEF1B2	39.0492
PRNP	SLC22A17	38.9715
UQCRB	C11orf88	38.8358
PRNP	APLP2	38.697
HSPA5	APLP2	38.5316
HSPA5	PLD3	38.3954
SOX4	COX8A	38.3445
UQCRB	CXCL14	38.3126
UQCRB	VKORC1	38.2322
PRNP	SLC7A8	38.0405
MSX1	GNG5	38.0009
MSX1	CLU	37.9905
SOD1	CETN2	37.9586
PITX1	H19	37.9044
TLX1	CRABP1	37.8196
UQCRB	CETN2	37.7106
SOD1	ZFYVE16	37.5955
CD59	CALML4	37.5335
HSPA5	BSG	37.3515
EPAS1	KRT19	37.327
CD59	SOD1	37.2967
HES6	MT-CO1	37.1184
MSX1	TPP1	37.0858
SOX4	GSTP1	36.8339
UQCRB	ITM2B	36.8304
PRNP	TMCO1	36.7885
PRNP	WLS	36.7627
HSPA5	ATP6V0E1	36.7056
CD59	RARRES2	36.6674
UQCRB	TSPO	36.6607
HSPA5	HLA-A	36.4372
EPAS1	H19	36.3612
SOD1	CYSTM1	36.3353
SOX4	NDUFA1	36.1669
UQCRB	TSTD1	36.1411
MSX1	HSPB1	36.0812
PRNP	IGFBP2	36.0631
ID1	RPS27L	36.042
SOX18	HLA-B	36.0268
CD59	TMEM59	35.9396
UQCRB	MICOS10	35.8857
PRNP	ATP11C	35.7622
PRNP	CD63	35.7461
SOD1	MMP24OS	35.6646
SOD1	TMEM147	35.6012
SOD1	DPM3	35.5895
LHX1	SOX4	35.5331
SOX4	COX7C	35.5279
HSPA5	NUCB2	35.4944
CD59	COX8A	35.4322
NFE2L3	WLS	35.4023
CD59	ZFYVE16	35.3971
NFE2L3	ABCA4	35.2821
HSPA5	SLC5A3	35.2525
MSX1	CETN2	35.0615
HES6	CRABP1	35.0363
HSPA5	MGP	34.9943
PRNP	CST3	34.9938
MSX1	SERF2	34.9773
MSX1	CLDN5	34.9281
ANXA1	NQO1	34.8342
SOD1	RTN1	34.826
MSX1	NQO1	34.8176
MYRF	FRZB	34.7952
LHX1	LHX5-AS1	34.7592
PRNP	CA2	34.684
HSPA5	TMEM98	34.5789
ID1	TRPM3	34.5674
SOD1	VKORC1	34.536
MSX1	CLIC6	34.5084
HSPA5	SERPINH1	34.4971
UQCRB	CFDP1	34.465
ID1	PCP4	34.4183
HSPA5	CLDN5	34.3744
MSX1	KTN1	34.2315
MSX1	MYL12A	34.1998
CD59	TMEM179B	34.1342
SOD1	ZC3H15	34.1156
CD59	PPIB	34.1055
CD59	COX7B	34.0508
UQCRB	MRPS6	34.0377
SOD1	C11orf88	34.0152
PRNP	SLC17A8	33.9634
MSX1	SLC13A4	33.9495
SOX4	SPINT2	33.9449
CD59	DLK1	33.9437
PRNP	NPC2	33.9126
SOX4	ITM2B	33.9022
HSPA5	TIMP1	33.8111
ANXA1	TRPM3	33.7953
PRNP	CLDN5	33.7898
HSPA5	SELENOS	33.7858
CD59	CLDN5	33.7616
MSX1	TSTD1	33.6134
PRNP	HACD3	33.5205
UQCRB	CDO1	33.4815
HSPA5	KTN1	33.4483
MSX1	CST3	33.4384
CD59	PCP4	33.3248
CD59	SLC2A12	33.3114
NFE2L3	KCNK1	33.3112
HSPA5	HACD3	33.3007
SOD1	CNPY2	33.2942
SOX4	SSR4	33.1978
PRNP	KTN1	33.1416
SOX18	IL32	33.0318
SOX4	ATP5IF1	33.0216
MSX1	C5orf49	32.9735
CD59	IFI27L1	32.9349
SOD1	H2AFJ	32.8275
CD59	IFITM3	32.8109
SOD1	FXYD1	32.7122
HSPA5	TMEM147	32.6894
CD59	TMEM98	32.5669
UQCRB	CYSTM1	32.5524
PRNP	CD59	32.5293
SMARCA1	WLS	32.3024
ID1	ZFYVE16	32.2265
MSX1	P4HTM	32.1916
SOD1	CST3	32.1584
SOX4	RND3	32.0361
HSPA5	LMAN1	32.0313
MSX1	FOLR1	32.0107
SMARCA1	MALAT1	32.0026
PRNP	TMEM98	31.8579
SOD1	HTR2C	31.8365
HSPA5	COLEC12	31.8199
HSPA5	MT-CO1	31.791
PITX1	SPARC	31.7514
HSPA5	WLS	31.5669
HSPA5	MALAT1	31.5024
NFE2L3	TTR	31.4548
HSPA5	MDK	31.4362
SOD1	ARL6IP5	31.2798
SOD1	IGFBP7	31.2788
FOXJ1	KIF9	31.2057
HOXB5	HOXB7	31.0692
HSPA5	SERPINF1	31.0058
ID1	EEF1B2	30.9968
CD59	B2M	30.9713
SOD1	CALY	30.9675
MSX1	MRPS6	30.9143
SOX4	CXCL14	30.9079
HSPA5	CD59	30.9063
CD59	SLC7A8	30.8699
SOX4	TMEM59	30.8108
PRNP	TMEM59	30.7975
SOD1	KTN1	30.796
NFE2L3	CXCL14	30.7274
PITX1	DCN	30.6966
HSPA5	TIMP3	30.635
SOD1	MLF1	30.6341
HSPA5	TMEM179B	30.6035
HSPA5	HTR2C	30.5837
FOS	SPARC	30.5683
LUZP2	SYT4	30.5521
HSPA5	VKORC1	30.4916
HSPA5	FRZB	30.4179
SOD1	NPC2	30.3848
PRNP	WFIKKN2	30.3105
CD59	MESD	30.2769
CD59	PRNP	30.1584
UQCRB	GNG5	30.15
HSPA5	GJA1	30.1385
SOX18	ADGRL4	30.0866
MSX1	TPD52L1	30.0562
UQCRB	NENF	30.0217
SOD1	TTR	29.8684
UQCRB	IFI27L1	29.8509
SOD1	CALML4	29.821
MSX1	C1orf194	29.7881
CD59	CALM1	29.7771
CD59	PTHLH	29.7682
HSPA5	GDF15	29.7613
MSX1	SOD1	29.7414
CD59	COX6A1	29.7345
UQCRB	SSR4	29.7297
SOD1	CD63	29.6655
NFE2L3	CD302	29.5712
CD59	PTGDS	29.5353
MSX1	ATP11C	29.4871
HSPA5	TUSC3	29.4841
SOX4	COX7B	29.4805
SOX4	ATP1B1	29.4777
HSPA5	FN1	29.4253
MSX1	CFAP126	29.4207
SOX4	OLFM1	29.3919
PRNP	HLA-A	29.3849
EBF3	CRABP1	29.3504
CD59	CD46	29.3394
NFE2L3	TMEM117	29.3119
SMARCA1	TMEM147	29.3053
MSX1	PIFO	29.2535
HSPA5	CD46	29.2451
MSX1	ZFYVE16	29.1625
CD59	TIMP3	29.1319
UQCRB	AP1S2	29.0996
NFE2L3	CD46	29.0935
HSPA5	PLTP	29.0729
PRNP	P4HTM	29.0047
SOX4	KRTCAP2	28.99
HOXC9	NOVA1	28.9304
SOX4	CNPY2	28.9022
NFE2L3	RARRES2	28.8575
CD59	EMC7	28.761
SOD1	AP1S2	28.7414
CD59	KTN1	28.7336
CD59	APOE	28.7303
UQCRB	IFITM2	28.7019
CD59	TMBIM4	28.6971
MSX1	TMEM14B	28.6531
SOX4	TAC3	28.6164
ANXA1	TPPP3	28.591
SOD1	SEC62	28.5729
CD59	ATP1B1	28.5303
NFE2L3	SLC16A10	28.3881
CD59	HSPA5	28.35
UQCRB	MORN2	28.2648
ANXA1	FAM183A	28.2379
UQCRB	TMEM14B	28.1806
MSX1	UQCRB	28.1697
ID1	GSTP1	28.1435
SOD1	MSX1	28.1259
HSPA5	ARL6IP5	28.0665
PITX2	MGP	28.0552
FOS	IGFBP5	28.0131
ID1	UQCRB	27.98
ANXA1	EFCAB1	27.9432
CD59	VKORC1	27.9025
UQCRB	MYL12A	27.8939
SOX4	TMEM14C	27.8646
SOX4	RPS27L	27.8187
CD59	HSPE1	27.7883
CD59	RBP1	27.7289
MSX1	SOD3	27.7225
ZNF226	MRPS6	27.6648
UQCRB	PRDX4	27.5897
SOD1	CD59	27.5815
ID1	IFITM3	27.5357
CD59	CNPY2	27.5262
NFE2L3	SLC17A8	27.5256
SOX4	CA2	27.4858
SOD1	STMN2	27.4268
MSX1	MPC1	27.4063
SMARCA1	GJA1	27.3658
CD59	ECEL1	27.3384
UQCRB	IGFBP2	27.3139
HSPA5	ARL6IP1	27.2716
EPAS1	SLC2A1	27.2569
UQCRB	RPL41	27.2549
SOD1	CDO1	27.2223
SOX4	MRPS6	27.1903
HSPA5	LAPTM4A	27.1544
MSX1	SPATS2L	27.154
UQCRB	PCSK1N	27.1125
CD59	TNFRSF12A	27.1017
MSX1	IGFBP2	27.0295
PRNP	IFI6	27.0041
ANXA1	MYL12A	26.9823
NFE2L3	ZDBF2	26.9706
CD59	MICOS10	26.9455
PRNP	FXYD1	26.9395
ANXA1	TPM1	26.9
MSX1	RPS27L	26.8919
PRNP	PPIB	26.8861
SOD1	GPC3	26.8801
SOD1	TMEM205	26.8662
MSX1	EEF1B2	26.7353
HOXA5	HOXB5	26.7309
FOXJ1	SERPINF1	26.7004
CD59	SDC2	26.6719
SOD1	PRDX4	26.652
HSPA5	SEC62	26.6197
SOD1	SPINT2	26.5765
HES6	EEF1B2	26.5494
MSX1	COX7B	26.4394
NFE2L3	SLC5A3	26.3972
PRNP	SLC35F5	26.3706
CD59	ATP6V0E1	26.3505
SOD1	MYL12A	26.346
NFE2L3	P4HTM	26.3255
CD59	FXYD1	26.3204
PRNP	GPC3	26.3168
ANXA1	KIF9	26.289
MSX1	HSBP1	26.2502
SOD1	IFI27L1	26.1729
MSX1	RARRES2	26.1248
HSPA5	P4HA1	26.1005
UQCRB	CALML4	26.0747
CD59	SOD3	26.0427
CD59	TMBIM6	26.0122
UQCRB	CST3	25.995
SOD1	EMC7	25.9937
PRNP	SLC13A4	25.9793
CD59	HSP90B1	25.9716
HSPA5	REEP5	25.9685
SOX4	TMCO1	25.9353
PRNP	ERLEC1	25.9314
PRNP	ZFYVE16	25.8985
HOXB7	HOXB5	25.8483
UQCRB	SEC62	25.8482
UQCRB	SOX4	25.8404
PRNP	TMEM14C	25.8386
NFE2L3	PARM1	25.8245
PRNP	TUSC3	25.8203
UQCRB	RARRES2	25.82
CD59	ARL6IP5	25.8136
HSPA5	HSBP1	25.8123
NFE2L3	GPC3	25.8053
CD59	LMAN2	25.7871
HSPA5	PSAP	25.7545
HSPA5	POSTN	25.7232
UQCRB	ATP6V0E1	25.6819
MYRF	COL3A1	25.6151
SOD1	GCC2	25.577
HES6	SLC12A2	25.5665
SOX4	ZC3H15	25.499
MSX1	TIMP3	25.4574
HSPA5	TMEM205	25.4297
CD59	EFEMP1	25.4043
SOD1	NENF	25.4005
SOD1	GIHCG	25.3716
SOD1	TMBIM6	25.3708
CD59	UQCR11	25.3233
HSPA5	CNPY2	25.293
PRNP	AKAP9	25.2549
MSX1	COX6A1	25.1953
DAB2	ANXA2	25.1933
SOD1	FAM183A	25.1576
CD59	APLP2	25.1437
MSX1	TUSC3	25.0815
HSPA5	CALU	24.9925
SOX4	TUSC3	24.9894
MSX1	MICOS10	24.9565
HES6	CDKN1C	24.9548
CD59	ARL6IP1	24.9274
PRNP	RBP1	24.9243
SOD1	C9orf24	24.9106
CCDC25	ROPN1L	24.9037
HSPA5	IGFBP7	24.881
HOXA5	HOXB6	24.8524
HSPA5	RPN2	24.8304
UQCRB	AC092650.1	24.7681
SOX4	AKAP9	24.7462
SOD1	VAT1L	24.7217
HSPA5	CD164	24.6731
ANXA1	TMEM35B	24.632
PRNP	SGMS2	24.5905
PRNP	HSD17B2	24.5837
SOD1	TSPO	24.5395
MSX1	CD63	24.517
SOX4	CHCHD10	24.4804
SOX4	PRDX4	24.4727
PITX1	COL3A1	24.4646
CD59	HLA-A	24.4575
SOX4	SYT4	24.399
PRNP	ATRAID	24.3794
CD59	ATP6V0B	24.3409
PRNP	PCP4	24.2751
HOXC9	LAMP5	24.2667
HOXA5	HOXC6	24.2657
EPAS1	SERPINH1	24.2144
HSPA5	COL15A1	24.1724
MSX1	EFCAB1	24.1119
MSX1	GMPR	24.107
CCDC25	ATP1A2	24.092
SOD1	TSTD1	24.0155
NFE2L3	ENPP2	23.983
CD59	TMEM14C	23.9714
CD59	TMEM117	23.9566
SOX4	PCP4	23.9349
NFE2L3	C9orf24	23.9025
PRNP	AC006460.2	23.9022
UQCRB	TMEM59	23.902
HSPA5	EMP3	23.89
CD59	SLC5A3	23.8749
HSPA5	GPC3	23.8675
UQCRB	HTR2C	23.8651
SMARCA1	HSD17B2	23.8528
PRNP	SLC4A5	23.7992
MSX1	MORN2	23.7968
CD59	GSTM3	23.7908
PRNP	ATP2C1	23.7713
UQCRB	COL3A1	23.7695
SOX4	MMP7	23.7605
SOD1	OLFM1	23.7466
TFAP2B	SYT4	23.7361
HAND1	LUM	23.733
SOX4	CRABP1	23.7241
ANXA1	CA2	23.6983
EPAS1	COL3A1	23.6642
NFE2L3	KTN1	23.6613
MSX1	UQCR11	23.6566
SMARCA1	TMEM59	23.6478
MSX1	SELENOW	23.6428
CD59	SEC62	23.6387
UQCRB	TNNC1	23.6277
CD59	HSD17B2	23.6267
SOD1	GSTM3	23.5678
HES6	UQCRB	23.5399
PRNP	ABHD2	23.5325
CD59	SPARC	23.511
SOX4	FAM162A	23.5058
SMARCA1	HTR2C	23.4667
SMARCA1	KTN1	23.4532
HSPA5	IGFBP3	23.4213
EPAS1	SPARC	23.4048
UQCRB	CRABP1	23.3954
SOD1	ARL6IP1	23.3943
HSPA5	EMC7	23.3847
ID1	SERF2	23.3755
MSX1	SLC35F5	23.3708
HSPA5	TMEM35B	23.3579
SMARCA1	IGFBP7	23.3471
CD59	TRPM3	23.3163
ANXA1	CALML4	23.3023
SOX4	TMBIM6	23.2942
SOX4	SLIT2	23.2925
HSPA5	TMCO1	23.2509
NFE2L3	DPP7	23.2496
HSPA5	CST3	23.2432
MSX1	SDC2	23.2374
CD59	LAPTM4A	23.2344
PRNP	BSG	23.2123
ANXA1	FAM81B	23.1806
HSPA5	PTGDS	23.1717
CEBPD	IFITM3	23.166
UQCRB	C1orf194	23.1559
SOX18	PRND	23.1429
PRNP	MIA2	23.1374
SOD1	NUCB2	23.1279
HSPA5	FBLN1	23.0864
MSX1	PTHLH	23.083
MSX1	IFI30	23.0808
UQCRB	IGFBP7	23.057
SOD1	DDX18	23.0548
CD59	HTR5A	23.0146
CD59	CP	23.0142
DDIT3	RSPH1	23.0067
ID1	STMN2	22.9932
SMARCA1	CALM1	22.9811
MSX1	AKAP14	22.9437
MSX1	CD302	22.891
PRNP	CHCHD10	22.8708
KLF6	PLAU	22.856
HSPA5	COX7C	22.8476
MSX1	TSPO	22.8172
SOD1	RPL41	22.8111
UQCRB	RTN1	22.8065
CD59	ATP5MC3	22.7799
PRNP	PRAP1	22.7733
PRNP	AC012557.1	22.7517
CEBPZ	LINC02289	22.7443
HSPA5	CD9	22.7354
MSX1	SOSTDC1	22.7183
FOS	KRT19	22.7033
SOX18	ESM1	22.6852
HSPA5	IGFBP5	22.6444
CD59	ROPN1L	22.5503
CD59	PIFO	22.5265
LHX1	AC002116.2	22.4991
HSPA5	TPP1	22.497
HAND1	KRT19	22.4901
MSX1	SPA17	22.489
PRNP	CLDN1	22.4766
CD59	SLC13A4	22.4391
SOX4	HTR2C	22.413
UQCRB	AC099518.4	22.3639
HSPA5	PTN	22.3112
CD59	GJA1	22.2636
PRNP	TMBIM6	22.2184
PRNP	CPXM2	22.2092
ID1	COBLL1	22.1866
CCDC25	MPC1	22.1118
SOX18	S100A11	22.078
PRNP	SPINT2	22.0761
NFE2L3	TNFAIP8	22.0752
MSX1	TUBB4B	22.0578
MSX1	TMEM14C	22.053
HAND1	BST2	22.0271
ANXA1	P4HTM	22.0257
CD59	DPM3	22.0059
ANXA1	TTR	21.9543
MSX1	REEP5	21.92
HSPA5	ATRAID	21.907
MYRF	SPARC	21.891
HSPA5	SLC22A17	21.8846
HES6	MIF	21.8729
CD59	UQCRB	21.8725
NR3C2	HSD17B2	21.8536
CD59	SLC35F5	21.851
MSX1	PRNP	21.8297
HSPA5	RSPO2	21.824
CD59	NDUFA4	21.8152
PRNP	C11orf88	21.8104
HSPA5	NPC2	21.7968
MSX1	SLC4A5	21.7939
HES6	NDUFA4	21.7904
PRNP	AQP1	21.7902
ID1	HSPB1	21.78
CCDC25	FAT1	21.7075
PRNP	SSR4	21.6761
PRNP	COX7B	21.6733
PRNP	MALAT1	21.6669
PRNP	EFCAB1	21.6577
CEBPZ	NKX2-1	21.6398
HES6	GNG5	21.6359
HSPA5	KRTCAP2	21.6065
ANXA1	CAPS	21.5884
MSX1	KCNK1	21.5615
PITX1	MDK	21.5434
PRNP	TMEM147	21.5233
ANXA1	ANXA2	21.5137
SOD1	PSENEN	21.451
PRNP	CD46	21.4459
PRNP	COMT	21.4378
CD59	COMT	21.4212
NFE2L3	FBN1	21.4173
SOD1	DPY30	21.4047
HSPA5	ENPP2	21.3858
UQCRB	CALY	21.3346
CEBPD	CLDN5	21.3282
CD59	IFI6	21.2817
UQCRB	MLF1	21.2287
MSX1	NDUFA1	21.1941
MSX1	H2AFJ	21.1088
SOD1	SLC22A17	21.1024
CD59	CHCHD10	21.0997
UQCRB	ZC3H15	21.0765
CD59	HSBP1	21.0634
HSPA5	LOXL1	21.0561
ANXA1	IGFBP7	21.0442
SOD1	TMCO1	21.0246
SOD1	C5orf49	20.9845
UQCRB	LUM	20.9588
CD59	CD9	20.9536
CD59	IFITM2	20.9528
HEYL	APOE	20.947
FOXJ1	FAM81B	20.9359
HSPA5	SULF1	20.9071
ARID5B	RPL41	20.8648
SOX18	PHLDA2	20.8388
MSX1	TMEM98	20.8349
PRNP	TIMP3	20.8312
HSPA5	ATP1A2	20.7951
PITX1	LUM	20.7844
SOD1	PIFO	20.7653
PRNP	MPC1	20.7104
ARID5B	TMEM59	20.6741
UQCRB	DPM3	20.6732
HSPA5	VCAN	20.6691
MSX1	COX6C	20.6663
MSX1	MIF	20.6632
SOX18	ESAM	20.6626
LHX1	LINC01094	20.6278
SOX18	TM4SF18	20.6275
ANXA1	FOLR1	20.624
SOD1	RNMT	20.5968
CD59	COX6C	20.591
CD59	STIM2	20.5371
PRNP	TM7SF2	20.5259
UQCRB	C5orf49	20.5192
MSX1	SLC5A3	20.517
CD59	NDUFA1	20.5149
NFE2L3	ZFYVE16	20.4894
HSPA5	ATP5MC3	20.4692
MSX1	ABHD2	20.4583
SMARCA1	MPC1	20.4281
CD59	MDK	20.426
HES6	TMCO1	20.4218
ID1	COX6A1	20.4053
MSX1	IFI6	20.3919
UQCRB	MSX1	20.3912
TCF21	MGP	20.3868
SMARCA1	HSPE1	20.3579
MSX1	FAM162A	20.323
PRNP	MTDH	20.3198
ANXA1	FXYD1	20.3062
SMARCA1	EMP2	20.2947
RFX2	LINC01513	20.2824
MSX1	BEX3	20.282
EPAS1	FSTL1	20.2519
BCLAF1	MALAT1	20.2378
CD59	CA2	20.1746
SMARCA1	COX8A	20.1737
HOXC6	HOXB8	20.1412
SMARCA1	DDX24	20.1365
BCLAF1	SOX4	20.128
UQCRB	SELENOM	20.1165
ID1	POLR2L	20.1022
HOXB5	HOXC8	20.0865
CD59	WLS	20.0654
SOX4	RNMT	20.0572
MSX1	DPP7	20.0563
SMARCA1	MYL12A	20.0558
UQCRB	ATRAID	20.0551
SOD1	SCG3	20.0109
NFE2L3	CD164	19.9937
MSX1	NPC2	19.9669
PRNP	AKAP14	19.9549
HSPA5	LAMB1	19.9177
HSPA5	UQCRB	19.9171
PRNP	HSBP1	19.9098
SOD1	NQO1	19.8807
SMARCA1	MICOS10	19.8685
SOX4	CDO1	19.8668
SOD1	SERPINF1	19.8493
NFE2L3	TMEM205	19.8456
ANXA1	CD63	19.839
FOS	S100A11	19.8319
SOD1	SAT1	19.8256
PRNP	B2M	19.8058
ZNF226	MPC1	19.7879
SOX4	TMEM147	19.767
ID1	DNALI1	19.7637
MSX1	LGI1	19.7594
PRNP	PPIC	19.7423
PRNP	DPM3	19.7277
ANXA1	TNFRSF12A	19.7233
SOX4	ERLEC1	19.707
SMARCA1	SELENOS	19.6953
LUZP2	SYT1	19.6951
CD59	NUCB2	19.6933
PRNP	TIE1	19.6882
HSPA5	FSTL1	19.6647
CD59	CLDN1	19.6531
MSX1	SPAG6	19.6339
ANXA1	CYSTM1	19.6325
NFE2L3	SLC2A12	19.6235
PRNP	RPN2	19.6111
MSX1	FGFR2	19.5648
HSPA5	PLS3	19.5613
PRNP	DPP7	19.5492
SOD1	OSBPL1A	19.5463
UQCRB	CD59	19.5352
LHX1	MT-CO1	19.53
SOX4	CD63	19.5132
HES6	OVOL1-AS1	19.4806
UQCRB	LINC02765	19.4805
CD59	TCTN1	19.4718
SOD1	PPIB	19.4659
HSPA5	COL4A5	19.4496
HSPA5	ATP2C1	19.4334
CD59	ATP2C1	19.4251
ZNF226	CFAP298	19.4209
HOXB5	HOXA5	19.4164
ID1	APOE	19.3959
PITX1	EMP3	19.3839
ID1	GNG5	19.3723
CD59	MFAP2	19.3714
PRNP	ENPP2	19.3666
NFE2L3	LGI1	19.354
MSX1	SLC17A8	19.341
RFX2	CAPS	19.3265
CD59	MYL12A	19.3231
UQCRB	GSTM3	19.3186
CD59	FAT1	19.3084
CD59	PSAP	19.3073
SOD1	SYT1	19.2831
CD59	AQP1	19.275
ANXA1	RARRES2	19.2738
SOX18	MMP1	19.27
SOX4	DPY30	19.2695
HSPA5	SPINT2	19.2535
MSX1	HLA-A	19.2476
SOX4	CNIH4	19.247
CD59	IER3	19.2462
PUM3	LMAN2	19.2429
PRNP	EMC7	19.2357
SMARCA1	TTR	19.2139
ANXA1	CCNO	19.2107
PRNP	CD164	19.2008
MYRF	LUM	19.1933
PRNP	COL4A5	19.1695
ONECUT3	TAC1	19.1516
ID1	RPL41	19.1314
CD59	BEX3	19.1264
CD59	CUTA	19.1242
SOX4	AC003956.1	19.1163
CD59	SPINT2	19.1137
HOXA5	HOXB-AS3	19.1049
UQCRB	TUSC3	19.0986
HOXA5	HOTAIRM1	19.0466
FOXJ1	TTR	19.0365
CD59	CDX2	19.0311
ANXA1	MSX1	19.0296
SMARCA1	COX6A1	19.0263
PRNP	ZDBF2	19.0171
PRNP	C9orf24	18.9992
HOXC5	HOXC6	18.9972
CD59	POLR2L	18.9926
ANXA1	B2M	18.9481
CEBPD	FSTL1	18.9467
FOXJ1	EFCAB1	18.9415
UQCRB	CNPY2	18.9329
MSX1	TMBIM4	18.8998
SOD1	CAPSL	18.8975
UQCRB	FAM81B	18.8874
HSPA5	OLFML3	18.8864
PUM3	ITM2B	18.8726
SOD1	ATP6V0E1	18.8543
PRNP	PTGDS	18.8408
HSPA5	UQCR11	18.8236
MSX1	VAT1L	18.8218
PRNP	KCNK1	18.8201
MSX1	GSTK1	18.8034
SOD1	REXO2	18.8032
HSPA5	ERLEC1	18.801
PRNP	ATP1B1	18.7983
SOD1	PGM5P4-AS1	18.7859
ZNF226	UQCRB	18.7832
HSPA5	P4HTM	18.7735
FOS	IGFBP3	18.7545
HES6	SELENOW	18.7362
SOX4	KIF9	18.7318
ARID5B	SLC5A3	18.7228
SOD1	CAPS	18.7189
SOD1	TUSC3	18.7054
ANXA1	PPIC	18.6967
HES6	HSPE1	18.693
ZNF226	LUM	18.6896
SOX4	CRYAB	18.6852
HSPA5	SOD1	18.6786
CCDC25	SLC7A8	18.6688
FOXJ1	FAM183A	18.6677
SOX4	IGFBP7	18.6634
ID1	NDUFA4	18.6396
SMARCA1	VAT1L	18.6178
HAND1	S100A10	18.5724
PRNP	CP	18.5675
NFE2L3	SYNE1	18.5492
ID1	MALAT1	18.5468
UQCRB	MMP24OS	18.524
NFE2L3	COMT	18.5168
SOX4	GSTM3	18.4932
MSX1	PALMD	18.459
HOXB8	HOXC6	18.4442
ANXA1	SOD1	18.4435
CCDC25	MALAT1	18.4079
ANXA1	SPA17	18.3837
ANXA1	C9orf116	18.3763
FOXJ1	C11orf88	18.3731
CD59	TPBG	18.3713
PRNP	TMEM179B	18.3651
PRNP	SMIM18	18.3564
MSX1	COX8A	18.3377
PRNP	P4HA1	18.3296
HOXC9	HOXB7	18.3261
PRNP	SDC2	18.3073
SOX4	TMEM205	18.2729
CD59	COL11A1	18.2718
SOX4	VKORC1	18.2698
NFE2L3	IFI6	18.2546
CD59	TMEM14B	18.2343
HSPA5	PEG10	18.211
HSPA5	KISS1R	18.182
PRNP	CD9	18.1791
CD59	CPXM2	18.1728
HSPA5	EFEMP1	18.1438
DAB2	MYL12A	18.1382
SOX4	PSAP	18.1257
NR3C2	SLC17A8	18.1177
SOD1	C1orf194	18.0732
CEBPZ	EEF1B2	18.0434
MSX1	CP	18.029
CD59	SGMS2	18.0219
CEBPD	CD9	18.0183
EBF3	NOVA1	18.0146
PRNP	STIM2	18.0063
SMARCA1	TMBIM6	17.9961
ZNF816	AC104850.2	17.993
CD59	CDO1	17.9827
LMX1A	RSPO3	17.9812
ANXA1	TYRP1	17.977
UQCRB	PPIB	17.9706
HOXB5	HOXB6	17.9518
NFE2L3	EFCAB1	17.95
MSX1	WLS	17.9354
CD59	AKAP9	17.9252
TIMM8A	ATP5MC3	17.9238
PRNP	CNPY2	17.895
ID1	HSPE1	17.8924
PRNP	PCSK1N	17.886
SOD1	COMT	17.8789
SOX4	DDX18	17.8697
CD59	FABP5	17.8674
CEBPD	H19	17.8551
NFE2L3	SLC16A6	17.8542
CD59	RPN2	17.8299
CEBPZ	SOD1	17.8281
UQCRB	TUBB4B	17.8249
SOD1	DPP7	17.8235
SMARCA1	KRTCAP2	17.8177
MYRF	POSTN	17.815
SMARCA1	PRNP	17.808
CD59	REEP5	17.8002
BCLAF1	HSP90AA1	17.7557
PRNP	SOSTDC1	17.7479
SMARCA1	ATP11C	17.7389
PRNP	IFITM2	17.6988
CEBPD	CST3	17.6849
ANXA1	IFITM3	17.6813
MSX1	OMG	17.6693
NFE2L3	SLC4A10	17.6589
HSPA5	BEX3	17.638
NFE2L3	EFEMP1	17.6355
PRNP	TYRP1	17.6267
HSPA5	CD302	17.6248
PRNP	TMEM14B	17.611
CCDC25	VKORC1	17.6081
CD59	FAM162A	17.6076
UQCRB	AC002116.2	17.6013
FOXJ1	EFEMP1	17.5978
PRNP	ECEL1	17.5934
TFAP2A	NOMO2	17.5858
UQCRB	CD63	17.5658
SOD1	EFCAB1	17.5635
SOD1	SLC5A3	17.5454
UQCRB	EMP3	17.5332
EPAS1	TGFBI	17.5267
SOD1	CLU	17.5236
PRNP	CYBA	17.5211
MSX1	ANXA2	17.5076
HSPA5	COL4A1	17.5065
PRNP	PSENEN	17.5053
MSX1	ATP5IF1	17.5009
SMARCA1	PRDX4	17.4961
SOX4	RBP1	17.4927
MSX1	SLC4A10	17.491
PRNP	SLC12A2	17.4791
HSPA5	IFITM3	17.4779
CD59	AL139815.1	17.4559
UQCRB	SERPINF1	17.4487
PRNP	ODF3B	17.444
HES6	ZMYND10	17.437
SOX4	EMC7	17.4213
CD59	HACD3	17.409
MSX1	ATP5MC3	17.4066
SOX4	SERPINF1	17.4044
PRNP	COX8A	17.3601
HSPA5	S100A11	17.3541
CCDC25	LHX1	17.3211
HSPA5	SLC12A2	17.317
MYRF	COL15A1	17.3083
UQCRB	PIFO	17.3061
HSPA5	ATP1B1	17.3006
SMARCA1	EEF1B2	17.2596
NFE2L3	APLP2	17.2588
SOD1	SDC2	17.2473
CD59	ERLEC1	17.2389
MSX1	ZDBF2	17.2379
CD59	GPX8	17.2288
MSX1	PTGDS	17.2141
SMARCA1	BAMBI	17.2139
CD59	CYBA	17.2081
MSX1	SLC2A12	17.2003
MSX1	TMEM205	17.1983
PRNP	SLC4A10	17.1894
PRNP	F5	17.1836
SMARCA1	SOD1	17.1818
CD59	PLPP5	17.1757
UQCRB	ATP6V0B	17.1581
DDIT3	TRIB3	17.1477
PRNP	SERF2	17.1419
PRNP	GPNMB	17.1397
MSX1	WDR38	17.1249
UQCRB	NCF1	17.12
ANXA1	CFAP126	17.1047
SOX4	PTN	17.1013
UQCRB	ATP1B1	17.0927
PRNP	SPA17	17.0876
CD59	TSTD1	17.0875
MSX1	NFE2L3	17.0831
UQCRB	PSENEN	17.083
ANXA1	CP	17.0827
RBMS1	TNFSF10	17.075
ID1	TMEM14B	17.0743
ANXA1	CDO1	17.0693
CD59	SLC17A8	17.0688
CD59	PRAP1	17.049
HSPA5	COX6A1	17.0488
SOD1	LHX5-AS1	17.0197
HSPA5	GALNT1	17.0055
ID1	BEX3	16.9642
NFE2L3	MAP9	16.9423
TFAP2B	NOVA1	16.9421
MYRF	COL1A1	16.937
CD59	SELENOM	16.9331
CD59	MPC1	16.9286
SMARCA1	COMT	16.9199
HOXB5	RND3	16.9168
PRNP	ARL6IP1	16.9167
CD59	ABHD2	16.91
ID1	ANXA2	16.8962
BCLAF1	SEC62	16.8909
ANXA1	HSPB1	16.8871
MSX1	TNNC1	16.8858
CD59	ANXA2	16.8731
CEBPD	NMB	16.8684
NFE2L3	SGMS2	16.8564
HSPA5	CCPG1	16.8539
NFE2L3	CLDN5	16.8526
DMRT3	RARRES2	16.8508
SOD1	HACD3	16.8471
FOXJ1	KCNK1	16.8465
SOX4	TOP1	16.8384
SMARCA1	FOLR1	16.8365
MSX1	ZMYND10	16.83
HOXC8	HOXB7	16.8227
CEBPD	ATP6V0E1	16.7969
HSPA5	TNFRSF12A	16.7874
SOX4	HOXB8	16.7839
CD59	FAM27E3	16.7838
MSX1	CAPS	16.7831
NFE2L3	CLU	16.7811
SOD1	CNIH4	16.7681
PRNP	OCIAD2	16.7597
ZNF226	EEF1B2	16.7583
UQCRB	C9orf116	16.7487
NFE2L3	SLC13A4	16.7403
MSX1	PRDX1	16.7392
SOD1	NOVA1	16.7335
NFE2L3	SULF1	16.7329
FOXJ1	CCNO	16.7294
ID1	SVIL	16.7196
CD59	CALU	16.7176
UQCRB	SLC4A5	16.7067
UQCRB	CFAP298	16.7039
UQCRB	WDR38	16.6928
ANXA1	FAM216B	16.6812
PRNP	RSPH1	16.6807
CD59	MT-CO1	16.6748
CD59	SLC22A17	16.6702
HSPA5	SLC2A1	16.6552
HSPA5	LMAN2	16.6547
HSPA5	MFAP2	16.651
HSPA5	COL6A2	16.6463
CD59	PLD3	16.6452
CCDC25	MAB21L2	16.6286
ID1	MICOS10	16.6162
ANXA1	CFAP298	16.6067
PRNP	ATP2B3	16.5949
EPAS1	IGFBP5	16.5904
ID1	CALU	16.5803
HOXB8	HOXB-AS3	16.5622
SOD1	C9orf116	16.556
MSX1	CD59	16.5554
HSPA5	MIF	16.5517
HSPA5	NDUFA4	16.5346
PRNP	IFI27L1	16.5325
SOX4	CLU	16.5005
CEBPZ	SNCG	16.4982
CEBPZ	OMG	16.4803
NFE2L3	ATP2B3	16.4787
SMARCA1	CD46	16.4678
NFE2L3	TYRP1	16.4613
HOXC6	HOXC5	16.461
SOD1	TUBB4B	16.4566
CD59	PPIC	16.4503
MSX1	LMAN2	16.4475
HOXB5	AC006262.2	16.4449
ZNF226	CRYAB	16.4408
NFE2L3	WFIKKN2	16.4369
DDIT3	VKORC1	16.4301
SOX4	FAM183A	16.4014
ID1	COX8A	16.383
FOXJ1	C9orf24	16.3829
UQCRB	SLC2A1	16.3829
CD59	HSPB1	16.3696
CD59	CLIC6	16.3672
CEBPD	PRDX4	16.3549
NFE2L3	MIA2	16.3547
SOX4	CLDN5	16.3379
SOX4	DYNC2LI1	16.3315
MSX1	CALY	16.3183
MYRF	GALNT1	16.3005
HSPA5	HSP90AA1	16.2825
EBF3	DDX24	16.2776
ANXA1	ROPN1L	16.2749
UQCRB	MDK	16.273
SMARCA1	HSBP1	16.272
PITX1	TIMP1	16.2709
PRNP	PTHLH	16.269
HSPA5	REXO2	16.2601
ID1	PSENEN	16.2508
SMARCA1	CHCHD10	16.2461
SOX4	FXYD1	16.2175
CD59	PLTP	16.212
SMARCA1	TMEM98	16.2112
PRNP	COX7C	16.207
SOD1	HSD17B2	16.2067
SOX4	CETN2	16.204
SOX4	PPIB	16.2038
HOXA5	RBP1	16.1831
FOS	TGFBI	16.163
CD59	TYRP1	16.1452
PRNP	GJA1	16.1354
SMAD7	H19	16.1341
ANXA1	TMEM179B	16.1268
NFE2L3	PLTP	16.1159
NFE2L3	ATP2C1	16.1154
ID1	AP1S2	16.1128
ID1	MPC1	16.1063
CCDC25	RPL41	16.0988
CD59	GPC3	16.0765
CD59	COX7C	16.0596
NFE2L3	FAM216B	16.0571
HOXC6	LAMP5	16.0513
CEBPZ	MALAT1	16.0513
HSPA5	CXCL14	16.0487
ANXA1	COX8A	16.0485
CD59	RSPO2	16.0422
HSPA5	LGALS1	16.0407
SOX4	TMEM14B	16.0342
SOX4	POLR2L	16.0332
UQCRB	MGP	16.0226
NFE2L3	HACD3	15.9968
HSPA5	COL6A1	15.9804
CEBPZ	PCSK1N	15.9784
CD59	KCNK1	15.9743
PRNP	PSAP	15.9695
SOD1	LMAN2	15.9544
CD59	PDIA3	15.9463
UQCRB	EMC7	15.9327
SOD1	CLDN5	15.9264
TRIB3	NQO1	15.9264
SMARCA1	UQCRB	15.9259
PRNP	SULF1	15.9214
PRNP	NDUFA1	15.9131
CD59	MRPS6	15.9095
PRNP	PRDX4	15.9072
PRNP	ROPN1L	15.9021
PRNP	COLEC12	15.8995
CD59	NMB	15.8969
LHX1	SCG3	15.8926
MSX1	IFI27L1	15.8847
CEBPD	HLA-A	15.8759
NFE2L3	DLK1	15.8644
HSPA5	PTHLH	15.8457
MYRF	S100A10	15.8456
SOX4	AQP4	15.8328
CD59	TM7SF2	15.8197
PITX1	S100A10	15.8189
PRNP	SELENOS	15.8136
SOX4	IFI6	15.8121
DDIT3	PRDX1	15.772
HSPA5	HSPE1	15.7699
HSPA5	MESD	15.7671
SMARCA1	CD63	15.7625
HSPA5	CNIH4	15.7527
PUM3	TUSC3	15.7476
ANXA1	IER3	15.7296
HOXA9	ITGB3BP	15.7256
CD59	SELENOS	15.7194
ANXA1	AKAP14	15.7141
MSX1	CNIH4	15.7086
CEBPZ	CALR	15.7065
ID1	CDO1	15.7061
MSX1	GCC2	15.702
HSPA5	MTDH	15.7007
HSPA5	CALM1	15.6938
TCF21	IKBIP	15.6831
HES6	MALAT1	15.6773
CD59	KCNK15	15.6762
UQCRB	KRTCAP2	15.6673
CD59	THORLNC	15.6577
ZNF226	SPIN2A	15.6545
ARID5B	ATP5IF1	15.6538
PRNP	LAYN	15.651
HOXC8	HOXB5	15.6466
CEBPD	AQP1	15.6424
MSX1	LRRC6	15.6412
HES6	TMSB4X	15.6377
UQCRB	OSBPL1A	15.6376
MYRF	TMEM98	15.6322
PRNP	NFE2L3	15.6296
UQCRB	SPATS2L	15.6204
ZNF816	H3.Y	15.6167
MSX1	RSPH1	15.613
FOXJ1	PALMD	15.6124
MSX1	ITM2B	15.6004
CD59	PRDX1	15.5765
SOX4	LHX1	15.5517
SMARCA1	CST3	15.5479
SMARCA1	PRDX1	15.5378
SOX4	ANXA2	15.5239
ONECUT3	NRN1	15.5218
SOX4	CST3	15.5152
MCTP2	REEP5	15.5109
SOX4	MICOS10	15.5092
SOD1	DNAJC15	15.5089
UQCRB	MORN5	15.5054
SOX4	SLC5A3	15.5051
MSX1	TYRP1	15.5034
HOXC5	HOXC8	15.4961
SOX4	HOXC6	15.4947
SOD1	TPM1	15.4937
CCDC25	POLR2L	15.49
HAND1	KRT8	15.4893
NFE2L3	FXYD1	15.4802
HOXA9	KLHDC8B	15.4614
PRNP	KRTCAP2	15.4464
PRNP	MLF1	15.425
UQCRB	FBLN1	15.4213
HES6	AL590399.3	15.3954
DDIT3	C1orf162	15.3847
PRNP	NUCB2	15.3812
MSX1	C1orf158	15.3787
ID1	TMBIM6	15.3765
LHX9	PTH2	15.3729
LUZP2	RTN1	15.3497
SOX4	RARRES2	15.3256
ETS1	PDGFB	15.2997
ONECUT3	AC011933.3	15.282
ID1	SELENOW	15.2818
UQCRB	TMEM179B	15.2765
ZNF226	CDO1	15.2689
CD59	SLC12A2	15.2662
SOX4	LAMP5	15.2585
UQCRB	DDX24	15.2564
UQCRB	AKAP14	15.2534
SMARCA1	COX7B	15.2511
MSX1	FABP5	15.2454
MSX1	KLHDC8B	15.2429
NFE2L3	PRDX4	15.2412
MSX1	ECEL1	15.2374
NFE2L3	ITM2B	15.2335
SOX4	CD59	15.2267
SOX4	S100A10	15.2256
PRNP	MORN2	15.2239
HES6	STMN2	15.2162
MSX1	CRABP1	15.1985
MSX1	GIHCG	15.1928
SOX18	EFCAB14	15.1912
HSPA5	PDGFB	15.1911
ZNF226	HSPE1	15.1843
LHX1	STMN2	15.1764
MSX1	ATRAID	15.1759
LMX1A	DNAH12	15.1682
SOX4	HSP90B1	15.1656
EBF3	ATP6V0B	15.1593
HSPA5	SYT4	15.1508
SOD1	SYT4	15.1435
UQCRB	DYNC2LI1	15.1377
PUM3	EMC7	15.131
UQCRB	SYT1	15.1285
CD59	CFDP1	15.1263
HSPA5	COL6A3	15.1109
CD59	GNG5	15.1008
SOX4	NUCB2	15.1004
SMARCA1	SOD3	15.1003
MSX1	MYCBP	15.0934
HSPA5	PRDX1	15.0933
UQCRB	EFCAB1	15.0886
MSX1	TPPP3	15.0866
ID1	TMEM14C	15.0807
HSPA5	IFI27L1	15.0699
PRNP	GBP1	15.0476
SOD1	JAK1	15.0233
UQCRB	NPC2	15.0206
HOXA5	HOXB8	15.0077
PITX1	CDKN1C	14.9992
UQCRB	COMT	14.9865
SOD1	CFAP298	14.9861
SMARCA1	HSP90AA1	14.9803
FOXJ1	SLC2A12	14.9538
ID1	FRZB	14.953
EGR2	SERPINH1	14.9484
PRNP	CETN2	14.9462
HES6	SAT1	14.9422
SOX4	TRPM3	14.9417
SMARCA1	SLC5A3	14.9364
CD59	KIF9	14.9298
EPAS1	IGFBP3	14.9182
ONECUT3	SYT4	14.9112
HOXC6	HOXA5	14.9112
CD59	CDKL1	14.9109
CEBPD	CNIH4	14.9047
SOD1	COL3A1	14.9001
DDIT3	MT-CO1	14.8862
MSX1	GPC3	14.8857
PRNP	SLC16A10	14.8775
ID1	POSTN	14.8753
FOXJ1	WDR38	14.8569
UQCRB	TMEM205	14.8452
SOX4	HOXB5	14.8446
ID1	CXCL14	14.8303
SMARCA1	RBBP8	14.8292
SOX4	TSPO	14.8276
FOXJ1	MMP24OS	14.8152
LHX1	DDX24	14.8142
PITX1	S100A11	14.8122
UQCRB	CFAP126	14.8118
HEYL	PLAC9	14.7987
FOXJ1	CRIP1	14.7981
ANXA1	LINC01513	14.7956
NFE2L3	ZNF106	14.7793
SOD1	ZNF106	14.7789
SOD1	RARRES2	14.7739
CD59	NFE2L3	14.7705
MSX1	ATP2C1	14.7604
ANXA1	NFE2L3	14.7577
TRIB3	GPNMB	14.7565
UQCRB	CAPSL	14.731
HSPA5	ATP11C	14.7146
MSX1	PSENEN	14.7047
HSPA5	SDC2	14.7038
ID1	SDC2	14.6977
SMARCA1	CETN2	14.6778
SOX4	SLC22A17	14.6608
CCDC25	HSBP1	14.6542
UQCRB	NME5	14.6504
ID1	MT-CO1	14.6431
UQCRB	TIMP1	14.6382
UQCRB	CD302	14.6275
SMARCA1	TMEM117	14.6254
SOD1	APLP2	14.6181
UQCRB	AC022306.2	14.6178
SMARCA1	ITM2B	14.6158
SMARCA1	PRAP1	14.6128
SMARCA1	CXCL14	14.6106
ZNF226	ATP5MC3	14.6065
SOX4	CUTA	14.596
KLF6	KRT19	14.5917
ANXA1	CLU	14.5897
SOD1	HSP90B1	14.585
HOXB6	HOXA5	14.5805
MSX1	MLF1	14.5762
UQCRB	CLDN5	14.5707
HSPA5	AC087627.1	14.5703
SOD1	LUM	14.5658
SOD1	SLC4A5	14.5425
SOD1	CPXM2	14.5419
CEBPD	MRPS6	14.538
HSPA5	COMT	14.5283
SOD1	FOLR1	14.5195
SOX4	RUNX3	14.5168
MCTP2	SPARC	14.5138
ID1	NDUFA1	14.5102
FOXJ1	FOLR1	14.5007
ONECUT2	SYT4	14.4769
MSX1	PROCR	14.4755
ZNF226	NDUFA1	14.4698
HOXC6	MAB21L2	14.4683
CD59	MLF1	14.4531
HOXC6	HOXC8	14.4483
SOD1	CRYAB	14.4193
SOD1	GRAMD2B	14.4118
HSPA5	PROCR	14.4039
HSPA5	PLAU	14.4023
ATF3	GPNMB	14.4003
KLF6	PDGFB	14.3979
UQCRB	PRAP1	14.3919
TWIST2	MGP	14.3896
PRNP	PDIA3	14.383
CCDC25	FAM162A	14.3787
CCDC25	ZC3H15	14.3755
SOD1	CD164	14.371
SOX4	TM7SF2	14.3707
FOS	FBLN1	14.3687
TP53	GNRH2	14.3678
CEBPD	SERPINF1	14.344
NFE2L3	CP	14.3422
UQCRB	TPPP3	14.3351
HSPA5	COX8A	14.3336
SMARCA1	FABP5	14.3291
CCDC25	AP005328.1	14.3169
UQCRB	ID1	14.3101
ATF3	GPER1	14.3017
DAB2	SLC4A10	14.2906
HES6	COX8A	14.2875
CEBPZ	AL354760.1	14.2448
HSPA5	IFI6	14.2444
ANXA1	PCP4	14.2437
SMARCA1	GNG5	14.2413
MSX1	C9orf116	14.2395
SOX4	C1RL-AS1	14.2286
LHX1	ARL6IP5	14.2149
SOX4	ANO7	14.2013
EPAS1	CLDN5	14.2002
SMARCA1	MESD	14.1775
CCDC25	ALDH1A3	14.1605
UQCRB	VAT1L	14.1594
SMARCA1	DPP7	14.1588
PITX1	LOXL1	14.1523
HSPA5	PCSK1N	14.1522
SOD1	MTDH	14.1487
ID1	CRYAB	14.147
UQCRB	TPD52L1	14.1406
HOXB5	NOVA1	14.1259
CD59	CYSTM1	14.1024
SMARCA1	MORN2	14.1002
SOD1	PLD3	14.0953
FOXJ1	PSENEN	14.0926
CCDC25	ECEL1	14.0819
NFE2L3	STIM2	14.0699
UQCRB	NQO1	14.0627
MSX1	CRABP2	14.0503
CEBPZ	CUTA	14.0462
SOD1	RSPH1	14.0408
HSPA5	GOLGB1	14.0384
DDIT3	COX8A	14.0373
NFE2L3	VKORC1	14.0334
PRNP	CUTA	14.0308
UQCRB	MT-CO1	14.0201
SMARCA1	TMEM205	14.0124
PRNP	SPARC	14.0112
SOX4	ID3	14.0083
SOD1	SELENOM	14.0072
HOXB7	HOXC9	14.0071
SOD1	SLC13A4	14.006
ZNF226	CXCL14	13.9925
LHX1	MAB21L1	13.9922
PITX1	KRT19	13.9911
PITX1	FRZB	13.9837
SOD1	ATRAID	13.9751
HOXC9	PCSK1N	13.9656
BCLAF1	DDX24	13.9523
PITX1	CNPY2	13.946
ANXA1	CD302	13.945
SMARCA1	ARL6IP1	13.9427
ID1	CYSTM1	13.941
SOX4	MPC1	13.9353
ARID5B	CD63	13.9337
SOX4	OCIAD2	13.9327
TRIB3	STIM2	13.9238
EBF3	PCSK1N	13.9105
HSPA5	RBP1	13.9068
SOX4	SPARC	13.9025
DDIT3	AL049637.2	13.8934
ZNF226	TSTD1	13.8863
SOD1	SPATS2L	13.8675
SMARCA1	TRPM3	13.8359
MSX1	GSTM3	13.8277
PRNP	SELENOM	13.8262
CCDC25	ARL6IP5	13.8185
MSX1	TMBIM6	13.8181
FOS	CRABP2	13.818
HOXB8	HOXB5	13.8108
MSX1	TPM1	13.8086
PRNP	IFITM3	13.8038
HES6	TTR	13.8011
CEBPD	AL357079.1	13.7988
ZNF226	CA2	13.7958
UQCRB	GIHCG	13.7868
CD59	FSTL1	13.7785
ANXA1	TMEM98	13.7773
SMARCA1	FAT1	13.7761
HOXB7	HOXC8	13.776
DNAJC21	SOD1	13.7717
HOXB6	URAD	13.754
CD59	ATP5IF1	13.7535
ANXA1	TSTD1	13.7531
MSX1	BSG	13.753
MCTP2	CXCL10	13.7409
CD59	MIF	13.7384
EPAS1	CRABP2	13.7332
UQCRB	IFT22	13.7304
UQCRB	HOTAIRM1	13.7274
CCDC25	COX7B	13.7232
HSPA5	AC064875.1	13.7165
ELF3	SPATS2L	13.7159
CD59	RASSF8	13.7087
UQCRB	NID2	13.707
ARID5B	ATP6V0B	13.7013
MSX1	MAL	13.701
NFE2L3	PRAP1	13.6978
ANXA1	PIFO	13.6939
HAND1	EMP3	13.6885
SOD1	DYNC2LI1	13.6867
ID1	LINC00467	13.6846
SOX4	ID1	13.6833
EPAS1	ABCA4	13.6799
HOXB5	LHX5-AS1	13.6735
MSX1	ZNF106	13.6591
ANXA1	GSTP1	13.6516
PRNP	AP1S2	13.6486
CCDC25	TRDN	13.6481
ID1	DLGAP1-AS1	13.637
SMARCA1	NENF	13.6367
CEBPZ	MIA2	13.6363
HES6	COX6C	13.6361
MSX1	TNFRSF12A	13.6325
SMARCA1	CLDN1	13.628
SMARCA1	NDUFA1	13.6225
HOXA5	LAMP5	13.6195
TFAP2B	SCG2	13.6194
ID1	TYW3	13.6148
FOS	TPM1	13.6129
MSX1	DLK1	13.6121
MCTP2	SULF1	13.6059
SOX4	SMIM18	13.598
ID1	CA2	13.5945
PRNP	C21orf62	13.5937
NFE2L3	POLR2L	13.5917
SMARCA1	BSG	13.5738
MSX1	IFT22	13.5615
PRNP	CALM1	13.5563
FOXJ1	GIHCG	13.551
ARID5B	LAYN	13.5485
NFE2L3	MTDH	13.548
FOXJ1	TRPM3	13.5389
SOHLH2	IFI30	13.5387
SOD1	ID1	13.5373
CEBPD	KCNK17	13.5359
SOX4	KTN1	13.5317
PRNP	CYSTM1	13.5175
MSX1	EFEMP1	13.5163
SOD1	PTH2	13.5156
ANXA1	CRIP1	13.4992
SMARCA1	POLR2L	13.4978
HSPA5	GSTP1	13.4971
HES6	UQCR11	13.4751
ARID5B	FSTL1	13.4691
UQCRB	SLC7A8	13.4666
PITX1	MT2A	13.4648
HES6	SOX4	13.4642
CD59	LGI1	13.4631
SOD1	ATP2C1	13.4622
SMARCA1	MSX1	13.4609
SMARCA1	ZFYVE16	13.4455
PRNP	CNIH4	13.4418
ZNF226	FAM162A	13.4392
ID1	MYL12A	13.4303
FOS	AL512791.2	13.4127
SOD1	HIST1H2BE	13.4113
SOD1	ERLEC1	13.391
SOD1	CD9	13.3827
HSPA5	FGFR2	13.3752
UQCRB	SPAG6	13.3704
PRNP	MFAP2	13.37
NR3C2	PTHLH	13.3509
HOXA5	NOVA1	13.3389
HSPA5	CP	13.3234
ANXA1	IFI30	13.3185
DDIT3	APLP2	13.3077
SMARCA1	IGFBP2	13.3067
NFE2L3	COL4A5	13.3047
HOXB6	HOXB5	13.3038
HSPA5	TAGLN	13.3037
CD59	SPATS2L	13.3024
PRNP	ATP6V0E1	13.2967
ID1	FABP5	13.2883
SMARCA1	LINC02266	13.2881
SMARCA1	RPS27L	13.2866
ANXA1	CCDC160	13.283
PUM3	MAB21L1	13.2708
CCDC25	SOD3	13.2618
ZNF226	MSX1	13.254
ONECUT2	SNCG	13.254
DMRT3	PRAP1	13.2376
ANXA1	ATP2C1	13.2328
HES6	PCP4	13.2222
NR3C2	CXCL14	13.2194
HOXC8	OLFM1	13.2115
HSPA5	CPXM2	13.2094
HSPA5	GSTK1	13.2063
HOXC9	HOXC6	13.2044
SMARCA1	KIF9	13.2009
SOD1	WLS	13.1994
DMRT3	IFT22	13.1983
HSPA5	DPP7	13.1972
SOX18	GJA1	13.1881
CD59	SELENOW	13.1848
PRNP	LMAN2	13.1737
CD59	SLC4A10	13.1736
MSX1	PDIA3	13.1569
ANXA1	HSPA5	13.1565
PRNP	CAPS	13.1555
SOX4	CD46	13.1517
HSPA5	BMP4	13.1512
ID1	AL035425.3	13.1461
HSPA5	ID3	13.1349
UQCRB	KTN1	13.1287
PRNP	HSPA5	13.1274
CCDC25	CCK	13.1232
CD59	ZDBF2	13.1201
DDIT3	SLC7A8	13.1161
ZNF226	AC025754.2	13.1102
ANXA1	CAPSL	13.1055
HOXA5	HOXB7	13.1016
RBMS1	ATRAID	13.1015
SOX4	RBBP8	13.0997
MSX1	COMT	13.0971
PITX1	SLN	13.097
GSC	IFI30	13.0767
LHX1	TTR	13.0744
CD59	F5	13.0689
PRNP	CRABP2	13.0667
NFE2L3	MSX1	13.0636
CD59	C21orf62	13.0622
MSX1	GPNMB	13.0528
PRNP	CLIC6	13.0526
ID1	TMEM35B	13.0522
NR3C2	CLDN5	13.0499
SOD1	TM7SF2	13.0435
HES6	PCSK1N	13.0404
SOD1	TPPP3	13.0399
SOD1	AL031118.1	13.0297
SOD1	ROPN1L	13.0285
PRNP	REEP5	13.0279
SOD1	RPN2	13.0245
TRIB3	DDIT3	13.0093
PUM3	LHX5-AS1	13.0066
UQCRB	SOD3	13.0002
HSPA5	FAT1	12.9983
RBMS1	CD302	12.9927
SOD1	PTGDS	12.988
SOD1	SELENOS	12.9854
SOD1	TMEM107	12.9845
CCDC25	TMEM14B	12.9843
CCDC25	GSTP1	12.9828
SOD1	FAM81B	12.9802
ANXA1	GMPR	12.976
LHX1	PCSK1N	12.9663
ONECUT3	RPRM	12.9659
HSPA5	ATP6V0B	12.9631
CD59	WFIKKN2	12.9545
SOX4	TSTD1	12.948
SOX18	CDH5	12.9463
DDIT3	ORMDL2	12.9385
HES6	GPC3	12.9319
CD59	CALR	12.9171
ID1	SOD1	12.9158
ELF3	FSTL1	12.9126
PRNP	RPS27L	12.9063
UQCRB	AC073517.1	12.898
ZIC4	C1orf194	12.8957
MSX1	SULF1	12.8872
CD59	PROCR	12.8859
RBMS1	COMT	12.8854
HOXB6	HOXB8	12.8821
SOX18	IGFBP3	12.8752
ID1	CCDC160	12.8743
UQCRB	TM7SF2	12.8676
SMARCA1	MRPS6	12.8646
SMARCA1	NUCB2	12.8627
PRNP	NQO1	12.8612
UQCRB	TMCO1	12.8611
SMARCA1	SELENOW	12.8577
HOXB7	HOXB8	12.8559
CD59	STMN2	12.8523
SOX4	PTGDS	12.8514
SMARCA1	CNPY2	12.8508
UQCRB	CCDC173	12.8419
SOD1	MAP9	12.8392
HOXB5	HOXB8	12.8385
NFE2L3	PRNP	12.8349
HSPA5	CUTA	12.8295
HSPA5	CDH9	12.8247
PRNP	IFI30	12.8201
UQCRB	PPIC	12.8192
CD59	SOSTDC1	12.818
SMARCA1	TPM1	12.8143
PHLDA2	HLA-B	12.812
ID1	MIF	12.8117
PRNP	LAPTM4A	12.8096
HSPA5	TOP1	12.8068
SOD1	RBBP8	12.8054
ZNF226	IFI27L1	12.805
CEBPD	COL3A1	12.8017
ID1	TM4SF1	12.7961
PRNP	TCTN1	12.7948
HES6	RBBP8	12.791
TFAP2B	TAC1	12.7896
ZNF226	AC091180.2	12.7892
HES6	TAGLN3	12.7843
SOD1	TMBIM4	12.7754
CEBPD	GPNMB	12.7745
NFE2L3	CDO1	12.7737
MSX1	MIA2	12.7726
SOD1	IER3	12.7671
CEBPD	CD46	12.7664
DDIT3	ATP5MC3	12.76
SOD1	TNNC1	12.7534
SOX4	CYSTM1	12.7533
CD59	RPS27L	12.753
CD59	CCPG1	12.7488
NFE2L3	SLC22A17	12.7458
HOXB9	HOXA5	12.7451
PRNP	VAT1L	12.7435
CEBPD	CPXM2	12.7414
SOD1	CLIC6	12.7413
HSPA5	ABHD2	12.7392
CD59	MSX1	12.7376
NFE2L3	RAB11FIP1	12.7328
PRNP	MGST2	12.7282
UQCRB	MYCBP	12.7266
HSPA5	NDUFA1	12.7243
NFE2L3	RBP1	12.7159
SOX4	CFAP126	12.7118
ID1	MSX1	12.7113
SOD1	KCNK15	12.6981
ID1	SPATS2L	12.6919
ARID5B	SERPINF1	12.6914
SMARCA1	SERF2	12.691
ANXA1	VAT1L	12.6901
SOX4	HSD17B2	12.6889
PUM3	TMEM59	12.6886
PRNP	MMP24OS	12.688
SOD1	IFI6	12.6873
ZNF226	PCP4	12.6849
MSX1	OSBPL1A	12.6849
ANXA1	C9orf135	12.6847
SOX4	MLF1	12.6794
SOD1	TMEM117	12.6768
CEBPZ	ATP6V0B	12.6744
UQCRB	AC124242.3	12.6686
SMARCA1	NPC2	12.6635
LMX1A	RARRES2	12.6626
ID1	SELENOM	12.66
ID1	H2AFJ	12.6583
SOD1	TPD52L1	12.655
CCDC25	CALML4	12.6526
FOS	S100A10	12.6525
NFE2L3	ARMC3	12.6507
ANXA1	GDF15	12.644
SOX4	SREK1IP1	12.6378
PRNP	ABCA4	12.6355
FOXJ1	SOHLH2	12.6266
SMARCA1	PTH2	12.6253
SOD1	BSG	12.624
SOX4	HACD3	12.6197
UQCRB	DPP7	12.617
CEBPD	CXCL14	12.6092
CD59	EMP2	12.6084
DAB2	GSTK1	12.6069
UQCRB	OMG	12.6036
EPAS1	AMOT	12.5989
PRNP	TNFRSF12A	12.596
ZSCAN20	LINC01929	12.5885
PRNP	H2AFJ	12.5876
FOXJ1	ATP11C	12.569
PRNP	MICOS10	12.5684
PRNP	FAM81B	12.568
UQCRB	TNFAIP8	12.567
HSPA5	EEF1B2	12.56
NFE2L3	ABHD2	12.557
SOX18	CALM1	12.5569
SMARCA1	CA2	12.5469
HES6	AC108471.2	12.5466
HOXC9	ATP6V0B	12.5428
CD59	H2AFJ	12.5421
MSX1	AC007906.2	12.5294
DAB2	LGI1	12.5288
ANXA1	MORN2	12.5269
ID1	TMEM147	12.5212
SOD1	AKAP14	12.5189
NFE2L3	AKAP9	12.4988
PRNP	AP000553.2	12.4978
CD59	EEF1B2	12.4917
SOX18	UNC5B	12.4767
MSX1	IER3	12.4736
HSPA5	LINC01170	12.465
PRNP	ZC3H15	12.4522
HES6	COX6A1	12.4499
HOXC6	HOXC9	12.4482
UQCRB	ROPN1L	12.4418
SOD1	SYNGR4	12.4403
PUM3	IFITM3	12.4385
ZNF37A	CD84	12.4374
DAB2	CA2	12.4373
HSPA5	CYBA	12.435
PITX2	SVIL	12.4335
SOD1	OCIAD2	12.4335
ANXA1	MPC1	12.4297
SOD1	MESD	12.426
ID1	FAM183A	12.4256
SMARCA1	DYNC2LI1	12.4237
PITX1	ZGLP1	12.4201
CEBPZ	RBP7	12.4183
SOX4	LMAN2	12.413
HSPA5	PSENEN	12.4087
ARID5B	ARL6IP1	12.401
EPAS1	SYNGR4	12.3997
NR3C2	TRPM3	12.3985
CD59	OSBPL1A	12.3976
SOD1	CFAP97	12.3934
DNAJC21	VPS33B-DT	12.3911
MSX1	TAC3	12.3877
PUM3	SOX4	12.3804
UQCRB	BSG	12.3799
UQCRB	ARL6IP1	12.3763
RBMS1	AKAP9	12.3755
EPAS1	APLP2	12.3742
RBMS1	SDC2	12.3714
PRNP	SOD1	12.3697
ARID5B	PRDX4	12.3603
SMARCA1	ATP6V0E1	12.354
CEBPZ	TMEM147	12.351
PUM3	ATP5IF1	12.3465
ZNF226	WDR38	12.3404
SOX18	CD93	12.3401
HEYL	COL4A1	12.3351
UQCRB	PDIA3	12.3214
SOX4	APOE	12.3167
ID1	VKORC1	12.3089
UQCRB	ODF3B	12.3088
LHX9	ATP1B1	12.304
ANXA1	MGST2	12.2974
HSPA5	SLIT2	12.2734
HSPA5	TGFBI	12.2732
CD59	SULF1	12.2652
UQCRB	COL1A2	12.2616
SMARCA1	C9orf24	12.261
SMARCA1	CLU	12.2606
SOX4	MSX1	12.2591
FOXJ1	MNS1	12.2581
MYRF	COL5A1	12.2529
HAND1	TIMP1	12.2496
RBMS1	IFI6	12.2305
SOX4	IFI27L1	12.2217
SMARCA1	CFAP126	12.208
PRNP	SPATS2L	12.1895
ZNF226	ARL6IP5	12.187
ANXA1	MRPS6	12.182
SOX4	FOLR1	12.1803
UQCRB	LGI1	12.1697
ID1	COX7C	12.1685
ANXA1	APOE	12.1618
HSPA5	CCDC47	12.161
CD59	P4HTM	12.1591
HSPA5	SCG2	12.1561
DAB2	SERPINF1	12.1556
SOD1	SLC4A10	12.1542
MSX1	STIM2	12.1542
ZNF226	MICOS10	12.1509
FOXJ1	ABCA4	12.1468
PRNP	MSX1	12.145
SOX4	MYL12A	12.1444
EPAS1	FBLN1	12.1422
LUZP2	SOX4	12.1417
SMARCA1	LAPTM4A	12.1343
SMARCA1	SERPINF1	12.1341
PUM3	AP000553.2	12.1338
LHX1	RTN1	12.132
HOXB8	HOXB7	12.1307
PRNP	GALNT1	12.1297
MSX1	TMEM59	12.1295
ZNF226	MALAT1	12.1279
CEBPZ	RHEBL1	12.1208
ANXA1	GCC2	12.1207
DDIT3	SMIM5	12.1193
HSPA5	HSPB1	12.1157
SOD1	B2M	12.1153
RBMS1	C21orf62	12.109
SMARCA1	CD59	12.1055
CD59	TSPO	12.1034
[truncated: 120,889 more rows]
