# Supplementary material for: Spatially Self‐Organized Three‐Dimensional Neural Concentroid as a Novel Reductionist Humanized Model to Study Neurovascular Development
Source: Adv Sci (Weinh). 2023 Nov 30;11(5):2304421. doi: 10.1002/advs.202304421 (PMC10837345; doi:10.1002/advs.202304421)
Supplement: Supplementary file 8 — Supporting Table 7 [file ADVS-11-2304421-s010.xls]

## Sheet: ETV2plus NCs vs NCs
	ETS1_(+)	GATA3_(+)	HOXC9_(+)	LHX1_(+)	SOX18_(+)
ETV2plus NCs	0.18516	0.169421	0.423128	0.283305	0.220182
NCs	0.170789	0.167445	0.200422	0.197909	0.195441
