# Supplementary material for: Spatially Self‐Organized Three‐Dimensional Neural Concentroid as a Novel Reductionist Humanized Model to Study Neurovascular Development
Source: Adv Sci (Weinh). 2023 Nov 30;11(5):2304421. doi: 10.1002/advs.202304421 (PMC10837345; doi:10.1002/advs.202304421)
Supplement: Supplementary file 9 — Supporting Table 8 [file ADVS-11-2304421-s004.xls]

## Sheet: Table 8-Genes change between st
	waldStat	df	pvalue	waldStat_lineage1	df_lineage1	pvalue_lineage1	waldStat_lineage2	df_lineage2	pvalue_lineage2	waldStat_lineage3	df_lineage3	pvalue_lineage3	waldStat_lineage4	df_lineage4	pvalue_lineage4	waldStat_lineage5	df_lineage5	pvalue_lineage5	waldStat_lineage6	df_lineage6	pvalue_lineage6	logFClineage1	logFClineage2	logFClineage3	logFClineage4	logFClineage5	logFClineage6	feature_id
MALAT1	3517.92	6	0	130.139	1	0	1882.34	1	0	14.7252	1	0.000124374	7.25469	1	0.0070716	866.406	1	0	617.053	1	0	-1.54269	-4.70778	-0.500152	-0.299356	-3.72205	-3.29988	MALAT1
SOX4	2445	6	0	93.9473	1	0	892.593	1	0	155.98	1	0	271.316	1	0	688.94	1	0	342.228	1	0	-1.00309	-2.41359	-1.22081	-1.4513	-2.88496	-2.04703	SOX4
STMN1	1776.65	6	0	72.4848	1	0	647.048	1	0	144.414	1	0	245.296	1	0	445.03	1	0	222.374	1	0	-0.713641	-1.6232	-0.941886	-1.10646	-1.6983	-1.18988	STMN1
STMN2	1599.33	6	0	167.733	1	0	602.302	1	0	139.753	1	0	240.454	1	0	250.942	1	0	198.147	1	0	-1.35415	-1.85388	-1.18179	-1.29316	-1.39991	-1.29924	STMN2
RTN1	1569.67	6	0	107.152	1	0	681.621	1	0	132.009	1	0	171.657	1	0	275.577	1	0	201.657	1	0	-1.77313	-3.57006	-1.90777	-1.9016	-2.87882	-2.29449	RTN1
PCSK1N	1183.66	6	0	97.1353	1	0	549.971	1	0	61.7763	1	3.89e-15	120.062	1	0	188.563	1	0	166.152	1	0	-1.55582	-2.82368	-1.05547	-1.4507	-2.08123	-1.82868	PCSK1N
HSP90AA1	905.88	6	0	32.3769	1	1.27e-08	391.642	1	0	36.0969	1	1.88e-09	43.0703	1	5.28e-11	232.169	1	0	170.525	1	0	-0.755721	-2.10443	-0.676185	-0.77799	-2.15548	-1.80769	HSP90AA1
TTR	830.019	6	0	3.75877	1	0.0525314	49.0311	1	2.52e-12	0.0053141	1	0.941887	745.356	1	0	29.119	1	6.81e-08	2.74865	1	0.0973368	0.192511	0.522102	0.00707506	2.23495	0.445247	0.145515	TTR
GPM6A	781.122	6	0	62.7255	1	2.33e-15	321.064	1	0	19.917	1	8.09e-06	98.6728	1	0	146.127	1	0	132.616	1	0	-1.29102	-2.25206	-0.563771	-1.31412	-1.73401	-1.78971	GPM6A
CALM1	520.839	6	0	40.9826	1	1.54e-10	212.367	1	0	1.26478	1	0.260748	35.0699	1	3.18e-09	148.023	1	0	83.1314	1	0	-0.709405	-1.32825	-0.10482	-0.580635	-1.35544	-1.00177	CALM1
VIM	464.976	6	0	67.1458	1	2.22e-16	64.6803	1	8.88e-16	212.772	1	0	48.4415	1	3.4e-12	10.425	1	0.00124323	61.5112	1	4.44e-15	0.64337	0.541286	1.01158	0.504275	0.246714	0.581007	VIM
HMGB1	442.784	6	0	1.45662	1	0.227469	121.44	1	0	26.6387	1	2.45e-07	2.95897	1	0.0854021	222.413	1	0	67.8775	1	2.22e-16	-0.140154	-1.03344	-0.547211	-0.172179	-1.91388	-0.987256	HMGB1
MIF	356.889	6	0	56.0169	1	7.18e-14	169.299	1	0	17.7909	1	2.47e-05	12.2934	1	0.000454575	58.0865	1	2.51e-14	43.4025	1	4.46e-11	-0.575681	-0.76244	-0.286289	-0.223812	-0.508465	-0.447626	MIF
TMSB4X	337.814	6	0	5.81633	1	0.0158781	91.1191	1	0	119.225	1	0	10.3274	1	0.0013107	110.351	1	0	0.974439	1	0.323575	0.125087	-0.383911	0.515816	0.140249	-0.491997	0.0471002	TMSB4X
PTN	336.152	6	0	68.0547	1	1.11e-16	26.1369	1	3.18e-07	191.305	1	0	6.81499	1	0.0090396	32.5066	1	1.19e-08	11.3338	1	0.000761097	1.24323	-0.736346	1.91444	0.388997	-0.929319	-0.552576	PTN
H2AFZ	241.917	6	0	0.991758	1	0.319313	84.963	1	0	11.1869	1	0.000823762	2.37652	1	0.123172	89.7233	1	0	52.6753	1	3.93e-13	0.125362	-0.936423	-0.375733	-0.172086	-1.24064	-0.935762	H2AFZ
DYNLL1	226.204	6	0	8.82374	1	0.00297336	111.613	1	0	1.56343	1	0.211164	13.6986	1	0.00021461	63.279	1	1.78e-15	27.2261	1	1.81e-07	-0.33789	-0.975397	0.120436	-0.375132	-0.874901	-0.54936	DYNLL1
IGFBP2	219.449	6	0	1.09966	1	0.29434	72.8059	1	0	0.618012	1	0.431787	7.7946	1	0.00524027	101.147	1	0	35.9842	1	1.99e-09	-0.156414	-1.08036	0.101505	0.382843	-1.51475	-0.888174	IGFBP2
HIST1H4C	186.183	6	0	3.7389	1	0.0531596	33.2255	1	8.21e-09	1.03129	1	0.309856	0.395366	1	0.529492	112.599	1	0	35.1929	1	2.99e-09	0.23074	-0.54456	-0.11816	-0.0660992	-1.33468	-0.726763	HIST1H4C
C1orf61	171.157	6	0	6.11684	1	0.01339	4.54755	1	0.0329659	139.177	1	0	17.5438	1	2.81e-05	0.976542	1	0.323054	2.79554	1	0.094527	-0.274398	-0.188047	1.01078	-0.409434	-0.0983422	-0.172626	C1orf61
PLCG2	163.648	6	0	69.1466	1	1.11e-16	4.07635	1	0.0434874	2.97702	1	0.0844549	21.5701	1	3.41e-06	45.6379	1	1.42e-11	20.2401	1	6.83e-06	-0.942378	0.157921	-0.186866	-0.418276	0.596677	0.424773	PLCG2
RPS8	158.925	6	0	44.1004	1	3.12e-11	47.5297	1	5.42e-12	19.0933	1	1.24e-05	33.9219	1	5.74e-09	0.0627179	1	0.802251	14.217	1	0.000162896	-0.357888	-0.276741	-0.216511	-0.255379	-0.0111988	-0.179024	RPS8
FABP5	151.735	6	0	2.36925	1	0.123747	51.6707	1	6.56e-13	41.9736	1	9.25e-11	0.00798732	1	0.928786	17.6271	1	2.69e-05	38.086	1	6.77e-10	-0.224289	-0.894871	0.767836	-0.0125468	-0.610098	-0.912682	FABP5
AL627171.2	147.237	6	0	63.4133	1	1.67e-15	5.39716	1	0.0201696	0.0760216	1	0.782763	11.1746	1	0.000829236	49.7399	1	1.76e-12	17.4361	1	2.97e-05	-1.23473	0.243116	0.0392984	-0.414161	0.829854	0.529841	AL627171.2
GSTP1	144.901	6	0	6.50292	1	0.0107697	16.7948	1	4.16e-05	25.6582	1	4.08e-07	83.1052	1	0	7.25056	1	0.00708787	5.58926	1	0.018071	0.306306	-0.424962	0.531359	1.02236	-0.325978	-0.277289	GSTP1
SERF2	128.858	6	0	3.09559	1	0.0785049	9.42991	1	0.00213475	5.23704	1	0.0221108	105.038	1	0	5.81674	1	0.0158744	0.240616	1	0.623761	0.163408	-0.230043	0.19019	0.847867	-0.21496	0.0416766	SERF2
RPS27L	103.233	6	0	0.383989	1	0.535476	2.50088	1	0.113783	52.9306	1	3.46e-13	39.662	1	3.02e-10	3.63113	1	0.0567082	4.12486	1	0.0422574	0.0810629	-0.178005	0.802554	0.787347	-0.244646	0.255347	RPS27L
RPS26	101.702	6	0	6.46192	1	0.0110211	32.9983	1	9.22e-09	38.345	1	5.93e-10	0.619145	1	0.431365	23.2565	1	1.42e-06	0.0209561	1	0.884899	0.290822	-0.517364	0.626276	0.0758703	-0.545325	0.0151951	RPS26
RPL41	66.7834	6	1.86e-12	1.93165	1	0.164578	12.8543	1	0.000336698	13.2787	1	0.00026844	36.8417	1	1.28e-09	0.933692	1	0.333905	0.943278	1	0.331436	0.0609597	-0.123472	0.147501	0.224797	0.0371447	0.0383361	RPL41
FABP7	30.4956	6	3.16e-05	3.08513	1	0.0790108	0.366322	1	0.545016	4.02222	1	0.0449044	0.345627	1	0.556599	20.5354	1	5.85e-06	2.14091	1	0.143417	-0.263406	-0.0683966	0.236791	-0.0730664	-0.630888	-0.204978	FABP7
