# Supplementary material for: Spatially Self‐Organized Three‐Dimensional Neural Concentroid as a Novel Reductionist Humanized Model to Study Neurovascular Development
Source: Adv Sci (Weinh). 2023 Nov 30;11(5):2304421. doi: 10.1002/advs.202304421 (PMC10837345; doi:10.1002/advs.202304421)
Supplement: Supplementary file 10 — Supporting Table 9 [file ADVS-11-2304421-s003.xls]

## Sheet: C3-C8_Regulons_vs_RSS_Clusters
	ATF3_(+)	CEBPD_(+)	ELF3_(+)	ERG_(+)	ETS1_(+)	FOS_(+)	GATA3_(+)	GATA6_(+)	GSC_(+)	HOXB8_(+)	HOXB9_(+)	HOXC9_(+)	LHX9_(+)	PRRX2_(+)	RUNX2_(+)	SOX10_(+)	STAT4_(+)
C3	0.443442	0.190199	0.262852	0.19054	0.407094	0.262708	0.227355	0.227261	0.188873	0.219333	0.309702	0.278847	0.170772	0.371851	0.182881	0.180637	0.184359
C4	0.357107	0.215778	0.247406	0.217074	0.339334	0.274915	0.236962	0.211331	0.298718	0.200879	0.217604	0.174397	0.170316	0.295587	0.197759	0.205766	0.185123
C7	0.381259	0.235504	0.34039	0.198978	0.376492	0.331226	0.293611	0.223804	0.183057	0.201606	0.225779	0.194207	0.170223	0.334615	0.18623	0.190825	0.179307
C8	0.306517	0.185843	0.221936	0.205856	0.288767	0.226541	0.217152	0.198065	0.180155	0.191451	0.209962	0.192436	0.170848	0.272393	0.178895	0.181007	0.178846
