# Supplementary material for: Spatially Self‐Organized Three‐Dimensional Neural Concentroid as a Novel Reductionist Humanized Model to Study Neurovascular Development
Source: Adv Sci (Weinh). 2023 Nov 30;11(5):2304421. doi: 10.1002/advs.202304421 (PMC10837345; doi:10.1002/advs.202304421)
Supplement: Supplementary file 11 — Supporting Table 10 [file ADVS-11-2304421-s013.xls]

## Sheet: Table8-metadata_pySCENIC_AU
cellID	ATF3_(+)	ETS1_(+)	PRRX2_(+)	treatment
C3_ETV2plus NCs_TCTCACGAGCAAATGT-1	0	0	0	C3
C7_ETV2plus NCs_TGGCGTGCAGAGCGTA-1	0	0	0	C7
C8_ETV2plus NCs_CCCTAACAGTGCAGCA-1	0	0	0	C8
C4_ETV2plus NCs_AAGCGAGGTGAGTAGC-1	0	0	0	C4
C4_ETV2plus NCs_AAGTCGTTCGCCTTGT-1	0	0	0	C4
C4_ETV2plus NCs_ACATTTCGTCTTCGAA-1	0	0	0	C4
C4_ETV2plus NCs_ACTACGACACCTAAAC-1	0	0	0	C4
C4_ETV2plus NCs_AGGTGTTTCGTAGAGG-1	0	0	0	C4
C4_ETV2plus NCs_ATAGAGAAGAGGTGCT-1	0	0	0	C4
C4_ETV2plus NCs_ATCACTTGTCGGTGTC-1	0	0	0	C4
C4_ETV2plus NCs_ATTTCTGGTATCCTCC-1	0	0	0	C4
C4_ETV2plus NCs_CATACAGGTATACCCA-1	0	0	0	C4
C4_ETV2plus NCs_CATAGACGTCCTGGGT-1	0	0	0	C4
C4_ETV2plus NCs_CATCCCATCTCTTGCG-1	0	0	0	C4
C4_ETV2plus NCs_CATCGCTAGCAGGCAT-1	0	0	0	C4
C4_ETV2plus NCs_CCCATTGGTCGTTGCG-1	0	0	0	C4
C4_ETV2plus NCs_CCTCACATCGCAGATT-1	0	0	0	C4
C4_ETV2plus NCs_CCTCTAGCAAGTGCAG-1	0	0	0	C4
C4_ETV2plus NCs_CGCAGGTCAGTGCCTG-1	0	0	0	C4
C4_ETV2plus NCs_CGGGACTTCACCCATC-1	0	0	0	C4
C4_ETV2plus NCs_CTACCCAAGGCGCTTC-1	0	0	0	C4
C4_ETV2plus NCs_CTCATGCTCCTACAAG-1	0	0	0	C4
C4_ETV2plus NCs_CTGCATCCAACCAGAG-1	0	0	0	C4
C4_ETV2plus NCs_GAACTGTCACCGTCGA-1	0	0	0	C4
C4_ETV2plus NCs_GACCGTGCAACGACTT-1	0	0	0	C4
C4_ETV2plus NCs_GAGGGATTCGTCACCT-1	0	0	0	C4
C4_ETV2plus NCs_GCACGGTGTACTGTTG-1	0	0	0	C4
C4_ETV2plus NCs_GGTGATTTCAGACCTA-1	0	0	0	C4
C4_ETV2plus NCs_GTGAGGAAGCTGGCCT-1	0	0	0	C4
C4_ETV2plus NCs_GTGTGATGTTCCATTT-1	0	0	0	C4
C4_ETV2plus NCs_TAACGACTCTTGCAGA-1	0	0	0	C4
C4_ETV2plus NCs_TAATTCCAGCGTTGTT-1	0	0	0	C4
C4_ETV2plus NCs_TAGATCGTCAGCCTCT-1	0	0	0	C4
C4_ETV2plus NCs_TAGGGTTGTGCTCCGA-1	0	0	0	C4
C4_ETV2plus NCs_TATCTTGTCCTCATAT-1	0	0	0	C4
C4_ETV2plus NCs_TCATTTGGTTACGTAC-1	0	0	0	C4
C4_ETV2plus NCs_TCCATGCCATGAGGGT-1	0	0	0	C4
C4_ETV2plus NCs_TTCACGCAGGATACCG-1	0	0	0	C4
C4_ETV2plus NCs_TTCCTCTGTAGGTACG-1	0	0	0	C4
C4_ETV2plus NCs_TTTACGTTCCATCAGA-1	0	0	0	C4
C4_ETV2plus NCs_TTTACGTTCCCAGTGG-1	0	0	0	C4
C4_NCs_AACAAAGAGACGAGCT-1	0	0	0	C4
C4_NCs_AACCAACGTACCTTCC-1	0	0	0	C4
C4_NCs_AACGGGACAAATGGCG-1	0	0	0	C4
C4_NCs_AAGTGAAGTATACCCA-1	0	0	0	C4
C4_NCs_AATCGACCAACAGCCC-1	0	0	0	C4
C4_NCs_AATCGACCAATTTCGG-1	0	0	0	C4
C4_NCs_AATTCCTGTAGGTTTC-1	0	0	0	C4
C4_NCs_ACATCCCCAAGCCTGC-1	0	0	0	C4
C4_NCs_ACATCGAGTGTCCATA-1	0	0	0	C4
C4_NCs_ACATTTCTCCTCATAT-1	0	0	0	C4
C4_NCs_ACGGGTCCATCATTTC-1	0	0	0	C4
C4_NCs_ACTATTCGTAGGTAGC-1	0	0	0	C4
C4_NCs_ACTCCCACAAGAGTAT-1	0	0	0	C4
C4_NCs_ACTGTCCGTACTCGTA-1	0	0	0	C4
C4_NCs_AGACAAAAGAGGTGCT-1	0	0	0	C4
C4_NCs_AGACACTCAGAAATTG-1	0	0	0	C4
C4_NCs_AGAGCCCCACCCAACG-1	0	0	0	C4
C4_NCs_AGCATCATCTTACTGT-1	0	0	0	C4
C4_NCs_AGGAATACACTGCGTG-1	0	0	0	C4
C4_NCs_AGGTCTACAAGTGTCT-1	0	0	0	C4
C4_NCs_AGGTTGTCAGAACTTC-1	0	0	0	C4
C4_NCs_AGTGCCGGTACAAGCG-1	0	0	0	C4
C4_NCs_ATAGAGAAGATAGTCA-1	0	0	0	C4
C4_NCs_ATAGGCTCAGGACTTT-1	0	0	0	C4
C4_NCs_ATCACAGCAGCTTTGA-1	0	0	0	C4
C4_NCs_ATCACGATCCCATAGA-1	0	0	0	C4
C4_NCs_ATCGATGTCTAGTGTG-1	0	0	0	C4
C4_NCs_ATCGGATCATGATAGA-1	0	0	0	C4
C4_NCs_ATCGGATTCGACGAGA-1	0	0	0	C4
C4_NCs_ATCGTGAGTTCAAGGG-1	0	0	0	C4
C4_NCs_ATCTTCAGTACTTCCC-1	0	0	0	C4
C4_NCs_ATGACCAGTATCGAGG-1	0	0	0	C4
C4_NCs_ATGCCTCGTTACCCTC-1	0	0	0	C4
C4_NCs_ATTCCATCATGGATCT-1	0	0	0	C4
C4_NCs_ATTTACCTCCTACCAC-1	0	0	0	C4
C4_NCs_ATTTACCTCTTTCTAG-1	0	0	0	C4
C4_NCs_CAACAGTGTCGTGTTA-1	0	0	0	C4
C4_NCs_CAAGACTCAATCACGT-1	0	0	0	C4
C4_NCs_CACAACATCATTCATC-1	0	0	0	C4
C4_NCs_CACAGGCTCAGAATAG-1	0	0	0	C4
C4_NCs_CACATGAGTTCTCTAT-1	0	0	0	C4
C4_NCs_CACGGGTAGAATTGCA-1	0	0	0	C4
C4_NCs_CACGTTCTCAAGGTGG-1	0	0	0	C4
C4_NCs_CACTAAGGTACCAATC-1	0	0	0	C4
C4_NCs_CAGATCACAATGTCTG-1	0	0	0	C4
C4_NCs_CAGATTGGTATACCTG-1	0	0	0	C4
C4_NCs_CAGGCCATCAGACTGT-1	0	0	0	C4
C4_NCs_CAGTTAGCAAGTACCT-1	0	0	0	C4
C4_NCs_CATCCCAAGCATCGAG-1	0	0	0	C4
C4_NCs_CATCGCTTCTTCACAT-1	0	0	0	C4
C4_NCs_CATTCTAAGATCACTC-1	0	0	0	C4
C4_NCs_CATTTCATCGGTGAAG-1	0	0	0	C4
C4_NCs_CCATCACCACGCTGAC-1	0	0	0	C4
C4_NCs_CCCGAAGCATCCGATA-1	0	0	0	C4
C4_NCs_CCCTAACAGCAATAAC-1	0	0	0	C4
C4_NCs_CCGTTCATCGCCGTGA-1	0	0	0	C4
C4_NCs_CCTAACCTCTCGGTAA-1	0	0	0	C4
C4_NCs_CCTACGTTCCCGAGGT-1	0	0	0	C4
C4_NCs_CCTCAACCAGTTCTAG-1	0	0	0	C4
C4_NCs_CCTCCAAAGACGAGCT-1	0	0	0	C4
C4_NCs_CCTCTCCCAGGCACTC-1	0	0	0	C4
C4_NCs_CCTGCATTCGTAACAC-1	0	0	0	C4
C4_NCs_CCTTCAGTCTACGCGG-1	0	0	0	C4
C4_NCs_CGCATGGGTGTAGCAG-1	0	0	0	C4
C4_NCs_CGGAATTGTGTATTGC-1	0	0	0	C4
C4_NCs_CGTAATGCATCCTTGC-1	0	0	0	C4
C4_NCs_CGTGAATCACTCTCGT-1	0	0	0	C4
C4_NCs_CGTGCTTAGTGGATTA-1	0	0	0	C4
C4_NCs_CGTTGGGTCAAGTGGG-1	0	0	0	C4
C4_NCs_CTAGACAAGCAGTAAT-1	0	0	0	C4
C4_NCs_CTATCCGCAGTCTCTC-1	0	0	0	C4
C4_NCs_CTCCATGAGGCCACTC-1	0	0	0	C4
C4_NCs_CTCCCAATCAGCCTTC-1	0	0	0	C4
C4_NCs_CTCCTTTTCACCGCTT-1	0	0	0	C4
C4_NCs_CTGTAGATCTGGGATT-1	0	0	0	C4
C4_NCs_CTGTGAAGTCATCTAG-1	0	0	0	C4
C4_NCs_CTGTGGGCAATCGCGC-1	0	0	0	C4
C4_NCs_CTTACCGAGAGTCAGC-1	0	0	0	C4
C4_NCs_CTTAGGAGTCAGACGA-1	0	0	0	C4
C4_NCs_CTTCAATCACTGGCCA-1	0	0	0	C4
C4_NCs_CTTCCGATCCCGTAAA-1	0	0	0	C4
C4_NCs_CTTCTAACAGCCATTA-1	0	0	0	C4
C4_NCs_CTTCTAACAGTCGCAC-1	0	0	0	C4
C4_NCs_CTTCTAATCCTTTGAT-1	0	0	0	C4
C4_NCs_CTTCTCTGTTAGAGAT-1	0	0	0	C4
C4_NCs_GAACGTTGTCCACACG-1	0	0	0	C4
C4_NCs_GAAGCCCAGAGCATCG-1	0	0	0	C4
C4_NCs_GAATAGAGTGTGGTCC-1	0	0	0	C4
C4_NCs_GAATAGAGTGTTCGTA-1	0	0	0	C4
C4_NCs_GAATCACAGGACTTCT-1	0	0	0	C4
C4_NCs_GACCCAGAGCTAAATG-1	0	0	0	C4
C4_NCs_GACCCAGTCCCAGCGA-1	0	0	0	C4
C4_NCs_GACCGTGTCTGGGAGA-1	0	0	0	C4
C4_NCs_GACGCTGAGACTCATC-1	0	0	0	C4
C4_NCs_GACGCTGGTCATACCA-1	0	0	0	C4
C4_NCs_GACGTTATCGATCCCT-1	0	0	0	C4
C4_NCs_GACTCAATCATATGGC-1	0	0	0	C4
C4_NCs_GAGGCAAAGAGATGCC-1	0	0	0	C4
C4_NCs_GAGGCCTCATTGAGGG-1	0	0	0	C4
C4_NCs_GAGTGTTCAAGTACCT-1	0	0	0	C4
C4_NCs_GAGTTACAGCCTGCCA-1	0	0	0	C4
C4_NCs_GAGTTGTCACGACCTG-1	0	0	0	C4
C4_NCs_GAGTTTGCAATACCCA-1	0	0	0	C4
C4_NCs_GATAGCTGTCACGCTG-1	0	0	0	C4
C4_NCs_GATCAGTAGGGAGATA-1	0	0	0	C4
C4_NCs_GATCATGCAGAACTTC-1	0	0	0	C4
C4_NCs_GATCCCTTCGCTCTAC-1	0	0	0	C4
C4_NCs_GATCGTAGTGGTTTAC-1	0	0	0	C4
C4_NCs_GATGATCTCCGACGGT-1	0	0	0	C4
C4_NCs_GATTCGAAGTGGTTAA-1	0	0	0	C4
C4_NCs_GATTTCTGTTGTCCCT-1	0	0	0	C4
C4_NCs_GCACGGTCATCTTTCA-1	0	0	0	C4
C4_NCs_GCACGTGAGTCATAGA-1	0	0	0	C4
C4_NCs_GCACGTGCAGTTAGAA-1	0	0	0	C4
C4_NCs_GCAGTTACAACTGGTT-1	0	0	0	C4
C4_NCs_GCATGATCAACGTTAC-1	0	0	0	C4
C4_NCs_GCCAGCACATGCGGTC-1	0	0	0	C4
C4_NCs_GCCAGGTCACAAGTTC-1	0	0	0	C4
C4_NCs_GCCGTGAGTGGTCCCA-1	0	0	0	C4
C4_NCs_GCCGTGATCAACTACG-1	0	0	0	C4
C4_NCs_GCGGATCGTTGTGTAC-1	0	0	0	C4
C4_NCs_GCGTGCAGTGTTCATG-1	0	0	0	C4
C4_NCs_GCTACCTAGATAGGGA-1	0	0	0	C4
C4_NCs_GCTCAAAAGTTGTAAG-1	0	0	0	C4
C4_NCs_GCTCAAACAAGCGAAC-1	0	0	0	C4
C4_NCs_GCTGAATGTGCTGTCG-1	0	0	0	C4
C4_NCs_GGACGTCTCCACGGAC-1	0	0	0	C4
C4_NCs_GGAGAACAGAGGTATT-1	0	0	0	C4
C4_NCs_GGAGAACGTATATGGA-1	0	0	0	C4
C4_NCs_GGATGTTTCTACTTCA-1	0	0	0	C4
C4_NCs_GGCACGTCAGCAGAAC-1	0	0	0	C4
C4_NCs_GGCTGTGAGATGCCGA-1	0	0	0	C4
C4_NCs_GGCTTTCGTATAGGGC-1	0	0	0	C4
C4_NCs_GGGACCTAGAGCGACT-1	0	0	0	C4
C4_NCs_GGGACCTAGGCCACCT-1	0	0	0	C4
C4_NCs_GGGCGTTAGGAGTACC-1	0	0	0	C4
C4_NCs_GGGCTCACAAACTGCT-1	0	0	0	C4
C4_NCs_GGGTTATGTGCGGATA-1	0	0	0	C4
C4_NCs_GGTGGCTAGTGAGTGC-1	0	0	0	C4
C4_NCs_GGTGTTAGTGGCTTGC-1	0	0	0	C4
C4_NCs_GGTTGTATCGAACCAT-1	0	0	0	C4
C4_NCs_GTAATCGGTAATTAGG-1	0	0	0	C4
C4_NCs_GTAATCGGTTCTCGCT-1	0	0	0	C4
C4_NCs_GTAGAGGCATTGGGAG-1	0	0	0	C4
C4_NCs_GTAGGAGTCCTCTCGA-1	0	0	0	C4
C4_NCs_GTAGGTTGTCCTGGTG-1	0	0	0	C4
C4_NCs_GTCACTCCAATGGGTG-1	0	0	0	C4
C4_NCs_GTCCCATCATTATGCG-1	0	0	0	C4
C4_NCs_GTCGTAAAGTGAATAC-1	0	0	0	C4
C4_NCs_GTCTCACCACTAGGTT-1	0	0	0	C4
C4_NCs_GTCTCACTCGCATGAT-1	0	0	0	C4
C4_NCs_GTGATGTTCTTCCCAG-1	0	0	0	C4
C4_NCs_GTGCGTGCAGTGTGGA-1	0	0	0	C4
C4_NCs_GTGGAAGCACGCGGTT-1	0	0	0	C4
C4_NCs_GTGTCCTTCTTCTGGC-1	0	0	0	C4
C4_NCs_GTTACAGGTATCCCAA-1	0	0	0	C4
C4_NCs_GTTCATTGTGCAGTGA-1	0	0	0	C4
C4_NCs_GTTTGGATCATGGAGG-1	0	0	0	C4
C4_NCs_GTTTGGATCTTAATCC-1	0	0	0	C4
C4_NCs_TAACACGTCCCGTTCA-1	0	0	0	C4
C4_NCs_TAACGACCACGCTTAA-1	0	0	0	C4
C4_NCs_TAACTTCGTACAAGTA-1	0	0	0	C4
C4_NCs_TAATCTCTCATCTACT-1	0	0	0	C4
C4_NCs_TACCCGTCATGTGCTA-1	0	0	0	C4
C4_NCs_TACCTCGGTCCTGGTG-1	0	0	0	C4
C4_NCs_TACGGGCTCCATCAGA-1	0	0	0	C4
C4_NCs_TACTTCAAGAGAGTTT-1	0	0	0	C4
C4_NCs_TACTTCATCAGCAATC-1	0	0	0	C4
C4_NCs_TAGAGTCTCGCCTATC-1	0	0	0	C4
C4_NCs_TAGGGTTAGGACAACC-1	0	0	0	C4
C4_NCs_TATCGCCGTAACCCTA-1	0	0	0	C4
C4_NCs_TCACGGGAGAAAGTCT-1	0	0	0	C4
C4_NCs_TCACTCGAGCTTCTAG-1	0	0	0	C4
C4_NCs_TCAGGGCTCCATGATG-1	0	0	0	C4
C4_NCs_TCAGTCCGTAGCACAG-1	0	0	0	C4
C4_NCs_TCCACCAGTGGTATGG-1	0	0	0	C4
C4_NCs_TCCAGAAGTCCCGTGA-1	0	0	0	C4
C4_NCs_TCGACCTTCATCACCC-1	0	0	0	C4
C4_NCs_TCGACGGGTACAAAGT-1	0	0	0	C4
C4_NCs_TCGCAGGTCTTTCCAA-1	0	0	0	C4
C4_NCs_TCGGATATCTACTGAG-1	0	0	0	C4
C4_NCs_TCGTCCACAGACCATT-1	0	0	0	C4
C4_NCs_TCGTGCTTCTCTCTAA-1	0	0	0	C4
C4_NCs_TCTATACCAACAGATA-1	0	0	0	C4
C4_NCs_TCTCACGTCAGAACCT-1	0	0	0	C4
C4_NCs_TCTTAGTTCTTCGTAT-1	0	0	0	C4
C4_NCs_TCTTTGATCTTAGCCC-1	0	0	0	C4
C4_NCs_TGACAGTAGTCATGAA-1	0	0	0	C4
C4_NCs_TGACAGTAGTCCTGCG-1	0	0	0	C4
C4_NCs_TGACTCCTCTAGGCAT-1	0	0	0	C4
C4_NCs_TGAGCGCGTATACCTG-1	0	0	0	C4
C4_NCs_TGATCAGCAATGAACA-1	0	0	0	C4
C4_NCs_TGATTTCTCATGAGGG-1	0	0	0	C4
C4_NCs_TGCGACGCACTAACGT-1	0	0	0	C4
C4_NCs_TGCGACGTCATTGCTT-1	0	0	0	C4
C4_NCs_TGGGAAGAGTAAACGT-1	0	0	0	C4
C4_NCs_TGGTTAGGTTCAGGTT-1	0	0	0	C4
C4_NCs_TGTACAGTCACTCACC-1	0	0	0	C4
C4_NCs_TGTGAGTGTCAGCGTC-1	0	0	0	C4
C4_NCs_TGTGGCGCATAGAATG-1	0	0	0	C4
C4_NCs_TGTTCCGTCACTGGTA-1	0	0	0	C4
C4_NCs_TTAATCCCACTATGTG-1	0	0	0	C4
C4_NCs_TTACAGGGTTTGGGTT-1	0	0	0	C4
C4_NCs_TTCATTGCAGCGTAGA-1	0	0	0	C4
C4_NCs_TTCGATTCAGTAACGG-1	0	0	0	C4
C4_NCs_TTCTAACCAGCTGAGA-1	0	0	0	C4
C4_NCs_TTGCATTGTATAGCTC-1	0	0	0	C4
C4_NCs_TTGCTGCAGTCTTCGA-1	0	0	0	C4
C4_NCs_TTGGTTTCAAAGGATT-1	0	0	0	C4
C4_NCs_TTTCAGTGTCTTACAG-1	0	0	0	C4
C4_NCs_TTTCATGCAATGCTCA-1	0	0	0	C4
C4_NCs_TTTGACTCATGAGATA-1	0	0	0	C4
C4_NCs_TTTGGTTGTTAAGTCC-1	0	0	0	C4
C7_ETV2plus NCs_AGACCCGCAACGGCTC-1	0	0	0	C7
C3_ETV2plus NCs_AAACCCAAGCAGGCTA-1	0	0	0	C3
C3_ETV2plus NCs_AAACCCAGTTTGCAGT-1	0	0	0	C3
C3_ETV2plus NCs_AAACGAACATGTTTGG-1	0	0	0	C3
C3_ETV2plus NCs_AAGCATCTCGTTACCC-1	0	0	0	C3
C3_ETV2plus NCs_AAGCCATCAGCGCGTT-1	0	0	0	C3
C3_ETV2plus NCs_ACAAGCTTCCCGTGTT-1	0	0	0	C3
C3_ETV2plus NCs_ACACTGACACAGCTGC-1	0	0	0	C3
C3_ETV2plus NCs_ACACTGATCCGCATAA-1	0	0	0	C3
C3_ETV2plus NCs_ACATCGAAGGTCCAGA-1	0	0	0	C3
C3_ETV2plus NCs_ACCAAACGTCGGTGAA-1	0	0	0	C3
C3_ETV2plus NCs_ACCAAACTCCATGCAA-1	0	0	0	C3
C3_ETV2plus NCs_ACCAACAGTTCTCAGA-1	0	0	0	C3
C3_ETV2plus NCs_ACCCAAAGTTGATCGT-1	0	0	0	C3
C3_ETV2plus NCs_ACCTGAATCTGCTCTG-1	0	0	0	C3
C3_ETV2plus NCs_ACGGTCGTCCTCTTTC-1	0	0	0	C3
C3_ETV2plus NCs_ACGTTCCAGCTAGCCC-1	0	0	0	C3
C3_ETV2plus NCs_ACTTAGGTCAAGCCGC-1	0	0	0	C3
C3_ETV2plus NCs_AGAAGCGAGGATATGT-1	0	0	0	C3
C3_ETV2plus NCs_AGACTCAGTACCCGAC-1	0	0	0	C3
C3_ETV2plus NCs_AGACTCATCGCATTGA-1	0	0	0	C3
C3_ETV2plus NCs_AGAGAGCTCCTCTCGA-1	0	0	0	C3
C3_ETV2plus NCs_AGCATCAAGTTACGTC-1	0	0	0	C3
C3_ETV2plus NCs_AGCCACGTCGCAATGT-1	0	0	0	C3
C3_ETV2plus NCs_AGGGTTTCAGAAATCA-1	0	0	0	C3
C3_ETV2plus NCs_AGGTGTTCAAGCAGGT-1	0	0	0	C3
C3_ETV2plus NCs_AGTAGCTAGCCTCAGC-1	0	0	0	C3
C3_ETV2plus NCs_AGTGATCTCATGCATG-1	0	0	0	C3
C3_ETV2plus NCs_ATCGTGAAGGCCTGAA-1	0	0	0	C3
C3_ETV2plus NCs_ATGCCTCCAATAACCC-1	0	0	0	C3
C3_ETV2plus NCs_CAACAACTCCATAGAC-1	0	0	0	C3
C3_ETV2plus NCs_CAAGACTAGGCCACTC-1	0	0	0	C3
C3_ETV2plus NCs_CACTGAAAGCTTTCTT-1	0	0	0	C3
C3_ETV2plus NCs_CATTCATCAGACCGCT-1	0	0	0	C3
C3_ETV2plus NCs_CCCATTGAGCTAAACA-1	0	0	0	C3
C3_ETV2plus NCs_CCCATTGAGTGGTTGG-1	0	0	0	C3
C3_ETV2plus NCs_CCCTCTCCACACGGTC-1	0	0	0	C3
C3_ETV2plus NCs_CCCTTAGTCCTCCACA-1	0	0	0	C3
C3_ETV2plus NCs_CCGGGTACATCCGAAT-1	0	0	0	C3
C3_ETV2plus NCs_CCGGTGACATCGAACT-1	0	0	0	C3
C3_ETV2plus NCs_CCTTGTGTCTATTGTC-1	0	0	0	C3
C3_ETV2plus NCs_CCTTTGGGTCTTTCTA-1	0	0	0	C3
C3_ETV2plus NCs_CGAAGGACAGGACGAT-1	0	0	0	C3
C3_ETV2plus NCs_CGGGTCATCCTCACTG-1	0	0	0	C3
C3_ETV2plus NCs_CTACAGAAGGAACGTC-1	0	0	0	C3
C3_ETV2plus NCs_CTAGACAAGCCGATCC-1	0	0	0	C3
C3_ETV2plus NCs_CTAGGTAAGGTGCGAT-1	0	0	0	C3
C3_ETV2plus NCs_CTCCAACAGTTGTCGT-1	0	0	0	C3
C3_ETV2plus NCs_CTCCTTTCAAAGGGCT-1	0	0	0	C3
C3_ETV2plus NCs_CTGGCAGGTCCTGTTC-1	0	0	0	C3
C3_ETV2plus NCs_GAACACTGTAACAAGT-1	0	0	0	C3
C3_ETV2plus NCs_GACCAATAGCTATCCA-1	0	0	0	C3
C3_ETV2plus NCs_GAGACCCCACCTGCGA-1	0	0	0	C3
C3_ETV2plus NCs_GAGTTTGCAGAAACCG-1	0	0	0	C3
C3_ETV2plus NCs_GATCGTATCACGGACC-1	0	0	0	C3
C3_ETV2plus NCs_GATGATCAGACAACAT-1	0	0	0	C3
C3_ETV2plus NCs_GATTGGTTCATGCTAG-1	0	0	0	C3
C3_ETV2plus NCs_GCAACATAGGTTCCAT-1	0	0	0	C3
C3_ETV2plus NCs_GCCAGCACATCGAGCC-1	0	0	0	C3
C3_ETV2plus NCs_GCCATTCTCTGGCTGG-1	0	0	0	C3
C3_ETV2plus NCs_GCCTGTTCAAAGTATG-1	0	0	0	C3
C3_ETV2plus NCs_GCTCAAAAGCCATGCC-1	0	0	0	C3
C3_ETV2plus NCs_GGCGTCATCTACGCGG-1	0	0	0	C3
C3_ETV2plus NCs_GGGATGATCGCTAAAC-1	0	0	0	C3
C3_ETV2plus NCs_GTATTGGTCCAAGAGG-1	0	0	0	C3
C3_ETV2plus NCs_GTCGTAACACATCATG-1	0	0	0	C3
C3_ETV2plus NCs_GTGAGGACATATCGGT-1	0	0	0	C3
C3_ETV2plus NCs_GTGGTTATCGTTCGCT-1	0	0	0	C3
C3_ETV2plus NCs_GTGTGGCAGCATCTTG-1	0	0	0	C3
C3_ETV2plus NCs_GTTACCCTCATATGGC-1	0	0	0	C3
C3_ETV2plus NCs_GTTTACTTCTTTCCGG-1	0	0	0	C3
C3_ETV2plus NCs_TAAGCGTCATGATAGA-1	0	0	0	C3
C3_ETV2plus NCs_TAAGTCGTCTCATGCC-1	0	0	0	C3
C3_ETV2plus NCs_TAATTCCGTACGACTT-1	0	0	0	C3
C3_ETV2plus NCs_TACACCCCACCTGCGA-1	0	0	0	C3
C3_ETV2plus NCs_TACCTGCTCTGTCAGA-1	0	0	0	C3
C3_ETV2plus NCs_TAGACTGTCCTCCACA-1	0	0	0	C3
C3_ETV2plus NCs_TAGAGTCCAGGTTACT-1	0	0	0	C3
C3_ETV2plus NCs_TAGAGTCTCCACGTGG-1	0	0	0	C3
C3_ETV2plus NCs_TAGGGTTGTCACGACC-1	0	0	0	C3
C3_ETV2plus NCs_TATATCCGTATCCCTC-1	0	0	0	C3
C3_ETV2plus NCs_TCAGCCTAGTGGAAAG-1	0	0	0	C3
C3_ETV2plus NCs_TCATTTGTCTATACGG-1	0	0	0	C3
C3_ETV2plus NCs_TCCACGTGTGCCAAGA-1	0	0	0	C3
C3_ETV2plus NCs_TCCCATGGTTGACTGT-1	0	0	0	C3
C3_ETV2plus NCs_TCTACCGTCATGCGGC-1	0	0	0	C3
C3_ETV2plus NCs_TCTCCGACATATCTGG-1	0	0	0	C3
C3_ETV2plus NCs_TCTTCCTAGACAAGCC-1	0	0	0	C3
C3_ETV2plus NCs_TGATCAGGTTAGAGTA-1	0	0	0	C3
C3_ETV2plus NCs_TGCACGGAGTAATTGG-1	0	0	0	C3
C3_ETV2plus NCs_TGCACGGGTTGATCGT-1	0	0	0	C3
C3_ETV2plus NCs_TGGGCTGTCCCATTTA-1	0	0	0	C3
C3_ETV2plus NCs_TGGGCTGTCGCGGACT-1	0	0	0	C3
C3_ETV2plus NCs_TGGTACAGTACGTAGG-1	0	0	0	C3
C3_ETV2plus NCs_TTACGTTAGAATCGAT-1	0	0	0	C3
C3_ETV2plus NCs_TTCAGGAAGCGTGAAC-1	0	0	0	C3
C3_ETV2plus NCs_TTCCAATAGCCATTGT-1	0	0	0	C3
C3_ETV2plus NCs_TTCGATTGTTCTTAGG-1	0	0	0	C3
C3_ETV2plus NCs_TTCTAACAGCACCAGA-1	0	0	0	C3
C3_ETV2plus NCs_TTTCCTCTCGGCCTTT-1	0	0	0	C3
C3_NCs_CCCTTAGGTTTACCAG-1	0	0	0	C3
C3_NCs_GACACGCAGCCGTAAG-1	0	0	0	C3
C4_ETV2plus NCs_CTGTGAAAGATGAATC-1	0	0	0	C4
C7_ETV2plus NCs_ATAGACCTCTCCATAT-1	0	0	0	C7
C7_ETV2plus NCs_CATGAGTAGATCGACG-1	0	0	0	C7
C7_ETV2plus NCs_CTTTCAAGTATACCCA-1	0	0	0	C7
C7_ETV2plus NCs_GCCCAGAAGACTTGTC-1	0	0	0	C7
C7_ETV2plus NCs_TTACCATCAGGGTCTC-1	0	0	0	C7
C8_ETV2plus NCs_CAACGATTCACCTCAC-1	0	0	0	C8
C7_ETV2plus NCs_AATGGCTGTATTTCTC-1	0	0	0	C7
C7_ETV2plus NCs_AATTTCCGTCCAATCA-1	0	0	0	C7
C7_ETV2plus NCs_ACCTGAAGTTAACAGA-1	0	0	0	C7
C7_ETV2plus NCs_ACGTAGTTCAGTGATC-1	0	0	0	C7
C7_ETV2plus NCs_ACTATGGGTGTCTTGA-1	0	0	0	C7
C7_ETV2plus NCs_ACTCCCAAGTCGGGAT-1	0	0	0	C7
C7_ETV2plus NCs_ACTCCCATCATTTGCT-1	0	0	0	C7
C7_ETV2plus NCs_AGAACCTGTTGCATAC-1	0	0	0	C7
C7_ETV2plus NCs_AGGTTACAGCCTGACC-1	0	0	0	C7
C7_ETV2plus NCs_AGTTCGACAAAGGCAC-1	0	0	0	C7
C7_ETV2plus NCs_ATCCACCGTCAGGCAA-1	0	0	0	C7
C7_ETV2plus NCs_ATGTCTTAGAGGGTCT-1	0	0	0	C7
C7_ETV2plus NCs_CAACAGTAGTAACGAT-1	0	0	0	C7
C7_ETV2plus NCs_CAGATCAAGACTTAAG-1	0	0	0	C7
C7_ETV2plus NCs_CCAAGCGAGGAATTAC-1	0	0	0	C7
C7_ETV2plus NCs_CCCTCAAGTCCTCATC-1	0	0	0	C7
C7_ETV2plus NCs_CGCATAACAGGATTCT-1	0	0	0	C7
C7_ETV2plus NCs_CTCCACACACATACTG-1	0	0	0	C7
C7_ETV2plus NCs_CTCCATGGTGGGATTG-1	0	0	0	C7
C7_ETV2plus NCs_CTCTCAGGTCAGGTAG-1	0	0	0	C7
C7_ETV2plus NCs_GAAGGGTAGATAGTCA-1	0	0	0	C7
C7_ETV2plus NCs_GACCCTTCACTACCCT-1	0	0	0	C7
C7_ETV2plus NCs_GACGCTGAGCTGGTGA-1	0	0	0	C7
C7_ETV2plus NCs_GACTCTCCACTCCGGA-1	0	0	0	C7
C7_ETV2plus NCs_GTTTGGACACACCTGG-1	0	0	0	C7
C7_ETV2plus NCs_TATCGCCGTACGGGAT-1	0	0	0	C7
C7_ETV2plus NCs_TCAGCCTAGCGCTGAA-1	0	0	0	C7
C7_ETV2plus NCs_TCCGAAACAACCACAT-1	0	0	0	C7
C7_ETV2plus NCs_TCGGGTGTCGCGCTGA-1	0	0	0	C7
C7_ETV2plus NCs_TGACTCCGTTGTTTGG-1	0	0	0	C7
C7_ETV2plus NCs_TGTCCTGCATGTTACG-1	0	0	0	C7
C7_ETV2plus NCs_TGTGCGGCAGCAGTTT-1	0	0	0	C7
C7_ETV2plus NCs_TGTTCCGTCCAATCTT-1	0	0	0	C7
C7_ETV2plus NCs_TTACCGCTCATTGCCC-1	0	0	0	C7
C7_ETV2plus NCs_TTAGGGTAGCCATATC-1	0	0	0	C7
C7_ETV2plus NCs_TTAGTCTTCTGGACCG-1	0	0	0	C7
C7_ETV2plus NCs_TTCGCTGCAACCCGCA-1	0	0	0	C7
C4_NCs_AACCTGATCTTACTGT-1	0.002	0	0	C4
C4_NCs_AATCGACTCTTTGCAT-1	0.002	0	0	C4
C4_NCs_AGATCCAAGAAAGTCT-1	0.002	0	0	C4
C4_NCs_AGCTACATCGCGTGCA-1	0.002	0	0	C4
C4_NCs_AGTTAGCAGCCGGAAT-1	0.002	0	0	C4
C4_NCs_ATACTTCTCTAAGAAG-1	0.002	0	0	C4
C4_NCs_CACTAAGAGCAATTAG-1	0.002	0	0	C4
C4_NCs_GAGACCCAGCGATTCT-1	0.002	0	0	C4
C4_NCs_GTTATGGAGAGGATCC-1	0.002	0	0	C4
C4_NCs_GTTTGGAAGTGCTCAT-1	0.002	0	0	C4
C4_NCs_TCTATACTCGGTCGGT-1	0.002	0	0	C4
C3_ETV2plus NCs_CATGCCTTCTCGGGAC-1	0.002	0	0	C3
C3_ETV2plus NCs_GAGGCCTCATTGCTTT-1	0.002	0	0	C3
C3_ETV2plus NCs_TTTGGTTCATTCTCCG-1	0.002	0	0	C3
C7_ETV2plus NCs_AATTTCCCAAGTCATC-1	0.002	0	0	C7
C4_ETV2plus NCs_TCGGGCAGTTCTCGCT-1	0.004	0	0	C4
C4_NCs_CACGAATTCATGCTAG-1	0.004	0	0	C4
C4_NCs_CGTTAGACAAGTCCAT-1	0.004	0	0	C4
C4_NCs_CTCGAGGAGGAAGTCC-1	0.004	0	0	C4
C4_NCs_GCCAGGTTCACCATGA-1	0.004	0	0	C4
C4_NCs_GTCGCGAGTTGAGAGC-1	0.004	0	0	C4
C4_NCs_GTTGTAGGTTCTTAGG-1	0.004	0	0	C4
C4_NCs_TCGACGGGTCTAGTGT-1	0.004	0	0	C4
C4_NCs_TGATGGTGTATGAAAC-1	0.004	0	0	C4
C4_NCs_TGGAGGACATAATGAG-1	0.004	0	0	C4
C4_NCs_TGTTCCGTCCACACCT-1	0.004	0	0	C4
C3_ETV2plus NCs_ACGATGTCAGTGGGTA-1	0.004	0	0	C3
C3_ETV2plus NCs_AGTTCGAAGGCATCAG-1	0.004	0	0	C3
C3_ETV2plus NCs_ATTCCTACAGCATCTA-1	0.004	0	0	C3
C3_ETV2plus NCs_CACATGATCTGGTGCG-1	0.004	0	0	C3
C3_ETV2plus NCs_CTACCTGAGAGCTTTC-1	0.004	0	0	C3
C3_ETV2plus NCs_CTCCAACAGACTCATC-1	0.004	0	0	C3
C3_ETV2plus NCs_TCAAGACAGACATAAC-1	0.004	0	0	C3
C7_ETV2plus NCs_TTTGGTTAGAGTGACC-1	0.004	0	0	C7
C8_ETV2plus NCs_CTCATCGCAGCTTCGG-1	0.006	0	0	C8
C4_ETV2plus NCs_AAGTCGTTCCGACGGT-1	0.006	0	0	C4
C4_ETV2plus NCs_GCGAGAACACGAGGTA-1	0.006	0	0	C4
C4_ETV2plus NCs_TCTTAGTTCGCGGTAC-1	0.006	0	0	C4
C4_ETV2plus NCs_TTCAATCCACATACTG-1	0.006	0	0	C4
C4_NCs_AGGACGATCACCCTCA-1	0.006	0	0	C4
C4_NCs_ATGAAAGCAAGCCTGC-1	0.006	0	0	C4
C4_NCs_CTACAGATCACTCTTA-1	0.006	0	0	C4
C4_NCs_CTCCCAATCCTCATAT-1	0.006	0	0	C4
C4_NCs_GGAAGTGTCCAACCGG-1	0.006	0	0	C4
C4_NCs_TACTGCCGTCCCACGA-1	0.006	0	0	C4
C4_NCs_TCGTGGGCATAGTCGT-1	0.006	0	0	C4
C4_NCs_TGCATCCGTTTACTGG-1	0.006	0	0	C4
C4_NCs_TGGGAGATCCACAGCG-1	0.006	0	0	C4
C3_ETV2plus NCs_AGGTCTACAGTTACCA-1	0.006	0	0	C3
C3_ETV2plus NCs_ATACTTCAGTTGAAAC-1	0.006	0	0	C3
C3_ETV2plus NCs_ATCGTGATCTACTGAG-1	0.006	0	0	C3
C3_ETV2plus NCs_CACTTCGTCTCTCGCA-1	0.006	0	0	C3
C3_ETV2plus NCs_CATGAGTCAACAAAGT-1	0.006	0	0	C3
C3_ETV2plus NCs_GACCAATCACACGGAA-1	0.006	0	0	C3
C3_ETV2plus NCs_GCTTGGGTCAAGCTTG-1	0.006	0	0	C3
C3_ETV2plus NCs_TCGCACTTCATCGTAG-1	0.006	0	0	C3
C3_ETV2plus NCs_TGTAAGCCAGCGGTCT-1	0.006	0	0	C3
C7_ETV2plus NCs_ACGCACGCAGAGCTAG-1	0.006	0	0	C7
C7_ETV2plus NCs_ATGCCTCGTCGGCACT-1	0.006	0	0	C7
C7_ETV2plus NCs_CATCGCTGTTGGATCT-1	0.006	0	0	C7
C7_ETV2plus NCs_GAGGCCTAGCCTGTGC-1	0.006	0	0	C7
C7_ETV2plus NCs_GGTAGAGGTGAGTTGG-1	0.006	0	0	C7
C3_ETV2plus NCs_CAACAGTAGAGGATGA-1	0.008	0	0	C3
C4_ETV2plus NCs_CACAGATCACCTGCGA-1	0.008	0	0	C4
C4_ETV2plus NCs_TAAGCACTCGGTAGAG-1	0.008	0	0	C4
C4_NCs_ACTCCCAAGTACCCTA-1	0.008	0	0	C4
C4_NCs_ACTGTGAAGTCGTTAC-1	0.008	0	0	C4
C4_NCs_AGGTCATGTCGTACTA-1	0.008	0	0	C4
C4_NCs_ATCCCTGGTATCTCTT-1	0.008	0	0	C4
C4_NCs_CGAGAAGAGTGCAGGT-1	0.008	0	0	C4
C4_NCs_CTCACTGGTGCCTTCT-1	0.008	0	0	C4
C4_NCs_CTTCGGTGTAGGAGTC-1	0.008	0	0	C4
C4_NCs_GCACGTGGTCCCGGTA-1	0.008	0	0	C4
C4_NCs_GTCCTCAAGAATCGAT-1	0.008	0	0	C4
C4_NCs_TCAAGCATCACCTTAT-1	0.008	0	0	C4
C4_NCs_TCGTCCAAGCTCCGAC-1	0.008	0	0	C4
C4_NCs_TGGATCAGTACAAGCG-1	0.008	0	0	C4
C3_ETV2plus NCs_AATAGAGAGCGGACAT-1	0.008	0	0	C3
C3_ETV2plus NCs_AGGTTACCAAGTCGTT-1	0.008	0	0	C3
C3_ETV2plus NCs_CTCCATGAGGTTCCGC-1	0.008	0	0	C3
C3_ETV2plus NCs_GCTACAAGTAGACGGT-1	0.008	0	0	C3
C3_ETV2plus NCs_TCCACCACATGGAAGC-1	0.008	0	0	C3
C7_ETV2plus NCs_ACTTATCTCTACCTTA-1	0.008	0	0	C7
C7_ETV2plus NCs_CACTGTCTCTTCACAT-1	0.008	0	0	C7
C7_ETV2plus NCs_GGTGGCTTCTAGTACG-1	0.008	0	0	C7
C4_ETV2plus NCs_TCTCCGAAGGTAACTA-1	0.01	0	0	C4
C4_NCs_AAGCGAGAGCTAGTTC-1	0.01	0	0	C4
C4_NCs_AGTCTCCAGTGCACAG-1	0.01	0	0	C4
C4_NCs_ATGGATCAGAATTGCA-1	0.01	0	0	C4
C4_NCs_CGGGTGTGTAACATAG-1	0.01	0	0	C4
C4_NCs_GCCAGGTCAAGCCTGC-1	0.01	0	0	C4
C4_NCs_GTGACGCGTATTTCTC-1	0.01	0	0	C4
C4_NCs_GTTAGACTCATGCATG-1	0.01	0	0	C4
C4_NCs_TGTGAGTTCTCGAACA-1	0.01	0	0	C4
C4_NCs_TTCCGGTTCTTGCGCT-1	0.01	0	0	C4
C3_ETV2plus NCs_AAAGGGCGTGTACATC-1	0.01	0	0	C3
C3_ETV2plus NCs_AAGTCGTAGTGGAAAG-1	0.01	0	0	C3
C3_ETV2plus NCs_AGCTTCCGTGTGTACT-1	0.01	0	0	C3
C3_ETV2plus NCs_ATGAGGGCAGTGGCTC-1	0.01	0	0	C3
C3_ETV2plus NCs_CACAGATTCCGTGTCT-1	0.01	0	0	C3
C3_ETV2plus NCs_CATCCACGTCTCGGAC-1	0.01	0	0	C3
C3_ETV2plus NCs_CCATCACCAGCAGAAC-1	0.01	0	0	C3
C3_ETV2plus NCs_GCAACCGAGCCTCTTC-1	0.01	0	0	C3
C3_ETV2plus NCs_GCAGGCTTCCTATGGA-1	0.01	0	0	C3
C3_ETV2plus NCs_GTCCCATTCTGCAGCG-1	0.01	0	0	C3
C3_ETV2plus NCs_TACCCACTCTATCGGA-1	0.01	0	0	C3
C3_ETV2plus NCs_TCAGCCTGTCTTTCAT-1	0.01	0	0	C3
C3_ETV2plus NCs_TGGATCATCAGCAGAG-1	0.01	0	0	C3
C3_ETV2plus NCs_TTTACGTCACGACCTG-1	0.01	0	0	C3
C7_ETV2plus NCs_AGCATCATCGTCGGGT-1	0.01	0	0	C7
C7_ETV2plus NCs_AGGTAGGAGGTTACAA-1	0.01	0	0	C7
C7_ETV2plus NCs_AGTAGCTGTCTACACA-1	0.01	0	0	C7
C7_ETV2plus NCs_CCATAAGCATATAGCC-1	0.01	0	0	C7
C7_ETV2plus NCs_CCCTAACCACGCGGTT-1	0.01	0	0	C7
C7_ETV2plus NCs_GTATTGGAGAAGTCAT-1	0.01	0	0	C7
C7_ETV2plus NCs_TAGATCGGTAGCCCTG-1	0.01	0	0	C7
C7_ETV2plus NCs_TCAGCAAAGTCCCAGC-1	0.01	0	0	C7
C4_ETV2plus NCs_CGATGGCGTTGTGGAG-1	0.012	0	0	C4
C4_NCs_CGGGTGTCACACACGC-1	0.012	0	0	C4
C4_NCs_CGTAATGTCTTGTGCC-1	0.012	0	0	C4
C4_NCs_TACCTCGGTACATACC-1	0.012	0	0	C4
C3_ETV2plus NCs_AAACCCATCTTGGATG-1	0.012	0	0	C3
C3_ETV2plus NCs_ACCCAAAGTCTAATCG-1	0.012	0	0	C3
C3_ETV2plus NCs_AGCTTCCGTGCGACAA-1	0.012	0	0	C3
C3_ETV2plus NCs_CAGATACGTCACTAGT-1	0.012	0	0	C3
C3_ETV2plus NCs_CCGGTGAGTGGCTCTG-1	0.012	0	0	C3
C3_ETV2plus NCs_CTCCATGCAGGACGAT-1	0.012	0	0	C3
C3_ETV2plus NCs_GGGAGTATCCATAGGT-1	0.012	0	0	C3
C3_ETV2plus NCs_TCACACCAGGGCAAGG-1	0.012	0	0	C3
C3_ETV2plus NCs_TGGATCAGTGGCTGCT-1	0.012	0	0	C3
C3_NCs_CACAGATCACCCAATA-1	0.012	0	0	C3
C7_ETV2plus NCs_TACAACGAGCACGGAT-1	0.012	0	0	C7
C7_ETV2plus NCs_TAGTGCATCTCCATAT-1	0.012	0	0	C7
C7_ETV2plus NCs_AATGGCTTCAGTCATG-1	0.012	0	0	C7
C7_ETV2plus NCs_TTCACCGAGATAGCTA-1	0.012	0	0	C7
C7_ETV2plus NCs_TTTCATGGTCTGCAAT-1	0.012	0	0	C7
C7_ETV2plus NCs_ACGTCCTTCCACTGGG-1	0.014	0	0	C7
C7_ETV2plus NCs_GACCCAGGTCCTTTGC-1	0.014	0	0	C7
C8_ETV2plus NCs_GGAGAACTCACACGAT-1	0.014	0	0	C8
C4_ETV2plus NCs_TCATCATCAGCAAGAC-1	0.014	0	0	C4
C4_ETV2plus NCs_TCTGGCTCATGACAAA-1	0.014	0	0	C4
C4_NCs_CCACTTGAGCGCGTTC-1	0.014	0	0	C4
C4_NCs_CCGGTAGCATGGTACT-1	0.014	0	0	C4
C4_NCs_CGAGAAGGTACGTGAG-1	0.014	0	0	C4
C4_NCs_GAGCCTGCAGACACAG-1	0.014	0	0	C4
C4_NCs_GATCCCTCACCATTCC-1	0.014	0	0	C4
C4_NCs_GGATGTTCATCCTCAC-1	0.014	0	0	C4
C4_NCs_GTCACTCTCCGAGAAG-1	0.014	0	0	C4
C4_NCs_GTCTAGATCACTCACC-1	0.014	0	0	C4
C4_NCs_TATTGGGAGCCTGGAA-1	0.014	0	0	C4
C4_NCs_TCGCTTGTCGCAACAT-1	0.014	0	0	C4
C4_NCs_TGATCTTAGCAATTCC-1	0.014	0	0	C4
C4_NCs_TGTACAGCACAGCTTA-1	0.014	0	0	C4
C4_NCs_TTCACGCCAGCTGTAT-1	0.014	0	0	C4
C3_ETV2plus NCs_ATAGACCCAATAGGAT-1	0.014	0	0	C3
C3_ETV2plus NCs_ATCACTTAGTCACAGG-1	0.014	0	0	C3
C3_ETV2plus NCs_CAAGACTGTGTTACTG-1	0.014	0	0	C3
C3_ETV2plus NCs_CTAACTTCACCGTGCA-1	0.014	0	0	C3
C3_ETV2plus NCs_CTACCCAGTACACTCA-1	0.014	0	0	C3
C3_ETV2plus NCs_CTGTACCAGTAATCCC-1	0.014	0	0	C3
C3_ETV2plus NCs_GAATCGTAGAGCAGCT-1	0.014	0	0	C3
C3_ETV2plus NCs_TGCTGAAAGGGCTTCC-1	0.014	0	0	C3
C3_ETV2plus NCs_TGGAGAGAGGCTAACG-1	0.014	0	0	C3
C3_NCs_CTCATGCAGCCGGAAT-1	0.014	0	0	C3
C7_ETV2plus NCs_AAAGTGACAGCGACAA-1	0.014	0	0	C7
C7_ETV2plus NCs_CCATAAGAGTTGGAAT-1	0.014	0	0	C7
C7_ETV2plus NCs_ACTTCCGTCTCGCTCA-1	0.014	0	0	C7
C7_ETV2plus NCs_TGCGATACATGGCCCA-1	0.014	0	0	C7
C7_ETV2plus NCs_TATGTTCAGTCCCAGC-1	0.016	0	0	C7
C4_NCs_AACCTTTAGGGCGAGA-1	0.016	0	0	C4
C4_NCs_ATCACAGAGGTAAGTT-1	0.016	0	0	C4
C4_NCs_CAAGACTAGCCTTTCC-1	0.016	0	0	C4
C4_NCs_CCTCTAGCACAGTCGC-1	0.016	0	0	C4
C4_NCs_CGAGGAAAGCGGACAT-1	0.016	0	0	C4
C4_NCs_GAGACCCGTAGAAACT-1	0.016	0	0	C4
C4_NCs_GATCATGTCTCCAAGA-1	0.016	0	0	C4
C4_NCs_GGGACTCCAGAAATTG-1	0.016	0	0	C4
C4_NCs_GGTCACGAGCGGCTCT-1	0.016	0	0	C4
C4_NCs_TCAGCAAAGTGGATAT-1	0.016	0	0	C4
C4_NCs_TGATTCTAGGGATCAC-1	0.016	0	0	C4
C3_ETV2plus NCs_ACTATCTGTTGTACGT-1	0.016	0	0	C3
C3_ETV2plus NCs_AGATGCTGTAAGGCTG-1	0.016	0	0	C3
C3_ETV2plus NCs_ATACCGACAGGACGAT-1	0.016	0	0	C3
C3_ETV2plus NCs_GATGAGGGTCGAATTC-1	0.016	0	0	C3
C3_ETV2plus NCs_GTGATGTGTAAGTAGT-1	0.016	0	0	C3
C3_ETV2plus NCs_GTGCACGTCGGACTTA-1	0.016	0	0	C3
C3_ETV2plus NCs_GTGTCCTAGCGTGAGT-1	0.016	0	0	C3
C3_ETV2plus NCs_TGCATCCTCATGGAGG-1	0.016	0	0	C3
C3_ETV2plus NCs_CATCAAGCAGCAGTGA-1	0.018	0	0	C3
C7_ETV2plus NCs_CATCAAGTCAATCCAG-1	0.018	0	0	C7
C8_ETV2plus NCs_GGAGGATGTTATGTCG-1	0.018	0	0	C8
C8_ETV2plus NCs_TCATGTTCATTGTAGC-1	0.018	0	0	C8
C3_ETV2plus NCs_TGCTTGCGTCCCTGTT-1	0.018	0	0	C3
C4_ETV2plus NCs_ATGTCCCAGTTTGGCT-1	0.018	0	0	C4
C4_ETV2plus NCs_CTATCCGCACTAACCA-1	0.018	0	0	C4
C4_NCs_ACGATCAGTAGACAGC-1	0.018	0	0	C4
C4_NCs_AGCTTCCAGGAGGTTC-1	0.018	0	0	C4
C4_NCs_AGTCATGAGATTAGCA-1	0.018	0	0	C4
C4_NCs_ATGGTTGGTCTAGGTT-1	0.018	0	0	C4
C4_NCs_CACCGTTCAATCTCTT-1	0.018	0	0	C4
C4_NCs_CCAATTTCACGCTTAA-1	0.018	0	0	C4
C4_NCs_CTTGAGATCACCGACG-1	0.018	0	0	C4
C4_NCs_GACATCAAGGAGACCT-1	0.018	0	0	C4
C4_NCs_GAGACTTTCTTTCCGG-1	0.018	0	0	C4
C4_NCs_GCAGCTGCAGTGGTGA-1	0.018	0	0	C4
C4_NCs_GGGTATTCAGCCTACG-1	0.018	0	0	C4
C4_NCs_GTTAGTGTCGGACCAC-1	0.018	0	0	C4
C4_NCs_GTTTACTTCAGGTGTT-1	0.018	0	0	C4
C4_NCs_TAAGTCGTCACGATAC-1	0.018	0	0	C4
C4_NCs_TACCGGGCAAGCTGTT-1	0.018	0	0	C4
C4_NCs_TATTGGGCATGTCAGT-1	0.018	0	0	C4
C4_NCs_TTACCGCCACAAGTTC-1	0.018	0	0	C4
C4_NCs_TTCATGTCAAGCGAGT-1	0.018	0	0	C4
C4_NCs_TTCCACGCACAGCGCT-1	0.018	0	0	C4
C3_ETV2plus NCs_AAGCCATCAACAGCCC-1	0.018	0	0	C3
C3_ETV2plus NCs_AGGGTCCAGAGCATAT-1	0.018	0	0	C3
C3_ETV2plus NCs_AGTACCATCCCAGTGG-1	0.018	0	0	C3
C3_ETV2plus NCs_ATTATCCCATCGCTAA-1	0.018	0	0	C3
C3_ETV2plus NCs_CAATCGACAGCGTTTA-1	0.018	0	0	C3
C3_ETV2plus NCs_CGGAATTGTGATTAGA-1	0.018	0	0	C3
C3_ETV2plus NCs_CTAAGTGGTATCCCTC-1	0.018	0	0	C3
C3_ETV2plus NCs_GTCAAACTCGTTCCTG-1	0.018	0	0	C3
C3_ETV2plus NCs_TCAGCCTCACTCAGAT-1	0.018	0	0	C3
C3_ETV2plus NCs_TTCATGTAGCTGTTCA-1	0.018	0	0	C3
C7_ETV2plus NCs_AAGACAATCGGTGTAT-1	0.018	0	0	C7
C7_ETV2plus NCs_ACTGATGCACCCGTAG-1	0.018	0	0	C7
C7_ETV2plus NCs_AGCATCACAACGACAG-1	0.018	0	0	C7
C7_ETV2plus NCs_CATGAGTGTAGTTAGA-1	0.018	0	0	C7
C7_ETV2plus NCs_CGAATTGTCCGTCACT-1	0.018	0	0	C7
C7_ETV2plus NCs_CGTCAAAAGCCATTCA-1	0.018	0	0	C7
C7_ETV2plus NCs_CTGCCATTCGCTCTCA-1	0.018	0	0	C7
C7_ETV2plus NCs_TCGGGTGTCTACGCGG-1	0.018	0	0	C7
C7_ETV2plus NCs_TGCCGAGGTAGTTACC-1	0.018	0	0	C7
C4_ETV2plus NCs_GTCTGTCGTAGACGTG-1	0.02	0	0	C4
C4_NCs_ATCGCCTAGTGACACG-1	0.02	0	0	C4
C4_NCs_CCATAAGTCCTGTAAG-1	0.02	0	0	C4
C4_NCs_CGTAGTAAGAAGTCTA-1	0.02	0	0	C4
C4_NCs_CTACCTGAGCACTAGG-1	0.02	0	0	C4
C4_NCs_GCTTTCGTCAGACTGT-1	0.02	0	0	C4
C4_NCs_GGTCACGGTATCGTGT-1	0.02	0	0	C4
C4_NCs_GTGCAGCCACACAGAG-1	0.02	0	0	C4
C4_NCs_GTGGTTATCCCATAGA-1	0.02	0	0	C4
C4_NCs_GTTCGCTTCCACTGGG-1	0.02	0	0	C4
C4_NCs_TACCTGCTCTTAGGAC-1	0.02	0	0	C4
C4_NCs_TTATTGCTCTTCGGAA-1	0.02	0	0	C4
C3_ETV2plus NCs_AAGACAATCGCCACTT-1	0.02	0	0	C3
C3_ETV2plus NCs_AAGATAGCAGTTGGTT-1	0.02	0	0	C3
C3_ETV2plus NCs_ACAGGGAGTCAGGCAA-1	0.02	0	0	C3
C3_ETV2plus NCs_CTAACCCGTGACAACG-1	0.02	0	0	C3
C3_ETV2plus NCs_CTAGACAGTAATGCGG-1	0.02	0	0	C3
C3_ETV2plus NCs_GAGTTACTCCAACTGA-1	0.02	0	0	C3
C3_ETV2plus NCs_GTAACACTCGAAGGAC-1	0.02	0	0	C3
C3_ETV2plus NCs_TACAGGTGTTATCTGG-1	0.02	0	0	C3
C3_ETV2plus NCs_TACCTGCGTGTGTTTG-1	0.02	0	0	C3
C3_ETV2plus NCs_TATCTTGGTTGGCTAT-1	0.02	0	0	C3
C7_ETV2plus NCs_CAATACGCAAAGCGTG-1	0.02	0	0	C7
C7_ETV2plus NCs_CAGATACGTATAGGAT-1	0.02	0	0	C7
C8_ETV2plus NCs_AACCATGAGCAGTACG-1	0.02	0	0	C8
C7_ETV2plus NCs_AAGTCGTCATGACAAA-1	0.022	0	0	C7
C4_ETV2plus NCs_ACTCTCGGTAGCACAG-1	0.022	0	0	C4
C4_ETV2plus NCs_AGCATCATCGCTGCGA-1	0.022	0	0	C4
C4_ETV2plus NCs_CAATGACAGGAAACGA-1	0.022	0	0	C4
C4_NCs_AAGCGTTGTCACCACG-1	0.022	0	0	C4
C4_NCs_CACCAAATCCGTATAG-1	0.022	0	0	C4
C4_NCs_CACTGAAGTGTGTTTG-1	0.022	0	0	C4
C4_NCs_CATCGCTAGGCACTAG-1	0.022	0	0	C4
C4_NCs_CATCGGGCAATGTCAC-1	0.022	0	0	C4
C4_NCs_CCACTTGTCATCTATC-1	0.022	0	0	C4
C4_NCs_GCCAGGTTCCCTCGAT-1	0.022	0	0	C4
C4_NCs_TCCCACAGTCTAGATC-1	0.022	0	0	C4
C4_NCs_TGATGCACAGTGGCTC-1	0.022	0	0	C4
C4_NCs_TTAGTCTCAGTCGGTC-1	0.022	0	0	C4
C3_ETV2plus NCs_AACAAAGCAAAGCTCT-1	0.022	0	0	C3
C3_ETV2plus NCs_CAGGTATGTCCTCAGG-1	0.022	0	0	C3
C3_ETV2plus NCs_CCACCATGTGACACGA-1	0.022	0	0	C3
C3_ETV2plus NCs_CTACGGGCAAGCGCAA-1	0.022	0	0	C3
C3_ETV2plus NCs_GATTCTTCATAACTCG-1	0.022	0	0	C3
C3_ETV2plus NCs_GGGATGAAGACTGTTC-1	0.022	0	0	C3
C3_ETV2plus NCs_GTGGAAGAGCACGTCC-1	0.022	0	0	C3
C3_ETV2plus NCs_TAGACCAGTGAATAAC-1	0.022	0	0	C3
C3_ETV2plus NCs_TCGTAGATCTTCGATT-1	0.022	0	0	C3
C3_ETV2plus NCs_TGACCCTGTCATAAAG-1	0.022	0	0	C3
C3_ETV2plus NCs_TGCGGGTCAAGTGGTG-1	0.022	0	0	C3
C3_ETV2plus NCs_TGCTGAAAGTTATGGA-1	0.022	0	0	C3
C3_ETV2plus NCs_TTCCGTGCATTGACTG-1	0.022	0	0	C3
C4_NCs_CAGTTCCCACAGTATC-1	0.022	0	0	C4
C7_ETV2plus NCs_GACTGATTCTCTGACC-1	0.022	0	0	C7
C7_ETV2plus NCs_TCGCAGGAGGGAGGAC-1	0.022	0	0	C7
C8_ETV2plus NCs_GTAGGTTTCTAGCCTC-1	0.022	0	0	C8
C7_ETV2plus NCs_CTTAGGAAGTGACACG-1	0.022	0	0	C7
C8_ETV2plus NCs_ATCGTGAGTTACGGAG-1	0.024	0	0	C8
C4_ETV2plus NCs_AGGTTGTGTGTTGATC-1	0.024	0	0	C4
C4_NCs_ACCAAACGTTTGATCG-1	0.024	0	0	C4
C4_NCs_ACGGTCGTCGAAGGAC-1	0.024	0	0	C4
C4_NCs_ACGGTTAAGGCATGCA-1	0.024	0	0	C4
C4_NCs_ACTACGACAACGGTAG-1	0.024	0	0	C4
C4_NCs_AGAGCCCGTGCTCTCT-1	0.024	0	0	C4
C4_NCs_AGTGACTCACGCGGTT-1	0.024	0	0	C4
C4_NCs_CATCCGTAGCCTGAAG-1	0.024	0	0	C4
C4_NCs_CATGAGTAGGTAATCA-1	0.024	0	0	C4
C4_NCs_GTAGATCTCTGCGGAC-1	0.024	0	0	C4
C4_NCs_TAGGTTGTCCCTCATG-1	0.024	0	0	C4
C4_NCs_TGCAGATCATTGAGGG-1	0.024	0	0	C4
C4_NCs_TGTACAGTCGTCTCAC-1	0.024	0	0	C4
C4_NCs_TGTTGAGTCCGCATAA-1	0.024	0	0	C4
C8_ETV2plus NCs_ATTACCTCAGGACAGT-1	0.024	0	0	C8
C3_ETV2plus NCs_AAGTCGTTCACGGGCT-1	0.024	0	0	C3
C3_ETV2plus NCs_AATTTCCTCCTACCAC-1	0.024	0	0	C3
C3_ETV2plus NCs_ATAGACCAGCCATTTG-1	0.024	0	0	C3
C3_ETV2plus NCs_ATGTCCCGTTAGGCCC-1	0.024	0	0	C3
C3_ETV2plus NCs_CTGTGAAAGCTAGAAT-1	0.024	0	0	C3
C3_ETV2plus NCs_GCATCTCGTCTGGTTA-1	0.024	0	0	C3
C3_ETV2plus NCs_TCCCACACATCACGGC-1	0.024	0	0	C3
C3_ETV2plus NCs_TGGGCTGGTTAAACAG-1	0.024	0	0	C3
C3_ETV2plus NCs_TTACAGGGTATGTCCA-1	0.024	0	0	C3
C7_ETV2plus NCs_GCACATACACGGCCAT-1	0.024	0	0	C7
C8_ETV2plus NCs_CGTTCTGAGAAACCCG-1	0.024	0	0	C8
C7_ETV2plus NCs_AGATCGTCACTCCTTG-1	0.024	0	0	C7
C7_ETV2plus NCs_AGTTCCCAGTTCCTGA-1	0.024	0	0	C7
C7_ETV2plus NCs_GCTTGGGCATCTCGTC-1	0.024	0	0	C7
C7_ETV2plus NCs_TTGAGTGAGGTTGCCC-1	0.024	0	0	C7
C3_ETV2plus NCs_AACAAGAAGGGTACAC-1	0.026	0	0	C3
C3_ETV2plus NCs_GTGCTGGGTTCTAAGC-1	0.026	0	0	C3
C7_ETV2plus NCs_GGGCGTTCATTCTCCG-1	0.026	0	0	C7
C4_ETV2plus NCs_TCAGGGCGTGGTGATG-1	0.026	0	0	C4
C4_NCs_AACCAACCATCGATAC-1	0.026	0	0	C4
C4_NCs_AACGTCAGTACGGCAA-1	0.026	0	0	C4
C4_NCs_AATTCCTTCTATACGG-1	0.026	0	0	C4
C4_NCs_AGACAGGTCCCGTAAA-1	0.026	0	0	C4
C4_NCs_ATTCCCGCAGCGTATT-1	0.026	0	0	C4
C4_NCs_CTCAGGGGTACAAACA-1	0.026	0	0	C4
C4_NCs_CTTGATTTCCCTCTAG-1	0.026	0	0	C4
C4_NCs_GACGTTATCTGATGGT-1	0.026	0	0	C4
C4_NCs_TACTTCACACATACTG-1	0.026	0	0	C4
C4_NCs_TGGGCTGGTGCTCTCT-1	0.026	0	0	C4
C4_NCs_TGTCAGACATCTCATT-1	0.026	0	0	C4
C4_NCs_TTCTCTCCAACCACGC-1	0.026	0	0	C4
C3_ETV2plus NCs_AATCACGTCTTGGAAC-1	0.026	0	0	C3
C3_ETV2plus NCs_ACCCAAACAGCCTATA-1	0.026	0	0	C3
C3_ETV2plus NCs_AGATGAACATGGAACG-1	0.026	0	0	C3
C3_ETV2plus NCs_ATAGGCTTCATGAAAG-1	0.026	0	0	C3
C3_ETV2plus NCs_ATGATCGGTTCCTTGC-1	0.026	0	0	C3
C3_ETV2plus NCs_CAAGACTTCAAGCCTA-1	0.026	0	0	C3
C3_ETV2plus NCs_CTCAGGGCAGAGGAAA-1	0.026	0	0	C3
C3_ETV2plus NCs_GACTGATCATTCACAG-1	0.026	0	0	C3
C3_ETV2plus NCs_TGTCCTGTCAACCTTT-1	0.026	0	0	C3
C3_ETV2plus NCs_TTTGATCAGCCTCTGG-1	0.026	0	0	C3
C7_ETV2plus NCs_TTTCCTCCAAATCGTC-1	0.026	0	0	C7
C7_ETV2plus NCs_CAACGGCCAATACCTG-1	0.026	0	0	C7
C7_ETV2plus NCs_CTCCGATGTGACTCTA-1	0.026	0	0	C7
C7_ETV2plus NCs_GTTGTGACATCCAACA-1	0.026	0	0	C7
C3_ETV2plus NCs_CCAAGCGCAGTAGTGG-1	0.028	0	0	C3
C3_ETV2plus NCs_CAATACGCACGAGGAT-1	0.028	0	0	C3
C3_ETV2plus NCs_TTCAATCCAGCCGGTT-1	0.028	0	0	C3
C4_ETV2plus NCs_CTAACCCTCGCTACGG-1	0.028	0	0	C4
C4_ETV2plus NCs_GCACGTGGTGTCTCCT-1	0.028	0	0	C4
C4_NCs_AACGAAACACGTCGTG-1	0.028	0	0	C4
C4_NCs_ACATTTCGTTCTTGTT-1	0.028	0	0	C4
C4_NCs_AGACAAACATCATCCC-1	0.028	0	0	C4
C4_NCs_ATTTCACGTACTGACT-1	0.028	0	0	C4
C4_NCs_CCTATCGTCCGACGGT-1	0.028	0	0	C4
C4_NCs_CCTGTTGTCATGCGGC-1	0.028	0	0	C4
C4_NCs_CTGGTCTCAAGCTACT-1	0.028	0	0	C4
C4_NCs_CTGTACCTCCGCAGTG-1	0.028	0	0	C4
C4_NCs_CTTAGGACACTGGCGT-1	0.028	0	0	C4
C4_NCs_GACCGTGAGACTTAAG-1	0.028	0	0	C4
C4_NCs_GACGCTGTCCTGTTAT-1	0.028	0	0	C4
C4_NCs_GGGTCACCAGCTCGGT-1	0.028	0	0	C4
C4_NCs_GGGTTATTCTATGTGG-1	0.028	0	0	C4
C4_NCs_GTAACCAGTGAGACGT-1	0.028	0	0	C4
C4_NCs_TAGTGCACACGCTATA-1	0.028	0	0	C4
C4_NCs_TCTTGCGAGGGACTGT-1	0.028	0	0	C4
C4_NCs_TTTACCATCGCCACTT-1	0.028	0	0	C4
C8_ETV2plus NCs_CGTAATGCAAGAGAGA-1	0.028	0	0	C8
C3_ETV2plus NCs_AAGGTAATCGAAGAAT-1	0.028	0	0	C3
C3_ETV2plus NCs_ACGGTTAGTGGCTGAA-1	0.028	0	0	C3
C3_ETV2plus NCs_AGAGAATGTATCAGCT-1	0.028	0	0	C3
C3_ETV2plus NCs_ATCTTCACATAATCGC-1	0.028	0	0	C3
C3_ETV2plus NCs_CCGGGTATCGTTATCT-1	0.028	0	0	C3
C3_ETV2plus NCs_CTCAATTTCGAACCTA-1	0.028	0	0	C3
C3_ETV2plus NCs_CTCAGGGTCGCTGTTC-1	0.028	0	0	C3
C3_ETV2plus NCs_GCTGCAGCACAAAGCG-1	0.028	0	0	C3
C3_ETV2plus NCs_AACGAAATCCATAAGC-1	0.03	0	0	C3
C3_ETV2plus NCs_GTTTACTCAACCGATT-1	0.03	0	0	C3
C7_ETV2plus NCs_ACAAGCTGTACAGTAA-1	0.03	0	0	C7
C3_ETV2plus NCs_TTTCCTCTCTGAGATC-1	0.03	0	0	C3
C4_ETV2plus NCs_AACGAAAAGGACATCG-1	0.03	0	0	C4
C4_ETV2plus NCs_GTAGGAGGTGAGAGGG-1	0.03	0	0	C4
C4_ETV2plus NCs_TCAGTGAAGCCATATC-1	0.03	0	0	C4
C4_NCs_AAAGGATAGACGGAAA-1	0.03	0	0	C4
C4_NCs_ACGGTTACAAGAATGT-1	0.03	0	0	C4
C4_NCs_AGATGCTAGTTGGCTT-1	0.03	0	0	C4
C4_NCs_AGTACCAGTGACGTCC-1	0.03	0	0	C4
C4_NCs_ATTACTCCATGACTGT-1	0.03	0	0	C4
C4_NCs_CAGAGCCAGATCCTAC-1	0.03	0	0	C4
C4_NCs_CTACCCACAGCGTGCT-1	0.03	0	0	C4
C4_NCs_CTAGGTAAGACATAGT-1	0.03	0	0	C4
C4_NCs_CTAGGTACATCATTTC-1	0.03	0	0	C4
C4_NCs_CTGCGAGGTTCCGCAG-1	0.03	0	0	C4
C4_NCs_GCGGATCGTGCATACT-1	0.03	0	0	C4
C4_NCs_GCGTTTCCATCACAGT-1	0.03	0	0	C4
C4_NCs_GGAACCCTCCATCGTC-1	0.03	0	0	C4
C4_NCs_GTAACACTCATCTACT-1	0.03	0	0	C4
C4_NCs_GTTACAGGTCTACATG-1	0.03	0	0	C4
C4_NCs_GTTATGGTCAGGACGA-1	0.03	0	0	C4
C4_NCs_TCAAGCAAGCACCGTC-1	0.03	0	0	C4
C4_NCs_TCACAAGCACCGAATT-1	0.03	0	0	C4
C4_NCs_TCAGTCCGTACTCCGG-1	0.03	0	0	C4
C4_NCs_TGACAGTTCATTACTC-1	0.03	0	0	C4
C4_NCs_TGGTTAGCACTTTAGG-1	0.03	0	0	C4
C7_ETV2plus NCs_TTAGTCTGTAGTCTTG-1	0.03	0	0	C7
C3_ETV2plus NCs_AACAGGGTCATCTGTT-1	0.03	0	0	C3
C3_ETV2plus NCs_ACTCTCGAGGCCTAGA-1	0.03	0	0	C3
C3_ETV2plus NCs_ATCGTAGAGGGTTGCA-1	0.03	0	0	C3
C3_ETV2plus NCs_CAATGACCATTCAGCA-1	0.03	0	0	C3
C3_ETV2plus NCs_CTCCCTCCAACTCGTA-1	0.03	0	0	C3
C3_ETV2plus NCs_GATCCCTCACAAATGA-1	0.03	0	0	C3
C3_ETV2plus NCs_GCCGTGAGTGAACTAA-1	0.03	0	0	C3
C3_ETV2plus NCs_GCTACAAGTTGCGAAG-1	0.03	0	0	C3
C3_ETV2plus NCs_GGTCACGGTGGCAACA-1	0.03	0	0	C3
C3_ETV2plus NCs_GTAAGTCCAGGAAGTC-1	0.03	0	0	C3
C3_ETV2plus NCs_GTAATCGCAAACGTGG-1	0.03	0	0	C3
C3_ETV2plus NCs_GTCATCCAGCGGGTTA-1	0.03	0	0	C3
C3_ETV2plus NCs_TATTGCTTCTGAATGC-1	0.03	0	0	C3
C3_ETV2plus NCs_TCGAAGTTCCCATTCG-1	0.03	0	0	C3
C3_ETV2plus NCs_TCGGATATCTAATTCC-1	0.03	0	0	C3
C3_ETV2plus NCs_TGAGCATGTCGGTGAA-1	0.03	0	0	C3
C3_ETV2plus NCs_TTCTCTCGTGAGCCAA-1	0.03	0	0	C3
C7_ETV2plus NCs_TTCTGTAAGTCACAGG-1	0.03	0	0	C7
C7_ETV2plus NCs_TTTGGTTTCTATACGG-1	0.03	0	0	C7
C3_ETV2plus NCs_TAACTTCGTCTGCATA-1	0.032	0	0	C3
C7_ETV2plus NCs_AGGCTGCGTCTACACA-1	0.032	0	0	C7
C7_ETV2plus NCs_CTACTATAGACGAGCT-1	0.032	0	0	C7
C7_ETV2plus NCs_GGAAGTGAGGAACGTC-1	0.032	0	0	C7
C7_ETV2plus NCs_GGAGGATAGACCGCCT-1	0.032	0	0	C7
C8_ETV2plus NCs_AGACTCAGTGGATCAG-1	0.032	0	0	C8
C8_ETV2plus NCs_GAGGCAAGTACTCAAC-1	0.032	0	0	C8
C3_ETV2plus NCs_GCCGATGTCCGCGAGT-1	0.032	0	0	C3
C4_ETV2plus NCs_ATCGTGAAGGAAAGTG-1	0.032	0	0	C4
C4_NCs_ACACTGACAGGCACAA-1	0.032	0	0	C4
C4_NCs_CCCATTGGTACAAGTA-1	0.032	0	0	C4
C4_NCs_CGGAGAATCAGAACCT-1	0.032	0	0	C4
C4_NCs_CTCATGCGTCGGAAAC-1	0.032	0	0	C4
C4_NCs_GACTCTCAGTCCCTAA-1	0.032	0	0	C4
C4_NCs_GAGTCTAGTGCTCTTC-1	0.032	0	0	C4
C4_NCs_GCCGATGGTATGAGGC-1	0.032	0	0	C4
C4_NCs_GTGGTTACAATAACGA-1	0.032	0	0	C4
C4_NCs_GTGTGGCGTCACAGTT-1	0.032	0	0	C4
C4_NCs_TCCTAATTCTGACGCG-1	0.032	0	0	C4
C4_NCs_TGTGTGACAAGACGAC-1	0.032	0	0	C4
C4_NCs_TTGTTGTGTTATCTGG-1	0.032	0	0	C4
C3_ETV2plus NCs_CCCGAAGAGGCTGAAC-1	0.032	0	0	C3
C3_ETV2plus NCs_CTCACTGAGAGGCTGT-1	0.032	0	0	C3
C3_ETV2plus NCs_GCCATGGCATCCTATT-1	0.032	0	0	C3
C3_ETV2plus NCs_TACCCGTCAAAGAACT-1	0.032	0	0	C3
C3_ETV2plus NCs_TGATCAGTCCCTCTTT-1	0.032	0	0	C3
C3_ETV2plus NCs_TGTTGGAGTAAGACCG-1	0.032	0	0	C3
C8_ETV2plus NCs_ACTGTCCGTCGTGCCA-1	0.032	0	0	C8
C8_ETV2plus NCs_CATCCACCAGTATTCG-1	0.032	0	0	C8
C7_ETV2plus NCs_ACTGCAAGTTCTTGTT-1	0.032	0	0	C7
C7_ETV2plus NCs_CCCTAACGTGCGGATA-1	0.032	0	0	C7
C7_ETV2plus NCs_GGCTTGGTCAGGCGAA-1	0.032	0	0	C7
C7_ETV2plus NCs_TGCAGGCGTGAGCGAT-1	0.032	0	0	C7
C3_ETV2plus NCs_AAGCCATGTGAATGTA-1	0.034	0	0	C3
C3_ETV2plus NCs_CAGATCACATGACAGG-1	0.034	0	0	C3
C7_ETV2plus NCs_CGGAATTTCAGCACCG-1	0.034	0	0	C7
C7_ETV2plus NCs_GATCAGTTCCCTCTTT-1	0.034	0	0	C7
C7_ETV2plus NCs_GTAGAGGGTGCCAAGA-1	0.034	0	0	C7
C8_ETV2plus NCs_AGCGCTGAGGTAAAGG-1	0.034	0	0	C8
C8_ETV2plus NCs_AGCTCAAAGCGATCGA-1	0.034	0	0	C8
C8_ETV2plus NCs_TACTTACGTGGTTCTA-1	0.034	0	0	C8
C4_ETV2plus NCs_GTGCGTGTCTCGAACA-1	0.034	0	0	C4
C4_ETV2plus NCs_TACTTACCATCACAGT-1	0.034	0	0	C4
C4_NCs_ACACGCGGTTCGAAGG-1	0.034	0	0	C4
C4_NCs_ATGTCCCTCGTAGTGT-1	0.034	0	0	C4
C4_NCs_CATTCATAGCGACCCT-1	0.034	0	0	C4
C4_NCs_CCTCCTCTCGTGAGAG-1	0.034	0	0	C4
C4_NCs_CTGAGCGCATGCAGCC-1	0.034	0	0	C4
C4_NCs_CTGCTCACAAGAGATT-1	0.034	0	0	C4
C4_NCs_GAAGCGAGTTCTTGCC-1	0.034	0	0	C4
C4_NCs_GCAGCCACAGCGCGTT-1	0.034	0	0	C4
C4_NCs_GCCCAGACAAGATGGC-1	0.034	0	0	C4
C4_NCs_GGATGTTAGAGCCGAT-1	0.034	0	0	C4
C4_NCs_GTCGAATGTCAGTCGC-1	0.034	0	0	C4
C4_NCs_TAACGACTCTCTGGTC-1	0.034	0	0	C4
C4_NCs_TACAACGAGATGCAGC-1	0.034	0	0	C4
C4_NCs_TCTATACTCCATTCGC-1	0.034	0	0	C4
C4_NCs_TGAGGTTGTCTTCAAG-1	0.034	0	0	C4
C4_NCs_TGTTACTCAACACTAC-1	0.034	0	0	C4
C4_NCs_TTGTGGAGTATTTCCT-1	0.034	0	0	C4
C7_ETV2plus NCs_ACGATCAGTGCATTAC-1	0.034	0	0	C7
C7_ETV2plus NCs_CTGAATGAGTTAACGA-1	0.034	0	0	C7
C8_ETV2plus NCs_CCTAACCCACGGGCTT-1	0.034	0	0	C8
C3_ETV2plus NCs_AAGGTAATCAGGCGAA-1	0.034	0	0	C3
C3_ETV2plus NCs_ACGTACAAGTTACGTC-1	0.034	0	0	C3
C3_ETV2plus NCs_ACTTTCAGTAACATGA-1	0.034	0	0	C3
C3_ETV2plus NCs_ATGAAAGCATGAAGGC-1	0.034	0	0	C3
C3_ETV2plus NCs_CACCAAAAGGTAAGGA-1	0.034	0	0	C3
C3_ETV2plus NCs_CATGAGTTCAGACATC-1	0.034	0	0	C3
C3_ETV2plus NCs_CATGCTCAGTCGCGAA-1	0.034	0	0	C3
C3_ETV2plus NCs_CCTCACATCGTTCCTG-1	0.034	0	0	C3
C3_ETV2plus NCs_CGGCAGTGTAACGGTG-1	0.034	0	0	C3
C3_ETV2plus NCs_CTGAATGTCGAGTACT-1	0.034	0	0	C3
C3_ETV2plus NCs_CTTGATTCATCCGGCA-1	0.034	0	0	C3
C3_ETV2plus NCs_GAAGTAAAGGCTTTCA-1	0.034	0	0	C3
C3_ETV2plus NCs_GGAGAACTCGAACACT-1	0.034	0	0	C3
C3_ETV2plus NCs_GTAGATCGTTAACAGA-1	0.034	0	0	C3
C3_ETV2plus NCs_TATGTTCTCTACCTTA-1	0.034	0	0	C3
C3_ETV2plus NCs_TCAATTCTCCTCTTTC-1	0.034	0	0	C3
C3_ETV2plus NCs_TCGACGGAGCGTTCCG-1	0.034	0	0	C3
C3_ETV2plus NCs_TCTATACAGGAATGTT-1	0.034	0	0	C3
C8_ETV2plus NCs_ATCCATTCATGGTACT-1	0.034	0	0	C8
C8_ETV2plus NCs_CTCATCGAGGGCTGAT-1	0.034	0	0	C8
C8_ETV2plus NCs_GGATCTATCTCCCATG-1	0.034	0	0	C8
C8_ETV2plus NCs_TCATGAGGTCATGGCC-1	0.034	0	0	C8
C7_ETV2plus NCs_GTTAGACCAACGATCT-1	0.034	0	0	C7
C7_ETV2plus NCs_TTCAATCCACAATGAA-1	0.034	0	0	C7
C3_ETV2plus NCs_GCACTAACAAGACCGA-1	0.036	0	0	C3
C3_ETV2plus NCs_GTAGAGGGTATCACCA-1	0.036	0	0	C3
C7_ETV2plus NCs_GACAGCCTCGCTTTAT-1	0.036	0	0	C7
C7_ETV2plus NCs_GGGTTTAAGGTCTACT-1	0.036	0	0	C7
C7_ETV2plus NCs_TGAGTCAGTCACTAGT-1	0.036	0	0	C7
C8_ETV2plus NCs_ACTATCTAGCGCCTCA-1	0.036	0	0	C8
C8_ETV2plus NCs_CTTCCGAGTGTATTCG-1	0.036	0	0	C8
C4_ETV2plus NCs_ATAGACCGTGTGCTTA-1	0.036	0	0	C4
C4_ETV2plus NCs_CACCGTTTCGTCCATC-1	0.036	0	0	C4
C4_ETV2plus NCs_GAATAGACAGGCAATG-1	0.036	0	0	C4
C4_ETV2plus NCs_GTCGTTCCAAGTCATC-1	0.036	0	0	C4
C4_ETV2plus NCs_GTGCTTCAGGGAGGGT-1	0.036	0	0	C4
C4_ETV2plus NCs_TTCCAATTCCTGGGTG-1	0.036	0	0	C4
C4_NCs_AAGTGAAAGCTGCCAC-1	0.036	0	0	C4
C4_NCs_AGTGCCGGTTGGAGGT-1	0.036	0	0	C4
C4_NCs_ATCAGGTTCAAGCCAT-1	0.036	0	0	C4
C4_NCs_ATGATCGAGCCGGAAT-1	0.036	0	0	C4
C4_NCs_ATTGTTCGTCCAAAGG-1	0.036	0	0	C4
C4_NCs_CGAGTTATCAAAGGTA-1	0.036	0	0	C4
C4_NCs_GAGACCCCACTGGCCA-1	0.036	0	0	C4
C4_NCs_GCTTCACTCGGTCGAC-1	0.036	0	0	C4
C4_NCs_GGGATGAGTCGTTCAA-1	0.036	0	0	C4
C4_NCs_GGTGAAGGTATCACCA-1	0.036	0	0	C4
C4_NCs_GTATTTCTCCGTTTCG-1	0.036	0	0	C4
C4_NCs_GTCGAATGTCGACTTA-1	0.036	0	0	C4
C4_NCs_GTCGCGAAGTAGCCAG-1	0.036	0	0	C4
C4_NCs_GTTACGAGTCACTTAG-1	0.036	0	0	C4
C4_NCs_TAGTGCACAGTCACGC-1	0.036	0	0	C4
C4_NCs_TATTCCAAGGTGCATG-1	0.036	0	0	C4
C4_NCs_TCGTAGACAAAGACGC-1	0.036	0	0	C4
C4_NCs_TGCTTGCTCCGTGCGA-1	0.036	0	0	C4
C4_NCs_TGTGATGTCACTTATC-1	0.036	0	0	C4
C3_ETV2plus NCs_ATCGTCCGTTCCGTTC-1	0.036	0	0	C3
C3_ETV2plus NCs_ATGAGGGGTGTTTACG-1	0.036	0	0	C3
C3_ETV2plus NCs_ATGATCGTCTCTGGTC-1	0.036	0	0	C3
C3_ETV2plus NCs_GCCAGGTGTGAGATTA-1	0.036	0	0	C3
C3_ETV2plus NCs_GGAGATGAGCACACCC-1	0.036	0	0	C3
C3_ETV2plus NCs_GTTAGACCAAATGCTC-1	0.036	0	0	C3
C3_ETV2plus NCs_TATTGGGGTCGCACAC-1	0.036	0	0	C3
C3_ETV2plus NCs_TCGCACTGTGTTGATC-1	0.036	0	0	C3
C3_ETV2plus NCs_TTGGTTTAGTAGTCAA-1	0.036	0	0	C3
C3_ETV2plus NCs_TTTCGATGTCCGAAGA-1	0.036	0	0	C3
C3_NCs_ACGCACGAGACAGCGT-1	0.036	0	0	C3
C7_ETV2plus NCs_GCACTAACACACAGAG-1	0.036	0	0	C7
C8_ETV2plus NCs_ACCCAAAAGATAGGGA-1	0.036	0	0	C8
C8_ETV2plus NCs_TAGTGCAAGCAGATAT-1	0.036	0	0	C8
C7_ETV2plus NCs_CGTTCTGCAGACCGCT-1	0.036	0	0	C7
C7_ETV2plus NCs_GGTTCTCTCGGTGTAT-1	0.036	0	0	C7
C7_ETV2plus NCs_TGTTCTACATAGGAGC-1	0.036	0	0	C7
C7_ETV2plus NCs_TTCAGGAGTCACTAGT-1	0.036	0	0	C7
C3_ETV2plus NCs_AGACAGGAGTAATTGG-1	0.038	0	0	C3
C3_ETV2plus NCs_GGTAACTGTCCCACGA-1	0.038	0	0	C3
C7_ETV2plus NCs_CATGGATCAAGGATGC-1	0.038	0	0	C7
C7_ETV2plus NCs_CCTCTAGAGATTGACA-1	0.038	0	0	C7
C7_ETV2plus NCs_TATCGCCGTCCTGAAT-1	0.038	0	0	C7
C7_ETV2plus NCs_TGAGGGAGTAACCCTA-1	0.038	0	0	C7
C8_ETV2plus NCs_ACATGCAAGGTGCTGA-1	0.038	0	0	C8
C8_ETV2plus NCs_AGGATCTAGTGAATAC-1	0.038	0	0	C8
C8_ETV2plus NCs_GTTACGAAGAAGTCAT-1	0.038	0	0	C8
C8_ETV2plus NCs_GTTATGGCACTGAGTT-1	0.038	0	0	C8
C4_ETV2plus NCs_ATACCGAAGTTAACGA-1	0.038	0	0	C4
C4_ETV2plus NCs_ATGGTTGCATTACTCT-1	0.038	0	0	C4
C4_ETV2plus NCs_ATTCATCGTTGACGGA-1	0.038	0	0	C4
C4_ETV2plus NCs_TAACCAGGTGCATACT-1	0.038	0	0	C4
C4_ETV2plus NCs_TCACGCTAGATTAGTG-1	0.038	0	0	C4
C4_NCs_ACCCAAACAGGGTCTC-1	0.038	0	0	C4
C4_NCs_ACCTGAATCAAGTGGG-1	0.038	0	0	C4
C4_NCs_AGACCCGAGGTTTACC-1	0.038	0	0	C4
C4_NCs_AGACTCATCTTGCAGA-1	0.038	0	0	C4
C4_NCs_ATGTCCCTCTACTCAT-1	0.038	0	0	C4
C4_NCs_ATTCCTAGTCACTTAG-1	0.038	0	0	C4
C4_NCs_CAAGGGACATGAGGGT-1	0.038	0	0	C4
C4_NCs_CACGAATTCTATTGTC-1	0.038	0	0	C4
C4_NCs_CGACAGCGTTGGCCTG-1	0.038	0	0	C4
C4_NCs_CGGACACCACATGGTT-1	0.038	0	0	C4
C4_NCs_CGTTAGAAGATGGCGT-1	0.038	0	0	C4
C4_NCs_CTTCCTTCAGAGCCCT-1	0.038	0	0	C4
C4_NCs_GAGATGGGTACGATGG-1	0.038	0	0	C4
C4_NCs_GAGGGATGTTTACGAC-1	0.038	0	0	C4
C4_NCs_GCCAGCACATGACGAG-1	0.038	0	0	C4
C4_NCs_GTCGTAAAGCATGATA-1	0.038	0	0	C4
C4_NCs_TAACACGAGTACTGGG-1	0.038	0	0	C4
C4_NCs_TACTTACCATCTTCGC-1	0.038	0	0	C4
C4_NCs_TAGGGTTGTACTCGTA-1	0.038	0	0	C4
C4_NCs_TCATCCGCATACTGTG-1	0.038	0	0	C4
C4_NCs_TCATTCATCATGTCTT-1	0.038	0	0	C4
C4_NCs_TCGTCCACAGGCTACC-1	0.038	0	0	C4
C4_NCs_TCTCACGAGTAATACG-1	0.038	0	0	C4
C4_NCs_TGAACGTTCGTGCACG-1	0.038	0	0	C4
C4_NCs_TGGTTAGCAAGGTTGG-1	0.038	0	0	C4
C4_NCs_TGTACAGAGCCATTGT-1	0.038	0	0	C4
C4_NCs_TTCATTGAGCCGCTTG-1	0.038	0	0	C4
C4_NCs_TTGGTTTAGCCGGATA-1	0.038	0	0	C4
C8_ETV2plus NCs_GTGATGTAGGAGACCT-1	0.038	0	0	C8
C3_ETV2plus NCs_AACTTCTCAAGTCCCG-1	0.038	0	0	C3
C3_ETV2plus NCs_AGACAGGAGCTGCCAC-1	0.038	0	0	C3
C3_ETV2plus NCs_AGCGTATAGCACAAAT-1	0.038	0	0	C3
C3_ETV2plus NCs_AGGTCATGTACTCGTA-1	0.038	0	0	C3
C3_ETV2plus NCs_ATGAAAGGTCGTAATC-1	0.038	0	0	C3
C3_ETV2plus NCs_ATTCGTTGTAGATCGG-1	0.038	0	0	C3
C3_ETV2plus NCs_CCGTAGGTCCCTCGAT-1	0.038	0	0	C3
C3_ETV2plus NCs_CGTGTCTGTCCAGCCA-1	0.038	0	0	C3
C3_ETV2plus NCs_GATGCTATCACATACG-1	0.038	0	0	C3
C3_ETV2plus NCs_GGGACCTGTAATGCGG-1	0.038	0	0	C3
C3_ETV2plus NCs_GTAATGCAGACCAAGC-1	0.038	0	0	C3
C3_ETV2plus NCs_GTCAAACAGCTACGTT-1	0.038	0	0	C3
C3_ETV2plus NCs_GTCAAACAGGCTGAAC-1	0.038	0	0	C3
C3_ETV2plus NCs_GTCGAATCATGTGGTT-1	0.038	0	0	C3
C3_ETV2plus NCs_GTGCTGGAGTGGTTGG-1	0.038	0	0	C3
C3_ETV2plus NCs_TAAGCGTCAACCGCTG-1	0.038	0	0	C3
C3_ETV2plus NCs_TATCTTGTCATTGCTT-1	0.038	0	0	C3
C3_ETV2plus NCs_TATTCCACAGAGATTA-1	0.038	0	0	C3
C3_ETV2plus NCs_TCAGCCTGTTCAAAGA-1	0.038	0	0	C3
C3_ETV2plus NCs_TCATACTGTACCAGAG-1	0.038	0	0	C3
C3_ETV2plus NCs_TCCGTGTCAGATAAAC-1	0.038	0	0	C3
C3_ETV2plus NCs_TCCGTGTGTCGAGTTT-1	0.038	0	0	C3
C3_ETV2plus NCs_TCGGGTGCAAGAAATC-1	0.038	0	0	C3
C3_ETV2plus NCs_TCGTAGAAGGACAGCT-1	0.038	0	0	C3
C3_ETV2plus NCs_TGGAACTTCAGAATAG-1	0.038	0	0	C3
C3_ETV2plus NCs_TGTGGCGAGGTTCCAT-1	0.038	0	0	C3
C3_ETV2plus NCs_TGTTCTATCCGATCTC-1	0.038	0	0	C3
C8_ETV2plus NCs_GTGCACGCAGTCAACT-1	0.038	0	0	C8
C7_ETV2plus NCs_ATCCCTGCAACTCGAT-1	0.038	0	0	C7
C7_ETV2plus NCs_CCTCCTCTCACAACCA-1	0.038	0	0	C7
C7_ETV2plus NCs_GGTGGCTTCCCGAACG-1	0.038	0	0	C7
C7_ETV2plus NCs_TGACTCCTCTATCGGA-1	0.038	0	0	C7
C3_ETV2plus NCs_CACAACACAACTGCCG-1	0.04	0	0	C3
C3_ETV2plus NCs_TGATGCACAATCACGT-1	0.04	0	0	C3
C3_ETV2plus NCs_TTGTGTTTCACCACAA-1	0.04	0	0	C3
C7_ETV2plus NCs_ACCAAACCAACGAGGT-1	0.04	0	0	C7
C7_ETV2plus NCs_ACCTGTCTCAATGTCG-1	0.04	0	0	C7
C7_ETV2plus NCs_ATACTTCGTTGCACGC-1	0.04	0	0	C7
C7_ETV2plus NCs_TCAGGTAAGCCATTTG-1	0.04	0	0	C7
C7_ETV2plus NCs_TCCACGTAGCATCAGG-1	0.04	0	0	C7
C8_ETV2plus NCs_AACTTCTTCCTCGATC-1	0.04	0	0	C8
C8_ETV2plus NCs_CATAGACTCGTCAAAC-1	0.04	0	0	C8
C3_NCs_GCAGTTAGTACTAACC-1	0.04	0	0	C3
C4_ETV2plus NCs_ATCCGTCAGCATTTCG-1	0.04	0	0	C4
C4_ETV2plus NCs_CACCGTTGTGCATTAC-1	0.04	0	0	C4
C4_ETV2plus NCs_TGTACAGAGTTGAAGT-1	0.04	0	0	C4
C4_NCs_AACCCAAAGTGGAATT-1	0.04	0	0	C4
C4_NCs_AATGCCATCGTAATGC-1	0.04	0	0	C4
C4_NCs_AGAGAATCAACTGCTA-1	0.04	0	0	C4
C4_NCs_AGTTCGACAACTCCAA-1	0.04	0	0	C4
C4_NCs_ATGATCGAGATAGTGT-1	0.04	0	0	C4
C4_NCs_ATGTCTTAGGCGTTAG-1	0.04	0	0	C4
C4_NCs_CATCCACCAAGAGTGC-1	0.04	0	0	C4
C4_NCs_CATGGATTCCGACATA-1	0.04	0	0	C4
C4_NCs_CCTTCAGGTTCTTGCC-1	0.04	0	0	C4
C4_NCs_CGAGAAGGTATCAGCT-1	0.04	0	0	C4
C4_NCs_CGTGATACACACGTGC-1	0.04	0	0	C4
C4_NCs_GAGTCTATCTTAGCAG-1	0.04	0	0	C4
C4_NCs_GATCATGAGTCGGCAA-1	0.04	0	0	C4
C4_NCs_GGGCCATCACACTTAG-1	0.04	0	0	C4
C4_NCs_GGGTTATCAGACCAAG-1	0.04	0	0	C4
C4_NCs_TACCGAATCTCACTCG-1	0.04	0	0	C4
C4_NCs_TAGTGCAGTCTGTTAG-1	0.04	0	0	C4
C4_NCs_TCGAACAGTTCTCAGA-1	0.04	0	0	C4
C4_NCs_TGACTCCCAGAGCCCT-1	0.04	0	0	C4
C4_NCs_TGGAGGATCCAGCACG-1	0.04	0	0	C4
C8_ETV2plus NCs_CATTGCCTCGAGCTGC-1	0.04	0	0	C8
C3_ETV2plus NCs_AGACTCAGTCGGCACT-1	0.04	0	0	C3
C3_ETV2plus NCs_CATCAAGTCTATTGTC-1	0.04	0	0	C3
C3_ETV2plus NCs_CCACGTTAGCATGATA-1	0.04	0	0	C3
C3_ETV2plus NCs_CGAAGGATCCGATGCG-1	0.04	0	0	C3
C3_ETV2plus NCs_CGAGTGCAGCCATTGT-1	0.04	0	0	C3
C3_ETV2plus NCs_CGGGACTCACAGTCCG-1	0.04	0	0	C3
C3_ETV2plus NCs_GCCAGGTCAAGCCTGC-1	0.04	0	0	C3
C3_ETV2plus NCs_GCCATTCAGTACGTCT-1	0.04	0	0	C3
C3_ETV2plus NCs_GTCAGCGTCACTCACC-1	0.04	0	0	C3
C3_ETV2plus NCs_GTCTTTAAGGGCAGTT-1	0.04	0	0	C3
C3_ETV2plus NCs_TCAAGACCAGTGGCTC-1	0.04	0	0	C3
C3_ETV2plus NCs_TCCGGGACACAATGTC-1	0.04	0	0	C3
C3_ETV2plus NCs_TCCTTTCTCCGTGGCA-1	0.04	0	0	C3
C3_ETV2plus NCs_TCTCAGCGTTCGGACC-1	0.04	0	0	C3
C3_ETV2plus NCs_TCTTCCTAGTCGGCAA-1	0.04	0	0	C3
C3_ETV2plus NCs_TGATGGTTCATGCAGT-1	0.04	0	0	C3
C3_ETV2plus NCs_TTTACGTCAGAACTAA-1	0.04	0	0	C3
C3_ETV2plus NCs_TTTAGTCTCGCTGATA-1	0.04	0	0	C3
C3_NCs_ACATCGATCGCGGACT-1	0.04	0	0	C3
C8_ETV2plus NCs_TAGATCGGTTGTTGTG-1	0.04	0	0	C8
C8_ETV2plus NCs_TTGGGTATCCATCTAT-1	0.04	0	0	C8
C7_ETV2plus NCs_TACCGAATCGGCTTGG-1	0.04	0	0	C7
C3_ETV2plus NCs_TGAGGGATCGGTGAAG-1	0.042	0	0	C3
C7_ETV2plus NCs_ACAGAAATCGCCAATA-1	0.042	0	0	C7
C7_ETV2plus NCs_CAATACGCATGACTAC-1	0.042	0	0	C7
C7_ETV2plus NCs_GCCTGTTCAACTGCTA-1	0.042	0	0	C7
C7_ETV2plus NCs_GTTAGTGTCCGTTGGG-1	0.042	0	0	C7
C8_ETV2plus NCs_ACGATCAGTGTTCGAT-1	0.042	0	0	C8
C8_ETV2plus NCs_CCCTCAAAGTGTAGAT-1	0.042	0	0	C8
C3_ETV2plus NCs_TACGGTACAGAACCGA-1	0.042	0	0	C3
C4_ETV2plus NCs_CAGTTCCAGGTACATA-1	0.042	0	0	C4
C4_ETV2plus NCs_GAATCACCAGGCATGA-1	0.042	0	0	C4
C4_ETV2plus NCs_GCATCGGTCGACTCCT-1	0.042	0	0	C4
C4_NCs_ACCCAAAGTTAAAGTG-1	0.042	0	0	C4
C4_NCs_ACCGTTCAGGAAAGAC-1	0.042	0	0	C4
C4_NCs_AGACACTTCCCAGCGA-1	0.042	0	0	C4
C4_NCs_AGAGAATTCTTGCAAG-1	0.042	0	0	C4
C4_NCs_AGCTTCCGTAGGCAAC-1	0.042	0	0	C4
C4_NCs_CACGTGGTCCGTGCGA-1	0.042	0	0	C4
C4_NCs_CACTGAAGTTCCAAAC-1	0.042	0	0	C4
C4_NCs_CAGGTATAGCGATCGA-1	0.042	0	0	C4
C4_NCs_CAGTGCGCATATGGCT-1	0.042	0	0	C4
C4_NCs_CAGTTCCGTACGATGG-1	0.042	0	0	C4
C4_NCs_CATCCCAGTAGTCCTA-1	0.042	0	0	C4
C4_NCs_CCGGTGAAGTAGGAAG-1	0.042	0	0	C4
C4_NCs_CTCATCGCAGCGGTTC-1	0.042	0	0	C4
C4_NCs_CTGCGAGGTAAGATTG-1	0.042	0	0	C4
C4_NCs_GACTTCCCACGTCGGT-1	0.042	0	0	C4
C4_NCs_GATGGAGGTTGCTCGG-1	0.042	0	0	C4
C4_NCs_GCCGTGACACAACGCC-1	0.042	0	0	C4
C4_NCs_GTGACGCGTCACTTCC-1	0.042	0	0	C4
C4_NCs_TCAAGACGTAGTGCGA-1	0.042	0	0	C4
C4_NCs_TCTATCAGTGGCATCC-1	0.042	0	0	C4
C4_NCs_TGTGATGAGCTTGTGT-1	0.042	0	0	C4
C4_NCs_TTGTGGACAGGCAATG-1	0.042	0	0	C4
C3_ETV2plus NCs_ACAAGCTTCACGAGGA-1	0.042	0	0	C3
C3_ETV2plus NCs_ACATTTCAGGAGACCT-1	0.042	0	0	C3
C3_ETV2plus NCs_AGGGAGTAGGGAGATA-1	0.042	0	0	C3
C3_ETV2plus NCs_ATCACGACAGCCGGTT-1	0.042	0	0	C3
C3_ETV2plus NCs_CGAGGAACATTGGATC-1	0.042	0	0	C3
C3_ETV2plus NCs_CGGAACCCACTGTCCT-1	0.042	0	0	C3
C3_ETV2plus NCs_CTAACCCTCAAGTGGG-1	0.042	0	0	C3
C3_ETV2plus NCs_CTACGGGCAGACAAAT-1	0.042	0	0	C3
C3_ETV2plus NCs_GAATAGAAGACTCCGC-1	0.042	0	0	C3
C3_ETV2plus NCs_GACGTTATCTGGCTGG-1	0.042	0	0	C3
C3_ETV2plus NCs_GCAGCCACAATTAGGA-1	0.042	0	0	C3
C3_ETV2plus NCs_GCCTGTTAGAAGTCAT-1	0.042	0	0	C3
C3_ETV2plus NCs_GGGTGAAGTAGCGTCC-1	0.042	0	0	C3
C3_ETV2plus NCs_GTAATGCCATCGTTCC-1	0.042	0	0	C3
C3_ETV2plus NCs_GTGTAACAGGAACTCG-1	0.042	0	0	C3
C3_ETV2plus NCs_GTTGTCCGTGTTCCTC-1	0.042	0	0	C3
C3_ETV2plus NCs_TACCTGCAGCAACAGC-1	0.042	0	0	C3
C3_ETV2plus NCs_TACTTACAGTGGCGAT-1	0.042	0	0	C3
C3_ETV2plus NCs_TTCAGGAGTCATAAAG-1	0.042	0	0	C3
C3_NCs_GTCATGAGTTGGAGAC-1	0.042	0	0	C3
C8_ETV2plus NCs_CGCAGGTTCACGTCCT-1	0.042	0	0	C8
C8_ETV2plus NCs_GATCGTATCTGCCTGT-1	0.042	0	0	C8
C8_ETV2plus NCs_TGCTCGTTCCACTTTA-1	0.042	0	0	C8
C7_ETV2plus NCs_AACCTTTCACACAGAG-1	0.042	0	0	C7
C7_ETV2plus NCs_AAGCGTTCATGAGAAT-1	0.042	0	0	C7
C7_ETV2plus NCs_ACGATCATCACTCGAA-1	0.042	0	0	C7
C7_ETV2plus NCs_AGCTCAACAACACACT-1	0.042	0	0	C7
C7_ETV2plus NCs_CCGATGGTCAGTGTGT-1	0.042	0	0	C7
C7_ETV2plus NCs_CGCCATTTCGTTCCTG-1	0.042	0	0	C7
C7_ETV2plus NCs_TAGGTACCATCCCGTT-1	0.042	0	0	C7
C7_ETV2plus NCs_TCCTCGAGTTAACCTG-1	0.042	0	0	C7
C3_ETV2plus NCs_AACAAGAAGGCAGGGA-1	0.044	0	0	C3
C3_ETV2plus NCs_CTCATCGAGAGGATCC-1	0.044	0	0	C3
C3_ETV2plus NCs_GAAGCCCAGAAGGGAT-1	0.044	0	0	C3
C3_ETV2plus NCs_GTAGAAACACTTCCTG-1	0.044	0	0	C3
C3_ETV2plus NCs_TGTGTGAAGGCTCTAT-1	0.044	0	0	C3
C7_ETV2plus NCs_CCATCACTCCTACACC-1	0.044	0	0	C7
C7_ETV2plus NCs_GAGAAATTCCGTCACT-1	0.044	0	0	C7
C7_ETV2plus NCs_TACACCCTCTAGGCAT-1	0.044	0	0	C7
C7_ETV2plus NCs_TAGACCACACAGTCCG-1	0.044	0	0	C7
C8_ETV2plus NCs_CTTCTCTAGGTTGACG-1	0.044	0	0	C8
C8_ETV2plus NCs_GCGGATCTCATCGTAG-1	0.044	0	0	C8
C4_ETV2plus NCs_AAGATAGAGTGGAATT-1	0.044	0	0	C4
C4_ETV2plus NCs_GCACGGTCATTCACAG-1	0.044	0	0	C4
C4_ETV2plus NCs_GGGTATTAGGTACAAT-1	0.044	0	0	C4
C4_NCs_AAACGCTAGCAAGTCG-1	0.044	0	0	C4
C4_NCs_AAAGGGCTCAGACCTA-1	0.044	0	0	C4
C4_NCs_AAGTGAACAGACAATA-1	0.044	0	0	C4
C4_NCs_ACATCCCCATCGTGCG-1	0.044	0	0	C4
C4_NCs_AGACCATTCAACACCA-1	0.044	0	0	C4
C4_NCs_AGGGTTTCATGTGGTT-1	0.044	0	0	C4
C4_NCs_CACCAAACAACTCGAT-1	0.044	0	0	C4
C4_NCs_CACGTTCAGCAGCCCT-1	0.044	0	0	C4
C4_NCs_CCCTCTCAGTGGAATT-1	0.044	0	0	C4
C4_NCs_CGACAGCAGGCCTAAG-1	0.044	0	0	C4
C4_NCs_CTGCAGGCACACAGAG-1	0.044	0	0	C4
C4_NCs_CTGGACGGTCGGAAAC-1	0.044	0	0	C4
C4_NCs_GGCAGTCCAATGAAAC-1	0.044	0	0	C4
C4_NCs_GGCGTCATCATCGCCT-1	0.044	0	0	C4
C4_NCs_GTGATGTAGGACAGCT-1	0.044	0	0	C4
C4_NCs_GTGTAACCAAACCACT-1	0.044	0	0	C4
C4_NCs_TCGGGCAAGACTTCAC-1	0.044	0	0	C4
C4_NCs_TCTAACTCACGGAAGT-1	0.044	0	0	C4
C4_NCs_TGACTCCGTTAGGGAC-1	0.044	0	0	C4
C4_NCs_TGATCTTTCTCCTGTG-1	0.044	0	0	C4
C4_NCs_TTCCTAAGTTACACTG-1	0.044	0	0	C4
C4_NCs_TTGGGATCATCCGTTC-1	0.044	0	0	C4
C3_ETV2plus NCs_AACGGGACAGCATACT-1	0.044	0	0	C3
C3_ETV2plus NCs_ACGGTCGTCCACGGAC-1	0.044	0	0	C3
C3_ETV2plus NCs_ACGTAGTTCTCCATAT-1	0.044	0	0	C3
C3_ETV2plus NCs_AGCCAATTCCGATGCG-1	0.044	0	0	C3
C3_ETV2plus NCs_AGTAGCTTCTATCCAT-1	0.044	0	0	C3
C3_ETV2plus NCs_CAGCAGCAGGCATTTC-1	0.044	0	0	C3
C3_ETV2plus NCs_CATTCTAAGACGTCGA-1	0.044	0	0	C3
C3_ETV2plus NCs_CTATCCGTCTTCCAGC-1	0.044	0	0	C3
C3_ETV2plus NCs_CTCCTTTGTTACAGCT-1	0.044	0	0	C3
C3_ETV2plus NCs_CTCTCAGTCGTGGCGT-1	0.044	0	0	C3
C3_ETV2plus NCs_CTGAGGCTCCAACACA-1	0.044	0	0	C3
C3_ETV2plus NCs_GAGTTGTGTCGTACAT-1	0.044	0	0	C3
C3_ETV2plus NCs_GATCCCTCAACCCGCA-1	0.044	0	0	C3
C3_ETV2plus NCs_GGACGTCCAGAAACCG-1	0.044	0	0	C3
C3_ETV2plus NCs_GGTGAAGTCGTTATCT-1	0.044	0	0	C3
C3_ETV2plus NCs_GTCCCATCATACCGTA-1	0.044	0	0	C3
C3_ETV2plus NCs_GTGGAGACACATATCG-1	0.044	0	0	C3
C3_ETV2plus NCs_GTTACAGCAGTTGCGC-1	0.044	0	0	C3
C3_ETV2plus NCs_GTTACCCTCGTTGTGA-1	0.044	0	0	C3
C3_ETV2plus NCs_GTTGAACTCGGAACTT-1	0.044	0	0	C3
C3_ETV2plus NCs_TATCGCCTCCATTTCA-1	0.044	0	0	C3
C3_ETV2plus NCs_TGAACGTGTCATGACT-1	0.044	0	0	C3
C7_ETV2plus NCs_CTCCGATTCCTGTTGC-1	0.044	0	0	C7
C8_ETV2plus NCs_CTCAAGAAGAAGTCAT-1	0.044	0	0	C8
C8_ETV2plus NCs_CTCAGGGGTAACAGGC-1	0.044	0	0	C8
C8_ETV2plus NCs_GAGTTGTAGATCACCT-1	0.044	0	0	C8
C8_ETV2plus NCs_GCACGTGCAGACACAG-1	0.044	0	0	C8
C7_ETV2plus NCs_CTGGTCTTCAGGGATG-1	0.044	0	0	C7
C7_ETV2plus NCs_TCGAACAGTGGGCTCT-1	0.044	0	0	C7
C7_ETV2plus NCs_TTCCACGGTCTTGCTC-1	0.044	0	0	C7
C3_ETV2plus NCs_ACATCCCGTGATGGCA-1	0.046	0	0	C3
C3_ETV2plus NCs_ACCAAACAGCAACCAG-1	0.046	0	0	C3
C3_ETV2plus NCs_CCCTGATTCATTTGGG-1	0.046	0	0	C3
C3_ETV2plus NCs_GTCGAATTCACTACTT-1	0.046	0	0	C3
C3_ETV2plus NCs_TAGGGTTCAGGAGACT-1	0.046	0	0	C3
C7_ETV2plus NCs_AGGTTGTGTATGTCCA-1	0.046	0	0	C7
C7_ETV2plus NCs_CGAAGTTGTGTTGAGG-1	0.046	0	0	C7
C7_ETV2plus NCs_CGGGTGTGTCACTAGT-1	0.046	0	0	C7
C7_ETV2plus NCs_CGTGTCTGTCTGCCTT-1	0.046	0	0	C7
C7_ETV2plus NCs_GATGTTGCAGCTACAT-1	0.046	0	0	C7
C7_ETV2plus NCs_TCCTTCTGTGACTAAA-1	0.046	0	0	C7
C8_ETV2plus NCs_ACCTGAAGTTAATGAG-1	0.046	0	0	C8
C8_ETV2plus NCs_CTTCCTTTCTGTTCAT-1	0.046	0	0	C8
C8_ETV2plus NCs_GAAGTAATCCAATCCC-1	0.046	0	0	C8
C8_ETV2plus NCs_GGGCTACGTGTGCCTG-1	0.046	0	0	C8
C8_ETV2plus NCs_TCATGGATCCTTCGAC-1	0.046	0	0	C8
C3_ETV2plus NCs_CCACGTTAGTCATGCT-1	0.046	0	0	C3
C3_NCs_CCACGAGAGGGACACT-1	0.046	0	0	C3
C4_ETV2plus NCs_AAAGTGATCATGAGAA-1	0.046	0	0	C4
C4_ETV2plus NCs_AGACTCAGTACAGAAT-1	0.046	0	0	C4
C4_ETV2plus NCs_AGCTCAAGTCTTGTCC-1	0.046	0	0	C4
C4_ETV2plus NCs_GTAATGCAGGCCACCT-1	0.046	0	0	C4
C4_ETV2plus NCs_TACCGAATCCGAGAAG-1	0.046	0	0	C4
C4_ETV2plus NCs_TATCGCCGTGCTATTG-1	0.046	0	0	C4
C4_ETV2plus NCs_TCATGCCCACCACTGG-1	0.046	0	0	C4
C4_NCs_AAACCCAAGTTGAATG-1	0.046	0	0	C4
C4_NCs_AAGTTCGCACTATCCC-1	0.046	0	0	C4
C4_NCs_AGACCATGTAGAGTTA-1	0.046	0	0	C4
C4_NCs_AGTTCGATCATTTGCT-1	0.046	0	0	C4
C4_NCs_ATCAGGTTCAGGAGAC-1	0.046	0	0	C4
C4_NCs_ATCCGTCGTCTCACAA-1	0.046	0	0	C4
C4_NCs_ATGGGAGCAAGTGTCT-1	0.046	0	0	C4
C4_NCs_ATTTCACTCATCGCAA-1	0.046	0	0	C4
C4_NCs_CACCGTTAGGCACAAC-1	0.046	0	0	C4
C4_NCs_CATTTCAAGTAGGCCA-1	0.046	0	0	C4
C4_NCs_CCGTAGGTCCCAGGAC-1	0.046	0	0	C4
C4_NCs_CCTACGTCAAGGTTGG-1	0.046	0	0	C4
C4_NCs_CGTTCTGTCTGTCTCG-1	0.046	0	0	C4
C4_NCs_CTATAGGAGGCTAAAT-1	0.046	0	0	C4
C4_NCs_CTTCTAATCGTGACTA-1	0.046	0	0	C4
C4_NCs_GGCTGTGTCGAGAAGC-1	0.046	0	0	C4
C4_NCs_GGGACCTAGGGTAGCT-1	0.046	0	0	C4
C4_NCs_GGGCTACTCCACAGGC-1	0.046	0	0	C4
C4_NCs_GGGTAGAAGGATTTGA-1	0.046	0	0	C4
C4_NCs_GTAAGTCTCCTAGCCT-1	0.046	0	0	C4
C4_NCs_GTCGTTCCAGGAACCA-1	0.046	0	0	C4
C4_NCs_GTGCTGGTCTCGGCTT-1	0.046	0	0	C4
C4_NCs_TATCTTGAGATAGTCA-1	0.046	0	0	C4
C4_NCs_TCAAGCATCATCCCGT-1	0.046	0	0	C4
C4_NCs_TCACATTTCGTGGTAT-1	0.046	0	0	C4
C4_NCs_TCAGTGAAGATAACGT-1	0.046	0	0	C4
C4_NCs_TCGAAGTTCCGCTGTT-1	0.046	0	0	C4
C4_NCs_TGAGGTTGTTGGGACA-1	0.046	0	0	C4
C4_NCs_TGCCGAGGTTTCGCTC-1	0.046	0	0	C4
C4_NCs_TGGAACTGTACGATGG-1	0.046	0	0	C4
C4_NCs_TGGGTTATCGCACGAC-1	0.046	0	0	C4
C4_NCs_TTACAGGAGGCAGTCA-1	0.046	0	0	C4
C4_NCs_TTACGCCTCAATCTTC-1	0.046	0	0	C4
C4_NCs_TTCCTTCTCCACACCT-1	0.046	0	0	C4
C3_ETV2plus NCs_AACCTTTGTCAACATC-1	0.046	0	0	C3
C3_ETV2plus NCs_ACGTTCCTCGCCTTTG-1	0.046	0	0	C3
C3_ETV2plus NCs_AGATAGAGTAGGCTCC-1	0.046	0	0	C3
C3_ETV2plus NCs_AGCGCTGTCCCAATAG-1	0.046	0	0	C3
C3_ETV2plus NCs_AGGAATATCGAATCCA-1	0.046	0	0	C3
C3_ETV2plus NCs_AGTTAGCCAGGTTCAT-1	0.046	0	0	C3
C3_ETV2plus NCs_CTCCATGGTCACTACA-1	0.046	0	0	C3
C3_ETV2plus NCs_GATGTTGGTAATACCC-1	0.046	0	0	C3
C3_ETV2plus NCs_GGAGCAACAGCGTAGA-1	0.046	0	0	C3
C3_ETV2plus NCs_GGAGGATAGTGCACTT-1	0.046	0	0	C3
C3_ETV2plus NCs_GTAACCACAATAGAGT-1	0.046	0	0	C3
C3_ETV2plus NCs_GTGAGCCTCTAAGCCA-1	0.046	0	0	C3
C3_ETV2plus NCs_TCAGTTTGTTGTGGCC-1	0.046	0	0	C3
C3_ETV2plus NCs_TCATTACGTTTCGTAG-1	0.046	0	0	C3
C3_ETV2plus NCs_TCCCATGTCACATTGG-1	0.046	0	0	C3
C3_ETV2plus NCs_TCGAAGTTCTTCCTAA-1	0.046	0	0	C3
C3_ETV2plus NCs_TGAATGCTCCTCTGCA-1	0.046	0	0	C3
C3_ETV2plus NCs_TGCGGGTAGCTGACTT-1	0.046	0	0	C3
C3_ETV2plus NCs_TTGTGGAGTCCCGCAA-1	0.046	0	0	C3
C7_ETV2plus NCs_AATTTCCAGACCAACG-1	0.046	0	0	C7
C8_ETV2plus NCs_ATTCCTACAAGTCCAT-1	0.046	0	0	C8
C8_ETV2plus NCs_CGTCCATAGATGGCAC-1	0.046	0	0	C8
C8_ETV2plus NCs_TAAGCGTTCCTCTGCA-1	0.046	0	0	C8
C8_ETV2plus NCs_TCTACATGTTTCGACA-1	0.046	0	0	C8
C7_ETV2plus NCs_ACTTCGCGTTAAGAAC-1	0.046	0	0	C7
C7_ETV2plus NCs_CGAAGGAAGAAACACT-1	0.046	0	0	C7
C7_ETV2plus NCs_GAAGAATAGAGCACTG-1	0.046	0	0	C7
C3_ETV2plus NCs_AGACACTTCGCTCTAC-1	0.048	0	0	C3
C3_ETV2plus NCs_CTGTACCCATGGACAG-1	0.048	0	0	C3
C3_NCs_ACTGTCCAGTGCAGGT-1	0.048	0	0	C3
C7_ETV2plus NCs_AGGCATTTCTGCTTAT-1	0.048	0	0	C7
C7_ETV2plus NCs_GGCGTCAAGACAACTA-1	0.048	0	0	C7
C7_ETV2plus NCs_TAATTCCCAGATCCAT-1	0.048	0	0	C7
C7_ETV2plus NCs_TATCTTGCAGATCACT-1	0.048	0	0	C7
C7_ETV2plus NCs_TCAGCCTAGCTCACTA-1	0.048	0	0	C7
C7_ETV2plus NCs_TGCGACGCACACCTGG-1	0.048	0	0	C7
C8_ETV2plus NCs_AACGAAAGTAACACGG-1	0.048	0	0	C8
C8_ETV2plus NCs_ACGATGTTCGGTCACG-1	0.048	0	0	C8
C8_ETV2plus NCs_CATGAGTTCCTCAGAA-1	0.048	0	0	C8
C8_ETV2plus NCs_CTGGCAGCAAATACGA-1	0.048	0	0	C8
C8_ETV2plus NCs_GTGCAGCTCTTCACGC-1	0.048	0	0	C8
C8_ETV2plus NCs_GTGTAACGTTGGCCGT-1	0.048	0	0	C8
C8_ETV2plus NCs_TTCCTCTCAATGAACA-1	0.048	0	0	C8
C4_ETV2plus NCs_CAGATTGCAGAGGTAC-1	0.048	0	0	C4
C4_ETV2plus NCs_GCGTTTCTCGAATGCT-1	0.048	0	0	C4
C4_ETV2plus NCs_GGTTGTAGTAGTCTGT-1	0.048	0	0	C4
C4_ETV2plus NCs_TTTCGATCATCTCAAG-1	0.048	0	0	C4
C4_NCs_ACAAAGATCCTCGCAT-1	0.048	0	0	C4
C4_NCs_ACACCAATCCGTACGG-1	0.048	0	0	C4
C4_NCs_AGGTCATTCTTTGCGC-1	0.048	0	0	C4
C4_NCs_AGTTAGCGTTCCGTTC-1	0.048	0	0	C4
C4_NCs_ATCGTCCGTTAAGAAC-1	0.048	0	0	C4
C4_NCs_ATCGTGATCATGGCCG-1	0.048	0	0	C4
C4_NCs_ATGGAGGGTATGGGAC-1	0.048	0	0	C4
C4_NCs_CACTGGGCAACCGCCA-1	0.048	0	0	C4
C4_NCs_CCGTAGGCAGAACCGA-1	0.048	0	0	C4
C4_NCs_CGACAGCAGTGAGTGC-1	0.048	0	0	C4
C4_NCs_CGATGCGCAAGCTACT-1	0.048	0	0	C4
C4_NCs_CGTAGTAAGAGGATGA-1	0.048	0	0	C4
C4_NCs_CTCATGCGTGACAGGT-1	0.048	0	0	C4
C4_NCs_GACATCAGTAATCAAG-1	0.048	0	0	C4
C4_NCs_GCAGCCAAGGGCAGAG-1	0.048	0	0	C4
C4_NCs_GGAGAACAGTAACGTA-1	0.048	0	0	C4
C4_NCs_GGAGATGGTGCCCTTT-1	0.048	0	0	C4
C4_NCs_GGCGTCAAGTTTGAGA-1	0.048	0	0	C4
C4_NCs_GGGTTTAAGAAGCCAC-1	0.048	0	0	C4
C4_NCs_GGTTGTACAAGCTGTT-1	0.048	0	0	C4
C4_NCs_GTAGCTATCACGATCA-1	0.048	0	0	C4
C4_NCs_GTGGTTAGTTGAAGTA-1	0.048	0	0	C4
C4_NCs_GTTACGAGTCTCAGGC-1	0.048	0	0	C4
C4_NCs_TACAGGTTCCCGAATA-1	0.048	0	0	C4
C4_NCs_TATTGGGGTCGTGATT-1	0.048	0	0	C4
C4_NCs_TCAGCAATCATTGCTT-1	0.048	0	0	C4
C4_NCs_TCAGCCTTCTCTGACC-1	0.048	0	0	C4
C4_NCs_TCGAAGTCAACGACTT-1	0.048	0	0	C4
C4_NCs_TCTACATCATTGTACG-1	0.048	0	0	C4
C4_NCs_TCTACCGGTAGCGTAG-1	0.048	0	0	C4
C4_NCs_TGAGGAGCAGGGCTTC-1	0.048	0	0	C4
C4_NCs_TGATCAGTCATTCCTA-1	0.048	0	0	C4
C4_NCs_TGATGCACAAGTGCAG-1	0.048	0	0	C4
C4_NCs_TTACTGTTCAACTCTT-1	0.048	0	0	C4
C4_NCs_TTCGATTCAGAAACCG-1	0.048	0	0	C4
C7_ETV2plus NCs_TTACCATAGCCAAGCA-1	0.048	0	0	C7
C8_ETV2plus NCs_GTGAGGAAGTCCCAAT-1	0.048	0	0	C8
C3_ETV2plus NCs_AAATGGAAGCCTCAGC-1	0.048	0	0	C3
C3_ETV2plus NCs_AAGCATCCAATCGCCG-1	0.048	0	0	C3
C3_ETV2plus NCs_AAGTTCGAGTCGAGGT-1	0.048	0	0	C3
C3_ETV2plus NCs_ATCGATGTCCCTCTCC-1	0.048	0	0	C3
C3_ETV2plus NCs_ATGTCTTAGGTAGCAC-1	0.048	0	0	C3
C3_ETV2plus NCs_CAACCTCCAAGTTCCA-1	0.048	0	0	C3
C3_ETV2plus NCs_CCAATTTTCACTCTTA-1	0.048	0	0	C3
C3_ETV2plus NCs_CCACGTTAGTTCACTG-1	0.048	0	0	C3
C3_ETV2plus NCs_CTGCCATGTCGCAGTC-1	0.048	0	0	C3
C3_ETV2plus NCs_GCACATAGTCCAAATC-1	0.048	0	0	C3
C3_ETV2plus NCs_GTAAGTCAGTAAATGC-1	0.048	0	0	C3
C3_ETV2plus NCs_GTCAAACTCCGACGGT-1	0.048	0	0	C3
C3_ETV2plus NCs_GTCAGCGGTGGACTAG-1	0.048	0	0	C3
C3_ETV2plus NCs_TACACCCGTAGGTGCA-1	0.048	0	0	C3
C3_ETV2plus NCs_TAGACCAAGCCTTGAT-1	0.048	0	0	C3
C3_ETV2plus NCs_TCTCCGAAGGCGATAC-1	0.048	0	0	C3
C3_ETV2plus NCs_TCTGGCTCACTTTATC-1	0.048	0	0	C3
C3_ETV2plus NCs_TGCACGGAGAAACTGT-1	0.048	0	0	C3
C3_ETV2plus NCs_TGTGATGAGAACCGCA-1	0.048	0	0	C3
C3_ETV2plus NCs_TTACAGGGTCATCAGT-1	0.048	0	0	C3
C3_ETV2plus NCs_TTCAATCCACACGCCA-1	0.048	0	0	C3
C3_ETV2plus NCs_TTCCTCTTCCATTCGC-1	0.048	0	0	C3
C8_ETV2plus NCs_GACTGATTCGCGTAGC-1	0.048	0	0	C8
C7_ETV2plus NCs_CCCGAAGAGGTACCTT-1	0.048	0	0	C7
C7_ETV2plus NCs_GACCCAGAGAGTGACC-1	0.048	0	0	C7
C7_ETV2plus NCs_GACCCAGTCCTGTTGC-1	0.048	0	0	C7
C7_ETV2plus NCs_GTGCACGCAAGATCCT-1	0.048	0	0	C7
C7_ETV2plus NCs_TACCCACAGTTGGAGC-1	0.048	0	0	C7
C7_ETV2plus NCs_TCTACCGTCACTTATC-1	0.048	0	0	C7
C4_NCs_ACCACAAGTGAACCGA-1	0.07	0	0	C4
C4_ETV2plus NCs_TGGTAGTCACAACCGC-1	0.084	0	0	C4
C4_ETV2plus NCs_GAACACTGTTGGACTT-1	0.12	0	0	C4
C4_NCs_ACACCAATCAGATGCT-1	0.128	0	0	C4
C4_NCs_GGGTGAACAATTGGTC-1	0.132	0	0	C4
C4_NCs_CTACCTGGTTAAGTCC-1	0.144	0	0	C4
C4_NCs_TCTGTCGAGATTTGCC-1	0.144	0	0	C4
C4_NCs_GCTGCAGAGAGCACTG-1	0.154	0	0	C4
C4_ETV2plus NCs_AACAACCAGTAACCTC-1	0.158	0	0	C4
C4_NCs_GGGACTCGTATCGCTA-1	0.162	0	0	C4
C4_NCs_AGCTCAACAAATTGCC-1	0.164	0	0	C4
C4_NCs_TCTCACGCACGCTATA-1	0.164	0	0	C4
C4_NCs_AATGAAGAGGGACACT-1	0.168	0	0	C4
C4_NCs_GCTACAAGTTGTCCCT-1	0.168	0	0	C4
C4_NCs_AACCTGAGTCCTTTGC-1	0.17	0	0	C4
C4_NCs_TTTCAGTAGCGATGCA-1	0.17	0	0	C4
C4_NCs_AGGAATAGTAACATGA-1	0.174	0	0	C4
C4_NCs_GTTAGTGCATGCAGCC-1	0.174	0	0	C4
C7_ETV2plus NCs_GATCAGTTCTCCGCAT-1	0.176	0	0	C7
C4_NCs_AGAAGTAGTTCGCGTG-1	0.182	0	0	C4
C7_ETV2plus NCs_ACCTACCGTATCCTCC-1	0.186	0	0	C7
C4_NCs_ACAGCCGCACAACGCC-1	0.186	0	0	C4
C4_ETV2plus NCs_GCACGGTTCCGTAGTA-1	0.188	0	0	C4
C4_NCs_AGATGCTCACAGCTGC-1	0.188	0	0	C4
C4_NCs_ATCTCTAAGGCTTTCA-1	0.188	0	0	C4
C4_NCs_TGAATCGTCCATTTGT-1	0.188	0	0	C4
C3_ETV2plus NCs_TTACTGTTCTGTCCGT-1	0.192	0	0	C3
C4_NCs_CAATCGAGTAAGGTCG-1	0.196	0	0	C4
C4_NCs_ACTCCCACAGTGTATC-1	0.202	0	0	C4
C4_NCs_ACGTCCTCACATCCCT-1	0.204	0	0	C4
C3_ETV2plus NCs_AAGCGAGAGGACGCAT-1	0.206	0	0	C3
C4_NCs_CGTAATGAGATAACGT-1	0.208	0	0	C4
C4_NCs_GACTCAATCAACTGAC-1	0.208	0	0	C4
C3_ETV2plus NCs_TCCAGAAAGGATTTGA-1	0.212	0	0	C3
C3_NCs_ATCGATGCAGCAGACA-1	0.214	0	0	C3
C7_ETV2plus NCs_TCCTTCTGTCTACGAT-1	0.216	0	0	C7
C4_NCs_ATACTTCCATGACGTT-1	0.216	0	0	C4
C4_NCs_CTCATTACAAATGAGT-1	0.216	0	0	C4
C4_NCs_ACACCAATCTGGGCCA-1	0.22	0	0	C4
C7_ETV2plus NCs_GACCTTCAGCCTAACT-1	0.222	0	0	C7
C3_ETV2plus NCs_CGCAGGTGTCCTCATC-1	0.222	0	0	C3
C4_NCs_GATCATGAGCGTATGG-1	0.222	0	0	C4
C3_ETV2plus NCs_CCCTCTCGTCGCAACC-1	0.224	0	0	C3
C3_ETV2plus NCs_AACTTCTTCAGGGTAG-1	0.228	0	0	C3
C3_ETV2plus NCs_TGAATCGTCCATAGAC-1	0.232	0	0	C3
C3_ETV2plus NCs_AGAGAGCGTGACTCTA-1	0.232	0	0	C3
C4_NCs_CCCTAACAGGGATCAC-1	0.236	0	0	C4
C3_ETV2plus NCs_CAAGAGGAGGGAGGCA-1	0.238	0	0	C3
C3_ETV2plus NCs_ACGTAACAGGAGTATT-1	0.244	0	0	C3
C4_NCs_ATTTCACAGCATCCCG-1	0.532	0	0	C4
C3_ETV2plus NCs_ATCGCCTCATACGCAT-1	0	0.000555556	0	C3
C3_ETV2plus NCs_ACTGCAAGTCAATCTG-1	0.048	0.000555556	0	C3
C3_ETV2plus NCs_AGTAGCTTCACGTAGT-1	0.05	0.000555556	0	C3
C3_ETV2plus NCs_ATCCGTCTCGCCAACG-1	0.05	0.000555556	0	C3
C3_ETV2plus NCs_ATCCTATGTCCAGCCA-1	0.05	0.000555556	0	C3
C3_ETV2plus NCs_ATGACCAAGTCTAGAA-1	0.05	0.000555556	0	C3
C3_ETV2plus NCs_CGCCATTTCAGGAAAT-1	0.05	0.000555556	0	C3
C3_ETV2plus NCs_GCACATATCTGTTGGA-1	0.05	0.000555556	0	C3
C7_ETV2plus NCs_CATGCCTTCTGCGGCA-1	0.05	0.000555556	0	C7
C7_ETV2plus NCs_CTTCAATAGGTCCGAA-1	0.05	0.000555556	0	C7
C7_ETV2plus NCs_CTTCCTTTCTGAGATC-1	0.05	0.000555556	0	C7
C7_ETV2plus NCs_GAACACTCACTAGTAC-1	0.05	0.000555556	0	C7
C7_ETV2plus NCs_GGGATGACAGCAGGAT-1	0.05	0.000555556	0	C7
C7_ETV2plus NCs_GGGTCTGAGGAAGAAC-1	0.05	0.000555556	0	C7
C7_ETV2plus NCs_TATGTTCCAATGTCAC-1	0.05	0.000555556	0	C7
C7_ETV2plus NCs_TGATTCTCATACAGCT-1	0.05	0.000555556	0	C7
C8_ETV2plus NCs_AAAGGGCTCTTCTCAA-1	0.05	0.000555556	0	C8
C8_ETV2plus NCs_ACTGTGAAGCTCCACG-1	0.05	0.000555556	0	C8
C8_ETV2plus NCs_CTGTACCAGGTAATCA-1	0.05	0.000555556	0	C8
C8_ETV2plus NCs_GTGTCCTTCCTTCTGG-1	0.05	0.000555556	0	C8
C4_ETV2plus NCs_AACCTGAGTAGTGCGA-1	0.05	0.000555556	0	C4
C4_ETV2plus NCs_ACATGCATCAGAGCGA-1	0.05	0.000555556	0	C4
C4_ETV2plus NCs_GCTTCACCATTGAAAG-1	0.05	0.000555556	0	C4
C4_ETV2plus NCs_GTCACTCGTATCGGTT-1	0.05	0.000555556	0	C4
C4_ETV2plus NCs_TTTACTGGTAAGTAGT-1	0.05	0.000555556	0	C4
C4_NCs_AAAGGTAGTAGCCCTG-1	0.05	0.000555556	0	C4
C4_NCs_AATGACCGTTGATCGT-1	0.05	0.000555556	0	C4
C4_NCs_ACAACCACACTACCCT-1	0.05	0.000555556	0	C4
C4_NCs_ACGCACGTCACCCTGT-1	0.05	0.000555556	0	C4
C4_NCs_ACTATGGTCAGAGCGA-1	0.05	0.000555556	0	C4
C4_NCs_AGACCCGAGCGAACTG-1	0.05	0.000555556	0	C4
C4_NCs_AGCATCACAAGCAGGT-1	0.05	0.000555556	0	C4
C4_NCs_ATCACAGCAGAGGTTG-1	0.05	0.000555556	0	C4
C4_NCs_ATGAGGGGTTTGTTCT-1	0.05	0.000555556	0	C4
C4_NCs_CACAACAAGTGAGGTC-1	0.05	0.000555556	0	C4
C4_NCs_CATTCCGGTTATGTCG-1	0.05	0.000555556	0	C4
C4_NCs_CCGTTCAGTAGGCTCC-1	0.05	0.000555556	0	C4
C4_NCs_CGGAATTTCCTGCTAC-1	0.05	0.000555556	0	C4
C4_NCs_CGTAATGCAGGTCAAG-1	0.05	0.000555556	0	C4
C4_NCs_CTAAGTGCAGCTGTTA-1	0.05	0.000555556	0	C4
C4_NCs_CTCCCTCAGTTGCATC-1	0.05	0.000555556	0	C4
C4_NCs_GATCCCTAGGGCAATC-1	0.05	0.000555556	0	C4
C4_NCs_GTAATCGAGCGGTAGT-1	0.05	0.000555556	0	C4
C4_NCs_TAATCTCGTTCTCCCA-1	0.05	0.000555556	0	C4
C4_NCs_TAGAGTCGTCTAGGCC-1	0.05	0.000555556	0	C4
C4_NCs_TCGAACACAAATACGA-1	0.05	0.000555556	0	C4
C4_NCs_TGATCAGCATCTTTCA-1	0.05	0.000555556	0	C4
C4_NCs_TGCGATAGTGTCTCCT-1	0.05	0.000555556	0	C4
C4_NCs_TGCTTCGCATTAAAGG-1	0.05	0.000555556	0	C4
C4_NCs_TGTTGAGAGGTACTGG-1	0.05	0.000555556	0	C4
C4_NCs_TTCAGGAAGTATAGAC-1	0.05	0.000555556	0	C4
C3_ETV2plus NCs_AGCCAATAGGGTGAGG-1	0.05	0.000555556	0	C3
C3_ETV2plus NCs_AGTAACCAGCATCCCG-1	0.05	0.000555556	0	C3
C3_ETV2plus NCs_AGTACTGCACACCTAA-1	0.05	0.000555556	0	C3
C3_ETV2plus NCs_AGTGCCGGTTTAAGGA-1	0.05	0.000555556	0	C3
C3_ETV2plus NCs_CATAAGCCAGTCAGCC-1	0.05	0.000555556	0	C3
C3_ETV2plus NCs_CATCGGGCAGCTGCCA-1	0.05	0.000555556	0	C3
C3_ETV2plus NCs_CTTCGGTGTAAGGTCG-1	0.05	0.000555556	0	C3
C3_ETV2plus NCs_GACGCTGGTACAGTCT-1	0.05	0.000555556	0	C3
C3_ETV2plus NCs_GCAACATGTTAGGCTT-1	0.05	0.000555556	0	C3
C3_ETV2plus NCs_GGTAATCAGAGTGAAG-1	0.05	0.000555556	0	C3
C3_ETV2plus NCs_GTAGATCCACCGTCTT-1	0.05	0.000555556	0	C3
C3_ETV2plus NCs_GTGGAAGCATGCCGCA-1	0.05	0.000555556	0	C3
C3_ETV2plus NCs_GTTGTCCAGACTTCGT-1	0.05	0.000555556	0	C3
C3_ETV2plus NCs_TAGACCATCGACGCTG-1	0.05	0.000555556	0	C3
C3_ETV2plus NCs_TCGTCCAGTATACCCA-1	0.05	0.000555556	0	C3
C3_ETV2plus NCs_TGTAGACTCAGCGTCG-1	0.05	0.000555556	0	C3
C3_ETV2plus NCs_TTCCGGTTCAACTACG-1	0.05	0.000555556	0	C3
C3_ETV2plus NCs_TTGGATGAGCTTACGT-1	0.05	0.000555556	0	C3
C8_ETV2plus NCs_TGAATCGGTTTGTGGT-1	0.05	0.000555556	0	C8
C8_ETV2plus NCs_TTGAGTGTCTAGCAAC-1	0.05	0.000555556	0	C8
C7_ETV2plus NCs_AATGGCTGTCCCGCAA-1	0.05	0.000555556	0	C7
C7_ETV2plus NCs_CTTTCAAGTTCAATCG-1	0.05	0.000555556	0	C7
C7_ETV2plus NCs_GCCAGGTTCCTACTGC-1	0.05	0.000555556	0	C7
C7_ETV2plus NCs_TGGAGAGTCCGAGATT-1	0.05	0.000555556	0	C7
C7_ETV2plus NCs_TTACGCCGTGCTCTTC-1	0.05	0.000555556	0	C7
C7_ETV2plus NCs_TTGGGTAGTAGATTAG-1	0.05	0.000555556	0	C7
C3_ETV2plus NCs_TGTTCCGCATACGCAT-1	0.24	0.000555556	0	C3
C4_NCs_TCATTACGTACGTGAG-1	0	0.00111111	0	C4
C3_ETV2plus NCs_AACGTCACACTCCTGT-1	0.052	0.00111111	0	C3
C3_ETV2plus NCs_TAAGTCGGTGGGAGAG-1	0.052	0.00111111	0	C3
C3_ETV2plus NCs_TATTGGGCACGAAAGC-1	0.052	0.00111111	0	C3
C3_ETV2plus NCs_TCCTAATGTCAGATTC-1	0.052	0.00111111	0	C3
C3_ETV2plus NCs_TCGACCTAGTTAACGA-1	0.052	0.00111111	0	C3
C3_ETV2plus NCs_TGTGGCGGTTCCTAGA-1	0.052	0.00111111	0	C3
C4_ETV2plus NCs_TCCACGTAGTTGGAAT-1	0.052	0.00111111	0	C4
C7_ETV2plus NCs_AAACGAAAGCTTTCCC-1	0.052	0.00111111	0	C7
C7_ETV2plus NCs_CCTCTAGGTATTAAGG-1	0.052	0.00111111	0	C7
C7_ETV2plus NCs_CGGAACCGTTCTTGTT-1	0.052	0.00111111	0	C7
C7_ETV2plus NCs_TAGATCGTCACCCATC-1	0.052	0.00111111	0	C7
C7_ETV2plus NCs_TATCGCCAGAAGAACG-1	0.052	0.00111111	0	C7
C7_ETV2plus NCs_TTGGGCGAGTTTCGAC-1	0.052	0.00111111	0	C7
C8_ETV2plus NCs_CATCGTCGTACCACGC-1	0.052	0.00111111	0	C8
C8_ETV2plus NCs_CTGAATGTCGATGCTA-1	0.052	0.00111111	0	C8
C8_ETV2plus NCs_GAAGGACGTTGTGCAT-1	0.052	0.00111111	0	C8
C8_ETV2plus NCs_TAAGCGTTCCCGTGTT-1	0.052	0.00111111	0	C8
C3_NCs_GACATCATCTGCATGA-1	0.052	0.00111111	0	C3
C4_ETV2plus NCs_ATGACCATCAGAGTGG-1	0.052	0.00111111	0	C4
C4_ETV2plus NCs_CTGTAGATCACGGTCG-1	0.052	0.00111111	0	C4
C4_ETV2plus NCs_TCGGTCTTCAGTCAGT-1	0.052	0.00111111	0	C4
C4_NCs_AAACGCTAGCTCGACC-1	0.052	0.00111111	0	C4
C4_NCs_AAGAACAAGAGTGTGC-1	0.052	0.00111111	0	C4
C4_NCs_AAGACAATCTAAGCGT-1	0.052	0.00111111	0	C4
C4_NCs_AATGGCTTCGGCGATC-1	0.052	0.00111111	0	C4
C4_NCs_AATTTCCAGAACCGCA-1	0.052	0.00111111	0	C4
C4_NCs_ACACCAATCTACTATC-1	0.052	0.00111111	0	C4
C4_NCs_ACCGTTCCATACAGGG-1	0.052	0.00111111	0	C4
C4_NCs_ACGGTTAAGCTTCATG-1	0.052	0.00111111	0	C4
C4_NCs_ACGTCCTCAGCGTACC-1	0.052	0.00111111	0	C4
C4_NCs_AGAAGCGAGACCATTC-1	0.052	0.00111111	0	C4
C4_NCs_ATTCAGGCAAAGACTA-1	0.052	0.00111111	0	C4
C4_NCs_ATTTCACAGGATTCAA-1	0.052	0.00111111	0	C4
C4_NCs_CACAACACACAAGCTT-1	0.052	0.00111111	0	C4
C4_NCs_CACATGACACCTGCAG-1	0.052	0.00111111	0	C4
C4_NCs_CATGAGTGTCACTGAT-1	0.052	0.00111111	0	C4
C4_NCs_CCGGACAGTGACATCT-1	0.052	0.00111111	0	C4
C4_NCs_CGCATGGCAGCGTATT-1	0.052	0.00111111	0	C4
C4_NCs_CGTGTCTGTTTCTATC-1	0.052	0.00111111	0	C4
C4_NCs_CTATCCGTCCACTGGG-1	0.052	0.00111111	0	C4
C4_NCs_GCACATATCGAGTCCG-1	0.052	0.00111111	0	C4
C4_NCs_GCATGATAGTCAGGGT-1	0.052	0.00111111	0	C4
C4_NCs_GGATCTAAGGTGCATG-1	0.052	0.00111111	0	C4
C4_NCs_GGCACGTTCGATTGAC-1	0.052	0.00111111	0	C4
C4_NCs_GTGGGAAGTAGCTGAG-1	0.052	0.00111111	0	C4
C4_NCs_TACGGTACACTCACTC-1	0.052	0.00111111	0	C4
C4_NCs_TAGATCGGTCTTCATT-1	0.052	0.00111111	0	C4
C4_NCs_TCCCACACAGTACTAC-1	0.052	0.00111111	0	C4
C4_NCs_TCTATCAGTGACTGTT-1	0.052	0.00111111	0	C4
C4_NCs_TGATCAGCAGCAGAAC-1	0.052	0.00111111	0	C4
C4_NCs_TGATCTTGTGCGGATA-1	0.052	0.00111111	0	C4
C4_NCs_TTCCGGTGTACATACC-1	0.052	0.00111111	0	C4
C4_NCs_TTGTTTGAGGCATGCA-1	0.052	0.00111111	0	C4
C4_NCs_TTTAGTCGTCGGTGTC-1	0.052	0.00111111	0	C4
C4_NCs_TTTCCTCGTAACCCTA-1	0.052	0.00111111	0	C4
C8_ETV2plus NCs_CACTTCGGTAGTACGG-1	0.052	0.00111111	0	C8
C3_ETV2plus NCs_ACATGCATCGACATTG-1	0.052	0.00111111	0	C3
C3_ETV2plus NCs_ATCACGAGTGGTCTTA-1	0.052	0.00111111	0	C3
C3_ETV2plus NCs_ATCATTCAGAGTTGAT-1	0.052	0.00111111	0	C3
C3_ETV2plus NCs_CAACCAAGTTGCATGT-1	0.052	0.00111111	0	C3
C3_ETV2plus NCs_CTAGACAGTTTCACTT-1	0.052	0.00111111	0	C3
C3_ETV2plus NCs_CTCAAGAAGCCAAGGT-1	0.052	0.00111111	0	C3
C3_ETV2plus NCs_CTCCACATCTTGAACG-1	0.052	0.00111111	0	C3
C3_ETV2plus NCs_GAAACCTAGTCATCGT-1	0.052	0.00111111	0	C3
C3_ETV2plus NCs_GCGAGAAGTGCGGTAA-1	0.052	0.00111111	0	C3
C3_ETV2plus NCs_GCTTGGGTCACAAGGG-1	0.052	0.00111111	0	C3
C3_NCs_ATTCCTACACGACGTC-1	0.052	0.00111111	0	C3
C3_NCs_CGATGGCCAGACCCGT-1	0.052	0.00111111	0	C3
C7_ETV2plus NCs_CATTTCAAGTTCCGGC-1	0.052	0.00111111	0	C7
C7_ETV2plus NCs_TAAGCACTCCCAAGTA-1	0.052	0.00111111	0	C7
C8_ETV2plus NCs_ACCAAACAGACCAGCA-1	0.052	0.00111111	0	C8
C8_ETV2plus NCs_ATCGTGAAGCAGTAAT-1	0.052	0.00111111	0	C8
C8_ETV2plus NCs_TCACGGGCAAGAGGCT-1	0.052	0.00111111	0	C8
C7_ETV2plus NCs_ACAGCCGAGATCCCAT-1	0.052	0.00111111	0	C7
C7_ETV2plus NCs_ATTTACCGTCCGTACG-1	0.052	0.00111111	0	C7
C7_ETV2plus NCs_CATACCCGTACCTGTA-1	0.052	0.00111111	0	C7
C7_ETV2plus NCs_CGCAGGTGTTTGTTCT-1	0.052	0.00111111	0	C7
C7_ETV2plus NCs_CGTTAGACATCTGGGC-1	0.052	0.00111111	0	C7
C7_ETV2plus NCs_CTGTCGTGTGCTGCAC-1	0.052	0.00111111	0	C7
C7_ETV2plus NCs_GTTCTATAGCCAGACA-1	0.052	0.00111111	0	C7
C7_ETV2plus NCs_TCGGTCTTCAGCAATC-1	0.052	0.00111111	0	C7
C7_ETV2plus NCs_TTACTGTAGGATGCGT-1	0.052	0.00111111	0	C7
C4_ETV2plus NCs_GATGAGGTCGTCCTTG-1	0.23	0.00111111	0	C4
C4_NCs_CCGGACAGTCCGGTGT-1	0.242	0.00111111	0	C4
C7_ETV2plus NCs_AGCGATTTCCGTGACG-1	0.246	0.00111111	0	C7
C4_NCs_CGTTGGGGTGCGTTTA-1	0	0.00166667	0	C4
C3_ETV2plus NCs_AAGGAATAGAAGCCAC-1	0.054	0.00166667	0	C3
C3_ETV2plus NCs_ACGTAACTCCGGGACT-1	0.054	0.00166667	0	C3
C3_ETV2plus NCs_AGGTAGGGTACCGTGC-1	0.054	0.00166667	0	C3
C3_ETV2plus NCs_CTCATCGAGGAGACCT-1	0.054	0.00166667	0	C3
C3_ETV2plus NCs_GGAGGATGTTGCTCCT-1	0.054	0.00166667	0	C3
C3_ETV2plus NCs_GGGTCACGTACCATAC-1	0.054	0.00166667	0	C3
C3_ETV2plus NCs_GGGTGTCTCTTTCCGG-1	0.054	0.00166667	0	C3
C3_ETV2plus NCs_GTAGGAGCATCAGCAT-1	0.054	0.00166667	0	C3
C3_ETV2plus NCs_GTAGTACCATGTGGTT-1	0.054	0.00166667	0	C3
C3_ETV2plus NCs_TCCTGCACAATATCCG-1	0.054	0.00166667	0	C3
C4_ETV2plus NCs_TTTACTGGTAGTCACT-1	0.054	0.00166667	0	C4
C7_ETV2plus NCs_AATTTCCTCTCGGCTT-1	0.054	0.00166667	0	C7
C7_ETV2plus NCs_AGATGAAGTAAGCGGT-1	0.054	0.00166667	0	C7
C7_ETV2plus NCs_ATCAGGTGTCTTCATT-1	0.054	0.00166667	0	C7
C7_ETV2plus NCs_CCCAACTTCACGGGCT-1	0.054	0.00166667	0	C7
C7_ETV2plus NCs_CCGCAAGTCTTTGCTA-1	0.054	0.00166667	0	C7
C7_ETV2plus NCs_CTAACCCTCAGCCTTC-1	0.054	0.00166667	0	C7
C7_ETV2plus NCs_GTAGTACTCGGTAAGG-1	0.054	0.00166667	0	C7
C8_ETV2plus NCs_CATAAGCCAATACCTG-1	0.054	0.00166667	0	C8
C8_ETV2plus NCs_CTACCCACACCCTGTT-1	0.054	0.00166667	0	C8
C8_ETV2plus NCs_CTCTCGAAGGTCTGGA-1	0.054	0.00166667	0	C8
C8_ETV2plus NCs_GAGACTTCATTACTCT-1	0.054	0.00166667	0	C8
C8_ETV2plus NCs_GGAGGATGTGCAGTGA-1	0.054	0.00166667	0	C8
C8_ETV2plus NCs_GTGAGTTTCCGAGAAG-1	0.054	0.00166667	0	C8
C8_ETV2plus NCs_GTTGCTCGTCCCGCAA-1	0.054	0.00166667	0	C8
C3_ETV2plus NCs_ATCTTCAGTGCCCGTA-1	0.054	0.00166667	0	C3
C4_ETV2plus NCs_GTTACCCCATCCTTCG-1	0.054	0.00166667	0	C4
C4_NCs_AACACACTCGTCTACC-1	0.054	0.00166667	0	C4
C4_NCs_AACCAACTCATAAGGA-1	0.054	0.00166667	0	C4
C4_NCs_ACACTGAAGACGACGT-1	0.054	0.00166667	0	C4
C4_NCs_ACGATGTTCTCGACGG-1	0.054	0.00166667	0	C4
C4_NCs_AGCGATTAGGATGCGT-1	0.054	0.00166667	0	C4
C4_NCs_ATACCTTGTGACATCT-1	0.054	0.00166667	0	C4
C4_NCs_ATCGTGAAGTCTGGTT-1	0.054	0.00166667	0	C4
C4_NCs_ATGCGATGTGCATGTT-1	0.054	0.00166667	0	C4
C4_NCs_ATTCTACAGAAATCCA-1	0.054	0.00166667	0	C4
C4_NCs_ATTTCACTCACTTCTA-1	0.054	0.00166667	0	C4
C4_NCs_CACTGAAAGTCGAAGC-1	0.054	0.00166667	0	C4
C4_NCs_CAGATCAAGTTGGAAT-1	0.054	0.00166667	0	C4
C4_NCs_CAGCAGCCAGCTTTCC-1	0.054	0.00166667	0	C4
C4_NCs_CCCATTGGTACGGTTT-1	0.054	0.00166667	0	C4
C4_NCs_CGGAACCAGCGCGTTC-1	0.054	0.00166667	0	C4
C4_NCs_CGTGAATCAGACTCTA-1	0.054	0.00166667	0	C4
C4_NCs_CTAAGTGAGTTGTAAG-1	0.054	0.00166667	0	C4
C4_NCs_CTCCCTCTCATACGAC-1	0.054	0.00166667	0	C4
C4_NCs_CTTCAATAGTCTTCCC-1	0.054	0.00166667	0	C4
C4_NCs_CTTCGGTGTCCGACGT-1	0.054	0.00166667	0	C4
C4_NCs_GACCCAGAGTATGGCG-1	0.054	0.00166667	0	C4
C4_NCs_GATCACAAGTTTCTTC-1	0.054	0.00166667	0	C4
C4_NCs_GCACTAAAGCGTTGTT-1	0.054	0.00166667	0	C4
C4_NCs_GCATTAGTCGACGATT-1	0.054	0.00166667	0	C4
C4_NCs_GGACGTCCACTGTGTA-1	0.054	0.00166667	0	C4
C4_NCs_GGAGGATCACGACTAT-1	0.054	0.00166667	0	C4
C4_NCs_GGATCTATCTTGGTGA-1	0.054	0.00166667	0	C4
C4_NCs_TCATTCATCGGCTATA-1	0.054	0.00166667	0	C4
C4_NCs_TCCGGGATCAGGTGTT-1	0.054	0.00166667	0	C4
C4_NCs_TCCTCTTAGACTCAAA-1	0.054	0.00166667	0	C4
C4_NCs_TCGCACTCAGACCGCT-1	0.054	0.00166667	0	C4
C4_NCs_TGAGACTAGTTCACTG-1	0.054	0.00166667	0	C4
C4_NCs_TGAGACTGTTACGCCG-1	0.054	0.00166667	0	C4
C4_NCs_TGCACGGCACCGCTAG-1	0.054	0.00166667	0	C4
C4_NCs_TTACTGTAGTTTCGAC-1	0.054	0.00166667	0	C4
C4_NCs_TTCGCTGAGAGTCTGG-1	0.054	0.00166667	0	C4
C3_ETV2plus NCs_AACCAACAGATGAACT-1	0.054	0.00166667	0	C3
C3_ETV2plus NCs_AATTCCTGTCGTATGT-1	0.054	0.00166667	0	C3
C3_ETV2plus NCs_ACAGCCGCAGGTCTCG-1	0.054	0.00166667	0	C3
C3_ETV2plus NCs_ACGTACACATACAGGG-1	0.054	0.00166667	0	C3
C3_ETV2plus NCs_ACTTTCAAGTCCCGAC-1	0.054	0.00166667	0	C3
C3_ETV2plus NCs_AGTCAACTCCAGTTCC-1	0.054	0.00166667	0	C3
C3_ETV2plus NCs_ATCCCTGTCTCTCCGA-1	0.054	0.00166667	0	C3
C3_ETV2plus NCs_CTAGACACATTGTCGA-1	0.054	0.00166667	0	C3
C3_ETV2plus NCs_CTCCCAACACTATCGA-1	0.054	0.00166667	0	C3
C3_ETV2plus NCs_CTGTGGGCAGAGAAAG-1	0.054	0.00166667	0	C3
C3_ETV2plus NCs_CTTTCAAGTGCCTACG-1	0.054	0.00166667	0	C3
C3_ETV2plus NCs_GCTTTCGCAGCAGACA-1	0.054	0.00166667	0	C3
C3_ETV2plus NCs_GTAGAGGCAACACGTT-1	0.054	0.00166667	0	C3
C3_ETV2plus NCs_GTGGCGTCAGACCAGA-1	0.054	0.00166667	0	C3
C3_ETV2plus NCs_TCACGCTGTGAAAGTT-1	0.054	0.00166667	0	C3
C3_ETV2plus NCs_TCGGGTGTCACAAGGG-1	0.054	0.00166667	0	C3
C3_NCs_TCTCAGCGTGAACTAA-1	0.054	0.00166667	0	C3
C8_ETV2plus NCs_ACGTTCCAGGCATGCA-1	0.054	0.00166667	0	C8
C8_ETV2plus NCs_GCGGATCGTTCTCCTG-1	0.054	0.00166667	0	C8
C7_ETV2plus NCs_CAACGGCAGACTAGAT-1	0.054	0.00166667	0	C7
C7_ETV2plus NCs_CCAATGACATCTTAGG-1	0.054	0.00166667	0	C7
C7_ETV2plus NCs_CTGATCCCACGCGTCA-1	0.054	0.00166667	0	C7
C7_ETV2plus NCs_CTGGACGAGAATACAC-1	0.054	0.00166667	0	C7
C7_ETV2plus NCs_CTTGATTCAGGGTCTC-1	0.054	0.00166667	0	C7
C7_ETV2plus NCs_GATTCGACATTCTCCG-1	0.054	0.00166667	0	C7
C7_ETV2plus NCs_TAGGTTGCACGTCTCT-1	0.054	0.00166667	0	C7
C7_ETV2plus NCs_TCTCCGATCCCAGGAC-1	0.054	0.00166667	0	C7
C8_ETV2plus NCs_ACAAGCTGTACAAGTA-1	0.056	0.00166667	0	C8
C4_NCs_GCTGGGTGTGGAATGC-1	0.176	0.00166667	0	C4
C3_ETV2plus NCs_CCGGTGATCGTTAGTG-1	0.236	0.00166667	0	C3
C3_ETV2plus NCs_ACAAGCTTCCTCCACA-1	0.056	0.00222222	0	C3
C3_ETV2plus NCs_AGATCCAGTATTGAGA-1	0.056	0.00222222	0	C3
C3_ETV2plus NCs_ATTGTTCTCGCCAGAC-1	0.056	0.00222222	0	C3
C3_ETV2plus NCs_CACGTTCAGAGATCGC-1	0.056	0.00222222	0	C3
C3_ETV2plus NCs_CAGGGCTAGTTAACGA-1	0.056	0.00222222	0	C3
C3_ETV2plus NCs_CCATCACTCCTAGCTC-1	0.056	0.00222222	0	C3
C3_ETV2plus NCs_GTACAACAGCTTAGTC-1	0.056	0.00222222	0	C3
C3_ETV2plus NCs_TATCGCCTCCAGTGTA-1	0.056	0.00222222	0	C3
C3_ETV2plus NCs_TCCTTTCCATACAGCT-1	0.056	0.00222222	0	C3
C3_ETV2plus NCs_TGGATGTTCGATGCAT-1	0.056	0.00222222	0	C3
C3_ETV2plus NCs_TGTTCCGTCTGGGCGT-1	0.056	0.00222222	0	C3
C7_ETV2plus NCs_AGGATAAGTAACTGCT-1	0.056	0.00222222	0	C7
C7_ETV2plus NCs_CTTGATTTCCATACAG-1	0.056	0.00222222	0	C7
C7_ETV2plus NCs_GAGTTTGCAAGCCCAC-1	0.056	0.00222222	0	C7
C7_ETV2plus NCs_GATCAGTCACGGCGTT-1	0.056	0.00222222	0	C7
C7_ETV2plus NCs_GCGAGAAAGTAGTCCT-1	0.056	0.00222222	0	C7
C7_ETV2plus NCs_GTGGGAAAGCCAGACA-1	0.056	0.00222222	0	C7
C7_ETV2plus NCs_TAAGCCAAGTCGGGAT-1	0.056	0.00222222	0	C7
C7_ETV2plus NCs_TGATCTTTCCAACTGA-1	0.056	0.00222222	0	C7
C8_ETV2plus NCs_AAGGTAAGTCACTTCC-1	0.056	0.00222222	0	C8
C8_ETV2plus NCs_AAGTGAATCAAGTTGC-1	0.056	0.00222222	0	C8
C8_ETV2plus NCs_CGTAGTAAGCACAAAT-1	0.056	0.00222222	0	C8
C8_ETV2plus NCs_CTCCCTCTCCAGCTCT-1	0.056	0.00222222	0	C8
C8_ETV2plus NCs_CTTTCAACATCATCCC-1	0.056	0.00222222	0	C8
C8_ETV2plus NCs_GGATCTAGTCATCCGG-1	0.056	0.00222222	0	C8
C8_ETV2plus NCs_GGGCCATTCCGGCTTT-1	0.056	0.00222222	0	C8
C8_ETV2plus NCs_GTAGTACCATCTGGGC-1	0.056	0.00222222	0	C8
C8_ETV2plus NCs_GTGATGTCACTAGTAC-1	0.056	0.00222222	0	C8
C8_ETV2plus NCs_GTGTTAGTCGGAGTAG-1	0.056	0.00222222	0	C8
C8_ETV2plus NCs_TCAAGTGGTGCACGCT-1	0.056	0.00222222	0	C8
C8_ETV2plus NCs_TGCTCCACATGCCGAC-1	0.056	0.00222222	0	C8
C8_ETV2plus NCs_TTCGATTGTGGTCCCA-1	0.056	0.00222222	0	C8
C8_ETV2plus NCs_TTTCGATAGGCCTTCG-1	0.056	0.00222222	0	C8
C3_ETV2plus NCs_GAGTCATCACTGGAAG-1	0.056	0.00222222	0	C3
C3_ETV2plus NCs_TTCCTCTCACCACTGG-1	0.056	0.00222222	0	C3
C3_NCs_CGGCAGTAGAAGTCTA-1	0.056	0.00222222	0	C3
C4_ETV2plus NCs_ATCGCCTAGTATAGGT-1	0.056	0.00222222	0	C4
C4_ETV2plus NCs_CCTAAGACATGCCGCA-1	0.056	0.00222222	0	C4
C4_ETV2plus NCs_CGAGTGCGTTATTCTC-1	0.056	0.00222222	0	C4
C4_ETV2plus NCs_GACTGATTCTGACGCG-1	0.056	0.00222222	0	C4
C4_ETV2plus NCs_TACGGTATCGCCGAGT-1	0.056	0.00222222	0	C4
C4_NCs_ACAGCCGCAAAGGTTA-1	0.056	0.00222222	0	C4
C4_NCs_ACATTTCAGGGCTTCC-1	0.056	0.00222222	0	C4
C4_NCs_ACGTACAGTCCAATCA-1	0.056	0.00222222	0	C4
C4_NCs_ACTGCAATCCATTGGA-1	0.056	0.00222222	0	C4
C4_NCs_ACTGTCCAGTGATTCC-1	0.056	0.00222222	0	C4
C4_NCs_AGATCCACATCTAACG-1	0.056	0.00222222	0	C4
C4_NCs_AGCCAGCTCTAGCAAC-1	0.056	0.00222222	0	C4
C4_NCs_AGGAATACAGCAGTAG-1	0.056	0.00222222	0	C4
C4_NCs_AGTGACTGTGTGACCC-1	0.056	0.00222222	0	C4
C4_NCs_ATCGGATGTCCTCCAT-1	0.056	0.00222222	0	C4
C4_NCs_ATCTCTAGTCGTTCAA-1	0.056	0.00222222	0	C4
C4_NCs_ATGGGAGGTTTGGGAG-1	0.056	0.00222222	0	C4
C4_NCs_ATTCACTCACAGTCGC-1	0.056	0.00222222	0	C4
C4_NCs_CAACCAAAGCTGCCAC-1	0.056	0.00222222	0	C4
C4_NCs_CACGGGTTCAATCCGA-1	0.056	0.00222222	0	C4
C4_NCs_CACGGGTTCTGGGATT-1	0.056	0.00222222	0	C4
C4_NCs_CATTCTAGTAGAGACC-1	0.056	0.00222222	0	C4
C4_NCs_CATTTCAAGGCCCGTT-1	0.056	0.00222222	0	C4
C4_NCs_CGAATTGCAGACTGCC-1	0.056	0.00222222	0	C4
C4_NCs_CGAGGCTTCGAACACT-1	0.056	0.00222222	0	C4
C4_NCs_CGCATGGAGTGACACG-1	0.056	0.00222222	0	C4
C4_NCs_CTGCAGGCAATAGTCC-1	0.056	0.00222222	0	C4
C4_NCs_CTGTAGAGTGAGTTGG-1	0.056	0.00222222	0	C4
C4_NCs_GAAACCTAGCTCCACG-1	0.056	0.00222222	0	C4
C4_NCs_GAGTTTGAGTGGACGT-1	0.056	0.00222222	0	C4
C4_NCs_GATGACTGTACTGCGC-1	0.056	0.00222222	0	C4
C4_NCs_GCACGTGGTTCCGTTC-1	0.056	0.00222222	0	C4
C4_NCs_GGGTCACGTGCACATT-1	0.056	0.00222222	0	C4
C4_NCs_GGTAATCTCATTGTGG-1	0.056	0.00222222	0	C4
C4_NCs_GGTTCTCGTATTCCGA-1	0.056	0.00222222	0	C4
C4_NCs_GTCACTCGTGCGAACA-1	0.056	0.00222222	0	C4
C4_NCs_GTGAGTTTCTCATGGA-1	0.056	0.00222222	0	C4
C4_NCs_GTGCGTGCAGAGGCAT-1	0.056	0.00222222	0	C4
C4_NCs_TAGACCACAACTTCTT-1	0.056	0.00222222	0	C4
C4_NCs_TAGCACAAGCCAAGGT-1	0.056	0.00222222	0	C4
C4_NCs_TAGGAGGGTCGAACAG-1	0.056	0.00222222	0	C4
C4_NCs_TCCATCGGTTCAGGTT-1	0.056	0.00222222	0	C4
C4_NCs_TCCATGCAGTGCCAGA-1	0.056	0.00222222	0	C4
C4_NCs_TCCGTGTGTATTCTCT-1	0.056	0.00222222	0	C4
C4_NCs_TCTACATCATATACCG-1	0.056	0.00222222	0	C4
C4_NCs_TCTACATGTCTGTCCT-1	0.056	0.00222222	0	C4
C4_NCs_TGATGGTAGGTCGTCC-1	0.056	0.00222222	0	C4
C4_NCs_TGGATGTTCTCATTGT-1	0.056	0.00222222	0	C4
C4_NCs_TGTCCTGGTCTTAGTG-1	0.056	0.00222222	0	C4
C4_NCs_TGTGAGTCATGTTCGA-1	0.056	0.00222222	0	C4
C4_NCs_TGTTTGTTCGAACCAT-1	0.056	0.00222222	0	C4
C4_NCs_TTCGCTGGTTGCGAAG-1	0.056	0.00222222	0	C4
C4_NCs_TTTCACAGTCCAAATC-1	0.056	0.00222222	0	C4
C4_NCs_TTTGTTGTCTCCGAGG-1	0.056	0.00222222	0	C4
C7_ETV2plus NCs_GGGCGTTGTCACTCTC-1	0.056	0.00222222	0	C7
C7_ETV2plus NCs_TCACGCTCAAGACTGG-1	0.056	0.00222222	0	C7
C3_ETV2plus NCs_ACGCACGAGGCAGCTA-1	0.056	0.00222222	0	C3
C3_ETV2plus NCs_ACTTCGCGTCTATGAC-1	0.056	0.00222222	0	C3
C3_ETV2plus NCs_AGGTCTACACATTGTG-1	0.056	0.00222222	0	C3
C3_ETV2plus NCs_AGTGCCGGTTTACACG-1	0.056	0.00222222	0	C3
C3_ETV2plus NCs_CATCCGTCAACTCGAT-1	0.056	0.00222222	0	C3
C3_ETV2plus NCs_GACACGCCATGGCACC-1	0.056	0.00222222	0	C3
C3_ETV2plus NCs_GCAACATCAATCACGT-1	0.056	0.00222222	0	C3
C3_ETV2plus NCs_GCACGTGCAGGCACAA-1	0.056	0.00222222	0	C3
C3_ETV2plus NCs_GCACTAAAGTAACCGG-1	0.056	0.00222222	0	C3
C3_ETV2plus NCs_GGCGTCATCCAACCAA-1	0.056	0.00222222	0	C3
C3_ETV2plus NCs_GTGCTTCCATGAAGGC-1	0.056	0.00222222	0	C3
C3_ETV2plus NCs_GTGTCCTCACCCATAA-1	0.056	0.00222222	0	C3
C3_ETV2plus NCs_TAACACGGTATTGAGA-1	0.056	0.00222222	0	C3
C3_ETV2plus NCs_TCAAGCACATCGATCA-1	0.056	0.00222222	0	C3
C3_ETV2plus NCs_TCTATACTCACGTAGT-1	0.056	0.00222222	0	C3
C3_ETV2plus NCs_TGGATGTTCAGGCGAA-1	0.056	0.00222222	0	C3
C3_ETV2plus NCs_TTGCGTCTCAATCGGT-1	0.056	0.00222222	0	C3
C3_ETV2plus NCs_TTGTTCAAGCCAGACA-1	0.056	0.00222222	0	C3
C7_ETV2plus NCs_CATAGACTCGGCCAAC-1	0.056	0.00222222	0	C7
C7_ETV2plus NCs_CGTCCATCAGAGGCTA-1	0.056	0.00222222	0	C7
C7_ETV2plus NCs_CTGAGCGAGGAGGGTG-1	0.056	0.00222222	0	C7
C7_ETV2plus NCs_GACATCATCCATCTCG-1	0.056	0.00222222	0	C7
C7_ETV2plus NCs_GGGTCTGCACTCCGAG-1	0.056	0.00222222	0	C7
C7_ETV2plus NCs_GTCTTTAGTAGTGATA-1	0.056	0.00222222	0	C7
C7_ETV2plus NCs_TACACCCGTGTACAGG-1	0.056	0.00222222	0	C7
C7_ETV2plus NCs_TCATTCAGTACTGTTG-1	0.056	0.00222222	0	C7
C7_ETV2plus NCs_TTACCGCGTATAATGG-1	0.056	0.00222222	0	C7
C7_ETV2plus NCs_ATTATCCAGAGTCACG-1	0.058	0.00222222	0	C7
C4_NCs_GTAGAAAGTCCTTAAG-1	0.252	0.00222222	0	C4
C3_ETV2plus NCs_AAGTTCGGTTGAAGTA-1	0.058	0.00277778	0	C3
C3_ETV2plus NCs_ATCACTTAGTGTTCCA-1	0.058	0.00277778	0	C3
C3_ETV2plus NCs_CCTCCTCCAGGTGAGT-1	0.058	0.00277778	0	C3
C3_ETV2plus NCs_CGAGGCTGTTAATGAG-1	0.058	0.00277778	0	C3
C3_ETV2plus NCs_CTACAGATCGTTACCC-1	0.058	0.00277778	0	C3
C3_ETV2plus NCs_CTTAGGACACGGTGCT-1	0.058	0.00277778	0	C3
C3_ETV2plus NCs_GGAGGTAGTACTGTTG-1	0.058	0.00277778	0	C3
C3_ETV2plus NCs_GTGTTCCTCTACGCAA-1	0.058	0.00277778	0	C3
C3_ETV2plus NCs_TAAGCCATCGCACGGT-1	0.058	0.00277778	0	C3
C3_ETV2plus NCs_TACACCCTCGCAACAT-1	0.058	0.00277778	0	C3
C3_ETV2plus NCs_TCAGCCTCACGGAAGT-1	0.058	0.00277778	0	C3
C3_ETV2plus NCs_TCGAACATCGCTACAA-1	0.058	0.00277778	0	C3
C3_ETV2plus NCs_TCGTCCACATCGATAC-1	0.058	0.00277778	0	C3
C3_ETV2plus NCs_TTTACGTCAGGACAGT-1	0.058	0.00277778	0	C3
C3_ETV2plus NCs_TTTGTTGAGGAGGCAG-1	0.058	0.00277778	0	C3
C4_NCs_TCGTCCAAGCAAATGT-1	0.058	0.00277778	0	C4
C7_ETV2plus NCs_CTTACCGAGTGTCATC-1	0.058	0.00277778	0	C7
C7_ETV2plus NCs_GACCGTGGTATAGGAT-1	0.058	0.00277778	0	C7
C7_ETV2plus NCs_GCATGATCAGTGCGCT-1	0.058	0.00277778	0	C7
C7_ETV2plus NCs_GGGTTATTCAGACTGT-1	0.058	0.00277778	0	C7
C7_ETV2plus NCs_GTATTGGGTCCATCTC-1	0.058	0.00277778	0	C7
C8_ETV2plus NCs_ACCTACCCAGCGGTTC-1	0.058	0.00277778	0	C8
C8_ETV2plus NCs_ACTATCTCAATAGTAG-1	0.058	0.00277778	0	C8
C8_ETV2plus NCs_GATTGGTTCGCCTTTG-1	0.058	0.00277778	0	C8
C8_ETV2plus NCs_GTCCTCACACGGGCTT-1	0.058	0.00277778	0	C8
C8_ETV2plus NCs_TGACCCTCACACGCCA-1	0.058	0.00277778	0	C8
C8_ETV2plus NCs_TTACCGCCAGCAGTGA-1	0.058	0.00277778	0	C8
C3_NCs_TGAGCGCTCCCATTTA-1	0.058	0.00277778	0	C3
C4_ETV2plus NCs_AACAAAGTCCATCTCG-1	0.058	0.00277778	0	C4
C4_ETV2plus NCs_ACCCTCAAGTAAACTG-1	0.058	0.00277778	0	C4
C4_ETV2plus NCs_CTAGGTACACTCCACT-1	0.058	0.00277778	0	C4
C4_ETV2plus NCs_CTTGAGAAGCGTTACT-1	0.058	0.00277778	0	C4
C4_ETV2plus NCs_GTTGAACAGTCGCGAA-1	0.058	0.00277778	0	C4
C4_NCs_ACGCACGCAGCTTCGG-1	0.058	0.00277778	0	C4
C4_NCs_ACGGTCGGTCCAATCA-1	0.058	0.00277778	0	C4
C4_NCs_AGTAACCTCCCGTTGT-1	0.058	0.00277778	0	C4
C4_NCs_AGTTAGCTCTTACACT-1	0.058	0.00277778	0	C4
C4_NCs_ATGCCTCGTCCTGGGT-1	0.058	0.00277778	0	C4
C4_NCs_ATGTCTTTCATCTATC-1	0.058	0.00277778	0	C4
C4_NCs_CAATGACAGCACACAG-1	0.058	0.00277778	0	C4
C4_NCs_CATCGTCTCGCCGATG-1	0.058	0.00277778	0	C4
C4_NCs_CATTCATGTGATAGAT-1	0.058	0.00277778	0	C4
C4_NCs_CCATAAGAGACGTCCC-1	0.058	0.00277778	0	C4
C4_NCs_CCCATTGGTTTCTTAC-1	0.058	0.00277778	0	C4
C4_NCs_CCGCAAGAGCACAAAT-1	0.058	0.00277778	0	C4
C4_NCs_GACAGCCCATTGAAGA-1	0.058	0.00277778	0	C4
C4_NCs_GATGGAGAGGCACTCC-1	0.058	0.00277778	0	C4
C4_NCs_GCCCAGAAGCCATTCA-1	0.058	0.00277778	0	C4
C4_NCs_GCCGATGAGACTCCGC-1	0.058	0.00277778	0	C4
C4_NCs_GTCCACTTCACCTACC-1	0.058	0.00277778	0	C4
C4_NCs_GTGTGATTCGCTAAAC-1	0.058	0.00277778	0	C4
C4_NCs_TAGACTGCAGAACGCA-1	0.058	0.00277778	0	C4
C4_NCs_TGAACGTGTCAAACGG-1	0.058	0.00277778	0	C4
C4_NCs_TGCAGGCTCGTCGCTT-1	0.058	0.00277778	0	C4
C4_NCs_TTCATGTGTGAGCCAA-1	0.058	0.00277778	0	C4
C4_NCs_TTGTGTTAGTTGCCTA-1	0.058	0.00277778	0	C4
C4_NCs_TTTCGATCATCCGAGC-1	0.058	0.00277778	0	C4
C4_NCs_TTTGTTGCAATTGGTC-1	0.058	0.00277778	0	C4
C7_NCs_TTGTGTTAGGTAGTCG-1	0.058	0.00277778	0	C7
C3_ETV2plus NCs_AAAGGGCCATCATTTC-1	0.058	0.00277778	0	C3
C3_ETV2plus NCs_AATGGCTGTGTCCTAA-1	0.058	0.00277778	0	C3
C3_ETV2plus NCs_ATTCATCAGATCGCCC-1	0.058	0.00277778	0	C3
C3_ETV2plus NCs_CACTTCGTCATTGCTT-1	0.058	0.00277778	0	C3
C3_ETV2plus NCs_CATACAGCAATCAGCT-1	0.058	0.00277778	0	C3
C3_ETV2plus NCs_CCGATGGTCAACTTTC-1	0.058	0.00277778	0	C3
C3_ETV2plus NCs_CCTCTAGAGATACGAT-1	0.058	0.00277778	0	C3
C3_ETV2plus NCs_CGCGTGACACCGTGCA-1	0.058	0.00277778	0	C3
C3_ETV2plus NCs_CTCCTCCTCCTATGGA-1	0.058	0.00277778	0	C3
C3_ETV2plus NCs_CTTCAATTCGCTTAAG-1	0.058	0.00277778	0	C3
C3_ETV2plus NCs_GAGACTTAGCCTGACC-1	0.058	0.00277778	0	C3
C3_ETV2plus NCs_GAGTCATTCGAGCTGC-1	0.058	0.00277778	0	C3
C3_ETV2plus NCs_GATTCTTAGGCTCCCA-1	0.058	0.00277778	0	C3
C3_ETV2plus NCs_GCGGATCGTGACAGGT-1	0.058	0.00277778	0	C3
C3_ETV2plus NCs_GTGTTAGGTACATTGC-1	0.058	0.00277778	0	C3
C3_ETV2plus NCs_GTTATGGAGACGAGCT-1	0.058	0.00277778	0	C3
C3_ETV2plus NCs_TAGACCATCAAAGACA-1	0.058	0.00277778	0	C3
C3_ETV2plus NCs_TCCATCGGTGTTACTG-1	0.058	0.00277778	0	C3
C3_ETV2plus NCs_TCCCAGTGTTTGCCGG-1	0.058	0.00277778	0	C3
C3_ETV2plus NCs_TCCTTCTTCTTCACAT-1	0.058	0.00277778	0	C3
C3_ETV2plus NCs_TGCCGAGCAGCTACCG-1	0.058	0.00277778	0	C3
C3_ETV2plus NCs_TTAGTCTAGTTCATGC-1	0.058	0.00277778	0	C3
C3_ETV2plus NCs_TTCAGGAAGTCAAGCG-1	0.058	0.00277778	0	C3
C7_ETV2plus NCs_CCACGAGTCACCGCTT-1	0.058	0.00277778	0	C7
C7_ETV2plus NCs_TCCTTCTGTAGGCAAC-1	0.058	0.00277778	0	C7
C8_ETV2plus NCs_AAGACTCTCACGGTCG-1	0.058	0.00277778	0	C8
C7_ETV2plus NCs_AACCATGGTATTTCGG-1	0.058	0.00277778	0	C7
C7_ETV2plus NCs_AGTGACTAGCATTGAA-1	0.058	0.00277778	0	C7
C7_ETV2plus NCs_CCACGTTTCCCAGCGA-1	0.058	0.00277778	0	C7
C7_ETV2plus NCs_CCGAACGGTAGTCGGA-1	0.058	0.00277778	0	C7
C7_ETV2plus NCs_GAGTGAGGTCAACCTA-1	0.058	0.00277778	0	C7
C7_ETV2plus NCs_GGACGTCCAATAGTAG-1	0.058	0.00277778	0	C7
C7_ETV2plus NCs_GTTACAGCACGACTAT-1	0.058	0.00277778	0	C7
C7_ETV2plus NCs_TAACTTCCACATACGT-1	0.058	0.00277778	0	C7
C7_ETV2plus NCs_TTCTAACTCGAATCCA-1	0.058	0.00277778	0	C7
C4_NCs_TGTGTGAGTTACGCCG-1	0.236	0.00277778	0	C4
C3_ETV2plus NCs_TTGTTCATCTATCGCC-1	0.244	0.00277778	0	C3
C4_NCs_GAGGCAAGTGAGTAGC-1	0.25	0.00277778	0	C4
C3_ETV2plus NCs_AATGACCCACGATAGG-1	0.06	0.00333333	0	C3
C3_ETV2plus NCs_ACGGTCGGTCCACATA-1	0.06	0.00333333	0	C3
C3_ETV2plus NCs_ACGTAGTTCGTAATGC-1	0.06	0.00333333	0	C3
C3_ETV2plus NCs_CCCGGAAGTAGTCTGT-1	0.06	0.00333333	0	C3
C3_ETV2plus NCs_CCTACGTCAGTGTACT-1	0.06	0.00333333	0	C3
C3_ETV2plus NCs_CTCCATGCAACCGTGC-1	0.06	0.00333333	0	C3
C3_ETV2plus NCs_GCCATGGCACAGCTGC-1	0.06	0.00333333	0	C3
C3_ETV2plus NCs_GTCCACTGTACGAGCA-1	0.06	0.00333333	0	C3
C3_ETV2plus NCs_GTGCTGGAGTTGAATG-1	0.06	0.00333333	0	C3
C3_ETV2plus NCs_TGATCAGTCTCTCGAC-1	0.06	0.00333333	0	C3
C3_ETV2plus NCs_TTGAACGGTCACCACG-1	0.06	0.00333333	0	C3
C7_ETV2plus NCs_CACAGATCAGCCTTCT-1	0.06	0.00333333	0	C7
C7_ETV2plus NCs_CACGGGTGTCAAAGCG-1	0.06	0.00333333	0	C7
C7_ETV2plus NCs_GGAGCAAAGCTTCGTA-1	0.06	0.00333333	0	C7
C7_ETV2plus NCs_GTCTCACCAACACAAA-1	0.06	0.00333333	0	C7
C7_ETV2plus NCs_TGTCCTGCACGACTAT-1	0.06	0.00333333	0	C7
C8_ETV2plus NCs_ACGGTTAGTTCGTAAC-1	0.06	0.00333333	0	C8
C8_ETV2plus NCs_ACTGATGAGTGGCCTC-1	0.06	0.00333333	0	C8
C8_ETV2plus NCs_AGTAGTCAGGTCGCCT-1	0.06	0.00333333	0	C8
C8_ETV2plus NCs_GATCACAGTCACTCAA-1	0.06	0.00333333	0	C8
C8_ETV2plus NCs_GATGGAGGTGACGCCT-1	0.06	0.00333333	0	C8
C8_ETV2plus NCs_TGCTTCGGTATCATGC-1	0.06	0.00333333	0	C8
C3_ETV2plus NCs_CACAACAAGCACCGAA-1	0.06	0.00333333	0	C3
C3_ETV2plus NCs_CCCGAAGTCATTACGG-1	0.06	0.00333333	0	C3
C4_ETV2plus NCs_AGCGCCACACAGTGAG-1	0.06	0.00333333	0	C4
C4_ETV2plus NCs_CCACTTGTCATAGGCT-1	0.06	0.00333333	0	C4
C4_ETV2plus NCs_GTACAACCAGCTATTG-1	0.06	0.00333333	0	C4
C4_NCs_AACGTCAAGTCATTGC-1	0.06	0.00333333	0	C4
C4_NCs_ACAGCCGTCAGTCAGT-1	0.06	0.00333333	0	C4
C4_NCs_ACTATTCTCCGGGACT-1	0.06	0.00333333	0	C4
C4_NCs_ACTGATGTCTCGTCGT-1	0.06	0.00333333	0	C4
C4_NCs_AGAAATGTCATGCCAA-1	0.06	0.00333333	0	C4
C4_NCs_AGTTAGCAGATAGTGT-1	0.06	0.00333333	0	C4
C4_NCs_ATGGATCAGATGTTCC-1	0.06	0.00333333	0	C4
C4_NCs_ATGTCCCTCTATCGGA-1	0.06	0.00333333	0	C4
C4_NCs_CAGGCCATCTTCGTAT-1	0.06	0.00333333	0	C4
C4_NCs_CATGGATAGTTAACGA-1	0.06	0.00333333	0	C4
C4_NCs_CATTGAGCATTGACTG-1	0.06	0.00333333	0	C4
C4_NCs_CCGGGTATCGCTTACC-1	0.06	0.00333333	0	C4
C4_NCs_CTCCCAAGTACCTAAC-1	0.06	0.00333333	0	C4
C4_NCs_CTCTCGAAGCCAAGGT-1	0.06	0.00333333	0	C4
C4_NCs_CTGCAGGCACAGCCTG-1	0.06	0.00333333	0	C4
C4_NCs_CTTCCGATCACGTCCT-1	0.06	0.00333333	0	C4
C4_NCs_GAAGCGACACGATTCA-1	0.06	0.00333333	0	C4
C4_NCs_GAATAGATCCATACAG-1	0.06	0.00333333	0	C4
C4_NCs_GAGTCTATCCAAGCAT-1	0.06	0.00333333	0	C4
C4_NCs_GCGGAAACATTGCAAC-1	0.06	0.00333333	0	C4
C4_NCs_GCTGCAGGTATTGACC-1	0.06	0.00333333	0	C4
C4_NCs_GGATGTTTCGGCTATA-1	0.06	0.00333333	0	C4
C4_NCs_GGGCTACCACAAGTGG-1	0.06	0.00333333	0	C4
C4_NCs_GTAGCTACAGGTCAAG-1	0.06	0.00333333	0	C4
C4_NCs_GTCAAACGTGAGTTTC-1	0.06	0.00333333	0	C4
C4_NCs_GTTGTCCTCGCAATTG-1	0.06	0.00333333	0	C4
C4_NCs_TAATTCCGTATTGCCA-1	0.06	0.00333333	0	C4
C4_NCs_TAATTCCGTGTCACAT-1	0.06	0.00333333	0	C4
C4_NCs_TACACCCTCCTCGATC-1	0.06	0.00333333	0	C4
C4_NCs_TAGCACATCATTTGCT-1	0.06	0.00333333	0	C4
C4_NCs_TATTGCTTCCTCTTTC-1	0.06	0.00333333	0	C4
C4_NCs_TCAAGTGTCGGTAACT-1	0.06	0.00333333	0	C4
C4_NCs_TCATGTTGTGAGGCAT-1	0.06	0.00333333	0	C4
C4_NCs_TCTGCCATCGCTAAAC-1	0.06	0.00333333	0	C4
C4_NCs_TGATGCAAGAAACCAT-1	0.06	0.00333333	0	C4
C4_NCs_TGGAACTTCTTGGTCC-1	0.06	0.00333333	0	C4
C4_NCs_TGGATGTAGAGCCCAA-1	0.06	0.00333333	0	C4
C4_NCs_TTTATGCTCGTCAGAT-1	0.06	0.00333333	0	C4
C8_ETV2plus NCs_CGGGCATAGAGGTTAT-1	0.06	0.00333333	0	C8
C3_ETV2plus NCs_AAAGTCCTCTATACTC-1	0.06	0.00333333	0	C3
C3_ETV2plus NCs_AAGACAAGTTCAACGT-1	0.06	0.00333333	0	C3
C3_ETV2plus NCs_AATCGTGAGTACTGGG-1	0.06	0.00333333	0	C3
C3_ETV2plus NCs_AATTCCTTCGTTGCCT-1	0.06	0.00333333	0	C3
C3_ETV2plus NCs_ACGATCAGTGATACCT-1	0.06	0.00333333	0	C3
[truncated: 16,306 more rows]

## Sheet: % calculation
	ATF3_(+)	ETS1_(+)	PRRX2_(+)	Total
C3	77	565	568	1210
C4	77	641	536	1254
C7	43	650	486	1179
C8	23	191	199	413
	%
	ATF3_(+)	ETS1_(+)	PRRX2_(+)
C3	6.4	46.7	46.9
C4	6.1	51.1	42.7
C7	3.6	55.1	41.2
C8	5.6	46.2	48.2
