# Supplementary material for: Spatially Self‐Organized Three‐Dimensional Neural Concentroid as a Novel Reductionist Humanized Model to Study Neurovascular Development
Source: Adv Sci (Weinh). 2023 Nov 30;11(5):2304421. doi: 10.1002/advs.202304421 (PMC10837345; doi:10.1002/advs.202304421)
Supplement: Supplementary file 12 — Supporting Table 11 [file ADVS-11-2304421-s001.xlsx]

## Sheet: Sheet1
Antibody	Product info and dilution	Antibody	Product info and dilution
TUJ1	Abcam AB18207; Rabbit; 1:250	TH	Sigma T2928; Mouse; 1:500
SOX2	Milipore AB5603; Rabbit; 1:500	EAAT1	Abcam AB416; Rabbit; 1:200
VIM	Abcam AB8978; Mouse: 1:500	ALDH1L1	Abcam AB56777; Mouse; 1:200
MAP2	Synaptic systems 188002; Rabbit; 1:1500	ACASP3	Sigma AB3623; Rabbit; 1:200
GFAP	ThermoFisher scientific 13-0399; Rat; 1:200	Ki67	BD Biosciences 556003; Mouse; 1:200
AQP4	Abcam AB9512; Mouse; 1:200	VEGF165	Biotechne AF-293-SP; Goat; 1:200
SOX9	R&D systems AF3075; Goat; 1:300	ANGPT1	Biotechne AF923-SP; Goat; 1:200
S100β	Abcam AB52642; Rabbit; 1:200	CD31	Dako M0823; Mouse; 1:250
FOXG1	Abcam AB18259; Rabbit; 1:300	VE-CAD	Thermo (eBioscience) 13-1441-80; 1:500
PAX6	Abcam AB78545; Mouse; 1:200	PDGFRβ	Biotechne AF385-SP; Goat; 1:200
NESTIN	Covance MMS-570P-100; Mouse; 1:200	CD13	R&D systems AF3815-SP; Sheep; 1:200
GAD1	Abcam AB31278; Goat; 1:100	αSMA	Novus biologicals NBP2-67440; Rabbit; 1:200
PSD95	Abcam AB13552; Mouse; 1:500	BLBP	Abcam AB110099; Goat; 1:200
ISLET1	Abcam AB20670; Rabbit; 1:500	CTIP2	Abcam AB18465; Rat; 1:200
FOXA2	Abcam AB60721; Mouse; 1:500	NeuN	Synaptic systems; 266044; Guinea-pig; 1:200
LMX1A	Sigma-aldrich AB10533; Rabbit; 1:500
