# Supplementary material for: Spatially Self‐Organized Three‐Dimensional Neural Concentroid as a Novel Reductionist Humanized Model to Study Neurovascular Development
Source: Adv Sci (Weinh). 2023 Nov 30;11(5):2304421. doi: 10.1002/advs.202304421 (PMC10837345; doi:10.1002/advs.202304421)
Supplement: Supplementary file 13 — Supporting Table 12 [file ADVS-11-2304421-s014.xlsx]

## Sheet: Sheet1
Gene	Primer sequence	Gene	Primer sequence
GAPDH	fw: TCAAGAAGGTGGTGAAGCAGG	OTX1	fw: GCCCATGCACTCACATCAC
	rv: ACCAGGAAATGAGCTTGACAAA		rv: CAGGCTCCTTGTAATCCAAGC
SOX2	fw: GAGTGGAAACTTTTGTCGGAGA	DLX1	fw: ATGCACTGTTTACACTCGGC
	rv: AGCGTGTACTTATCCTTCTTCAT		rv: GACTGCACCGAACTGATGTAG
PAX6	fw: AGGCCCTGGAGAAAGAGTTTG	DLX5	fw: GTCTTCAGCTACCGATTCTGAC
	rv: TTTGGCTGCTAGTCTTTCTCG		rv: CTTTGCCATAGGAAGCCGAG
BLBP	fw: GGATAGCACTGAGACTTGAGG	LHX6	fw: GGGCGCGTCATAAAAAGCAC
	rv: AGAGAAATTAAGGATGGCAAAATGG		rv: TGAACGGGGTGTAGTGGATGT
EAAT1	fw: TAATAGACTACAGCTCGCATTCC	SHH	fw: CTCGCTGCTGGTATGCTCG
	rv: GAGGATGTTACAGATGCTGGTC		rv: ATCGCTCGGAGTTTCTGGAGA
TBR2	fw: GCTCAAGAAAGGAAACATGCG	ISLET1	fw: GTACAACCACCATTTCACTG
	rv: CACGTCTACCTGTGCAACC		rv: CCCGTACAACCTGATATAATCTC
TBR1	fw: CGTGTCATAATTATCCCGAAATCC	PSD95	fw: GCTTCTAGGGTATCTGTGTTGAC
	rv: CAGACGTTCACTTTCCCTGAG		rv: ATACCGCTACCAAGATGAAGAC
CTIP2	fw: GTTGTGCAAATGTAGCTGGAA	CHAT	fw: GTTGTAGCAGGCACCATACC
	rv: GAAGATGACCACCTGCTCTC		rv: AAACCTACCTGATGAGCAACC
SATB2	fw: CCTTACGCAGAATCTCAGACAA	CHAT	fw: GTTGTAGCAGGCACCATACC
	rv: CCAGATATCTACCAGCAAGTCAG		rv: AAACCTACCTGATGAGCAACC
TUJ1	fw: CCTCCGTGTAGTGACCCTT	GAD1	fw: CCTCAACTATGTCCGCAAGAC
	rv: GGCCTTTGGACATCTCTTCAG		rv: TGTGCGAACCCCATACTTCAA
MAP2	fw: CTCAGCACCGCTAACAGAGG	GAD2	fw: TGGCGTTTCTGCAAGATGTTA
	rv: CATTGGCGCTTCGGACAAG		rv: TTGGTCTGCCAATTCCCAATTAT
GFAP	fw: GAGATCCGCACGCAGTATGA	HIF1	fw: GAACGTCGAAAAGAAAAGTCTCG
	rv: TCTGCAAACTTGGAGCGGTA		rv: CCTTATCAAGATGCGAACTCACA
SOX9	fw: AGCGAACGCACATCAAGAC	EGLN3	fw: TCCTGCGGATATTTCCAGAGG
	rv: CTGTAGGCGATCTGTTGGGG		rv: GGTTCCTACGATCTGACCAGAA
S100β	fw: TGGCCCTCATCGACGTTTTC	PGC1a	fw: TCTGAGTCTGTATGGAGTGACAT
	rv: ATGTTCAAAGAACTCGTGGCA		rv: CCAAGTCGTTCACATCTAGTTCA
AQP4	fw: CATGGAAATCTTACCGCTGGT	VEGFA	fw: AGGGCAGAATCATCACGAAGT
	rv: TCAGTCCGTTTGGAATCACAG		rv: AGGGTCTCGATTGGATGGCA
ALDH1L1	fw: TCCAGACCTTCCGCTACTTTG	DXL2	fw: ATGCACTCGACCCAGATCG
	rv: CAGGGGATAGTTCCAGGGGAT		rv: GGCTTGGTACTGGTAGGAACC
SOX10	fw: CTTCATGGTGTGGGCTCAGG	ETNPPL	fw: TCCATGCAAAACAAAGATGCTG
	rv: CACTTTCGTTCAGCAGCCTC		rv: AGCAGTGAATGTGTATCCGTG
VGLUT1	fw: ACTGGCATAGACGTGAAGAAG	RANPB3L	fw: GACCTGCTATTTTGCAGCTACC
	rv: GGAGCGCAAGTACATCGAG		rv: GCACCTAAAAAGTCCTGGTTAGT
FOXG1	fw: CGTCCACCATATAGTTCCATGA	IGFBP7	fw: ATCCCGACACCTGTCCTCAT
	rv: TGACTGCTTTGCCATTTCATTC		rv: CCCAGCCAGTTACTTCATGCT
EMX1	fw: ACCGGGACCCTCTCCATTT	PDK3	fw: CGCTCTCCATCAAACAATTCCT
	rv: GCTTCTGCCGTTTGTACTTTGT		rv: CCACTGAAGGGCGGTTAAGTA
EMX2	fw: CGGCACTCAGCTACGCTAAC	MCT4	fw: CCATGCTCTACGGGACAGG
	rv: CAAGTCCGGGTTGGAGTAGAC		rv: GCTTGCTGAAGTAGCGGTT
VIM	fw: AGTCCACTGAGTACCGGAGAC	PDGFRB	fw: AGCACCTTCGTTCTGACCTG
	rv: CATTTCACGCATCTGGCGTTC		rv: TATTCTCCCGTGTCTAGCCCA
ITB1	fw: CCTACTTCTGCACGATGTGATG	THY1	fw: ATCGCTCTCCTGCTAACAGTC
	rv: CCTTTGCTACGGTTGGTTACATT		rv: CTCGTACTGGATGGGTGAACT
