# Supplementary material for: Spatially Self‐Organized Three‐Dimensional Neural Concentroid as a Novel Reductionist Humanized Model to Study Neurovascular Development
Source: Adv Sci (Weinh). 2023 Nov 30;11(5):2304421. doi: 10.1002/advs.202304421 (PMC10837345; doi:10.1002/advs.202304421)
Supplement: Supplementary file 14 — Supporting Table 13 [file ADVS-11-2304421-s005.xlsx]

## Sheet: Sheet1
Accession	Cell_Type	Source/Culture condition
GSM3191836 - GSM3191838	Brain_MEC	Human brain microvascular ECs (ScienCell and PromoCell, isolated from adult or fetal human brains) were maintained in EC medium (ScienCell, supplemented with VEGF-A). All cells were used between passages 2 and 5.
GSM4473243	Brain_MEC	Human brain cortex tissue-derived brain microvascular endothelial cell
GSM2445427	Brain_MEC	Human (HBEC) primary brain microvascular endothelial cells were purchased from Cell Biologics
GSM2572306	Brain_MEC	(Qian T et al. Adv. Sci. 2017) Primary human Brain Microvascular Endothelial Cells from ACBRI 376, Cell Systems
GSM2460783, GSM2460786	Cardiac_EC	Human primary cardiac microvascular endothelial cells were purchased from PromoCell.
GSM3532080	Cardiac_EC	Human cardiac microvascular endothelial cells (HCMECs, ScienCell research laboratories, Carlsbad, CA) were maintained in endothelial cell medium (ECM, Cat. #1001). ECM consists of basal medium, FBS, endothelial cell growth supplement and penicillin/streptomycin solution.
GSM1020212 - GSM1020214	Corneal_EC	Adult cornea samples (age 31, 56, and 64 years old) were obtained from normal subjects who donated to the eye bank in UCLA Jules Stein Eye Institute. The whole corneal endothelial layers were carefully peeled off under dissecting microscope and were immediately lyses in reagents for RNA purification.
GSM1612316 - GSM1612318	Corneal_EC	Primary human corneal endothelial cells were either grown in F99 or Human Endothelial SFM.
GSM2402794 - GSM2402796
GSM2204053 - GSM2204056	Coronary_artery_EC	Human coronary artery endothelial cells under static culture (ST)
GSM2072314 - GSM2072315	Coronary_artery_EC	Human endothelial of coronary artery primary cell female adult (41 year)
GSM2858940	Coronary_artery_EC	human coronary artery endothelial cells
GSM3022389 - GSM3022407	Coronary_artery_EC	Human coronary artery endothelial cells (HCAEC) were obtained from Lonza, Promocell, and Cell Applications
GSM3953336 - GSM3953338	Coronary_artery_EC	Human coronary artery endothelial cells from a 40-year old woman donor (LifeLine Cell Technology) were grown in VascuLife® VEGF Endothelial Medium (LL-0003, LifeLine Cell Technology) and used at passages 5-9.
GSM3145796, GSM3145800, GSM3145804	Cardiac_EC	Normal human fetal organs were obtained upon informed consent from abortion material (age 16-20 weeks) and the same donor tissues (kidney, lung, liver, and heart) were used to isolate organ specific endothelial cells.
GSM3145795, GSM3145799, GSM3145803	Liver_EC
GSM3145794, GSM3145798, GSM3145802	Pulmonary_EC
GSM3145793, GSM3145797, GSM3145801	Renal_EC
GSM2072320 - GSM2072321	Dermal_EC	Homo sapiens dermis blood vessel endothelial primary cell male child (13 years)
GSM2436514	Dermal_EC	Human dermal blood endothelial cells were isolated from non-diabetic patients
GSM2436519 - GSM2436523
GSM2072322 - GSM2072323	Dermal_lymphatic_EC	Homo sapiens dermis lymphatic vessel endothelial primary cell female adult (45 years)
GSM2072324 - GSM2072325	Dermal_lymphatic_EC	Homo sapiens dermis microvascular lymphatic vessel endothelial primary cell female adult (64 years)
GSM1965272 - GSM1965354	ESC_EC	Human endothelial cells differentiated from H1. H1 were seeded in E8 with BMP4 (5ng/ml) and Activin A (25ng/ml) for the first 2 days, then switched to supplement with VEGF and WNT for 3 days
GSM1965357 - GSM1965363
GSM1965366 - GSM1965372
GSM1020215 - GSM1020216	Corneal_EC	Adult cornea samples (age 31, 56, and 64 years old) were obtained from normal subjects who donated to the eye bank in UCLA Jules Stein Eye Institute. Fetal CEC samples were dissected from fetal ocular samples (16-18 weeks of gestation) provided by UCLA department of Pathology & laboratory and approved by UCLA IRB. The whole corneal endothelial layers were carefully peeled off under dissecting mic…
GSM2979261, GSM2979269, GSM2979270, GSM2979311, GSM2979318, GSM2979346, GSM2979358, GSM2979373, GSM2979508, GSM2979520, GSM2979547, GSM2979573, GSM2979608, GSM2979647, GSM2979856, GSM2979860, GSM2979884, GSM2979889, GSM2979897, GSM2979904, GSM2979907, GSM2979943, GSM2980040, GSM2980066, GSM2980086, GSM2980178, GSM2980210, GSM2980251, GSM2980255, GSM2980264, GSM2980266, GSM2980269, GSM2980313, GSM…	Fetal_pancreas_EC	Gestation 12wks_fetal pancreas cell_endothelial
GSM2572302 - GSM2572304	hPSC_Brain_MEC	(Qian T et al. Adv. Sci. 2017) hPSC-derived brain microvascular endothelial cells at day 8 were maintained in hESFM supplied with B27 plus retinoic acid (10 µM)and bFGF (20ng/ml) from day 8 to day 9 and hESFM supplied with B27 from day 9 to day 10
GSM2460781, GSM2460782, GSM2460784, GSM2460785	hPSC_endocardia_ EC	hPSC-derived endocardial endothelial cells were generated from day 20 hPSC-derived epicardial cells by treatment of VEGF from day 20-25 and A83-01 from day 25 to 30.
GSM4288898 - GSM4288906	HSC_EC	Hematopoietic stem cell-derived endothelial cells+368:385
GSM4473244 - GSM4473246	hiPSC_Brain_MEC	Human iPSC-derived brain microvascular endothelial cells
GSM2551615 - GSM2551618
GSM2561585 - GSM2561590
GSM4473244 - GSM4473246
GSM3704104 - GSM3704106	hiPSC_Brain_MEC	hiPSC-derived brain microvascular endothelial cells grown in PDMS tissue chip
GSM3704116 - GSM3704118
GSM2098999, GSM2099004, GSM2099007	hiPSC_EC	hiPS derived endothelial cells
GSM2232898 - GSM2232900	hiPSC_EC	hiPS derived endothelial cells
GSM4729232 - GSM4729237	Mesenteric_artery_EC	Endothelial cells freshly isolated from human mesenteric arteries
GSM2344284 - GSM2344285	Glomerular_EC	Human glomerular endothelial primary cell female fetal (22 weeks)
GSM4592377 - GSM4592380	HUVEC	HUVECs pooled from multiple donors were purchased from PromoCell and expanded for 3 passages in M199 additioned with 20% FBS, 30 μg/ml endothelial cell growth supplement from bovine neural tissue and 10 U/ml heparin.
GSM3001092 - GSM3001094	Lymphatic_EC	Primary human lymphatic endothelial cell
GSM4849557 - GSM4849558	MEC	human primary microvascular endothelial cells were grown in EGM-2 MV media from Lonza Bioscience, 5% CO2 and 37C
GSM4849561 - GSM4849562
GSM2072328 - GSM2072329	Pulmonary_artery_EC	Pulmonary artery endothelial primary cell male adult (23 years)
GSM2232894 - GSM3595492	Pulmonary_artery_EC	Human Pulmonary Artery Endothelial Cells (HPAEC)
GSM3926611 - GSM3926613	Pulmonary_artery_EC	Human pulmonary artery endothelial cells
GSM4406791 - GSM4406792	Pulmonary_artery_EC	Human pulmonary artery endothelial cells
GSM1295103 - GSM1295105	Pulmonary_MEC	Human pulmonary microvascular endothelial cells (HPMECs) were obtained from ScienCell Research Laboratories (Catalog #3000), and cultured according to company’s recommendations
GSM2072334 - GSM2072335	Pulmonary_MEC	Homo sapiens lung microvascular endothelial primary cell male adult (63 years)
GSM4363878 - GSM4363880	Pulmonary_MEC	HPEMCs (Lonza) were cultured in Endothelial Basal Media-2 supplemented with EBM-2 SingleQuots (Lonza) at 37 degrees untill 80-90% confluent and then serum starved overnight.
71_S71 - 73_S73	iETV2_EC_8d	hiPSC-ETV2 differentiated in NMM-based medium under doxycyline induction of ETV2 overexpression for 8 days
77_S77 - 79_S79	iETV2_EC_14d	hiPSC-ETV2 differentiated in NMM-based medium under doxycyline induction of ETV2 overexpression for 14 days
83_S83 - 85_S85	iETV2_EC_21d	hiPSC-ETV2 differentiated in NMM-based medium under doxycyline induction of ETV2 overexpression for 21 days
